# Supplementary material for: catena-Poly[[bis­(pyridine-κN)zinc]-μ-5-carb­oxy­benzene-1,3-di­carboxyl­ato-κ2 O 1:O 3]
Source: Acta Crystallogr Sect E Struct Rep Online. 2013 May 31;69(Pt 6):m345. doi: 10.1107/S1600536813014347 (PMC3684903; doi:10.1107/S1600536813014347)
Supplement: Supplementary file 1 [file e-69-0m345-sup1.cif]

##############################################################################
#                                                                            #
# This CIF contains the data in a paper accepted for publication in          #
# Acta Crystallographica Section E. It conforms to the requirements of       #
# Notes for Authors for Acta Crystallographica Section E, and has been       #
# peer reviewed under the auspices of the IUCr Commission on Journals.       #
#                                                                            #
# Full details of the Crystallographic Information File format               #
# are given in the paper "The Crystallographic Information File (CIF):       #
# a New Standard Archive File for Crystallography" by S. R. Hall, F. H.      #
# Allen and I. D. Brown [Acta Cryst. (1991), A47, 655-685].                  #
#                                                                            #
# The current version of the core CIF dictionary is obtainable from          #
# ftp://ftp.iucr.org/pub/cif_core.dic.                                       #
#                                                                            #
# Software is freely available for graphical display of the structure(s)     #
# in this CIF. For information consult the CIF software page                 #
# http://www.iucr.org/resources/cif/software.                                #
#                                                                            #
# This file may be used for bona fide research purposes within the           #
# scientific community so long as proper attribution is given to the journal # 
# article from which it was obtained.                                        #
#                                                                            #
##############################################################################
data_I
_audit_creation_method     SHELXL-2013
_chemical_name_systematic
;\
<i>catena</i>-Poly[[bis(pyridine-\k<i>N</i>)zinc]-\m-5-carboxybenzene-1,3-\
dicarboxylato-\k^2^<i>O</i>^1^:<i>O</i>^3^]
;
_chemical_name_common     ?
_chemical_formula_moiety     'C19 H14 N2 O6 Zn'
_chemical_formula_sum     'C19 H14 N2 O6 Zn'
_chemical_formula_iupac     '[Zn (C9 H4 O6) (C5 H5 N)2]'
_chemical_formula_weight     431.69
_chemical_melting_point     ?
_shelx_space_group_comment
;
The symmetry employed for this shelxl refinement is uniquely defined
by the following loop, which should always be used as a source of
symmetry information in preference to the above space-group names.
They are only intended as comments.
;
_space_group_crystal_system     orthorhombic
_space_group_name_H-M_alt     'P b c a'
_space_group_name_Hall     '-P 2ac 2ab'
loop_
    _space_group_symop_operation_xyz
    'x, y, z'
    'x+1/2, -y+1/2, -z'
    '-x, y+1/2, -z+1/2'
    '-x+1/2, -y, z+1/2'
    '-x, -y, -z'
    '-x-1/2, y-1/2, z'
    'x, -y-1/2, z-1/2'
    'x-1/2, y, -z-1/2'
_cell_length_a     13.4850(4)
_cell_length_b     15.7677(4)
_cell_length_c     16.7252(4)
_cell_angle_alpha     90
_cell_angle_beta     90
_cell_angle_gamma     90
_cell_volume     3556.24(16)
_cell_formula_units_Z     8
_cell_measurement_reflns_used     12396
_cell_measurement_theta_min     2.331
_cell_measurement_theta_max     28.282
_cell_measurement_temperature     293(2)
_cell_special_details     ?
_exptl_crystal_description     'Block'
_exptl_crystal_colour     'Colorless'
_exptl_crystal_size_max     0.400
_exptl_crystal_size_mid     0.320
_exptl_crystal_size_min     0.200
_exptl_crystal_density_diffrn     1.613
_exptl_crystal_density_meas     ?
_exptl_crystal_density_method     ?
_exptl_crystal_F_000     1760
_exptl_absorpt_coefficient_mu     1.422
_exptl_absorpt_correction_type     multi-scan
_exptl_absorpt_process_details     '(SADABS; Bruker, 2001)'
_shelx_estimated_absorpt_T_min     ?
_shelx_estimated_absorpt_T_max     ?
_exptl_absorpt_correction_T_min     0.638
_exptl_absorpt_correction_T_max     0.7457
_exptl_special_details     ?
_diffrn_ambient_temperature     293(2)
_diffrn_radiation_type     MoK\a
_diffrn_radiation_wavelength     0.71073
_diffrn_radiation_monochromator     ?
_diffrn_measurement_device_type     'Bruker SMART CCD area-detector'
_diffrn_measurement_method     '\w scan'
_diffrn_detector_area_resol_mean     ?
_diffrn_reflns_number     18851
_diffrn_reflns_av_R_equivalents     0.0267
_diffrn_reflns_theta_min     2.331
_diffrn_reflns_theta_max     28.282
_diffrn_reflns_theta_full     25.242
_diffrn_measured_fraction_theta_max     1.000
_diffrn_measured_fraction_theta_full     0.999
_diffrn_reflns_limit_h_min     -17
_diffrn_reflns_limit_h_max     16
_diffrn_reflns_limit_k_min     -18
_diffrn_reflns_limit_k_max     21
_diffrn_reflns_limit_l_min     -22
_diffrn_reflns_limit_l_max     18
_refine_special_details     ?
_reflns_number_total     4402
_reflns_number_gt     3448
_reflns_threshold_expression     I>2\s(I)
_refine_ls_structure_factor_coef     Fsqd
_refine_ls_matrix_type     full
_refine_ls_R_factor_all     0.0418
_refine_ls_R_factor_gt     0.0283
_refine_ls_wR_factor_gt     0.0693
_refine_ls_wR_factor_ref     0.0747
_refine_ls_goodness_of_fit_ref     1.032
_refine_ls_restrained_S_all     1.032
_refine_ls_number_reflns     4402
_refine_ls_number_parameters     257
_refine_ls_number_restraints     0
_refine_ls_hydrogen_treatment     mixed
_refine_ls_weighting_scheme     calc
_refine_ls_weighting_details
              'w=1/[\s^2^(Fo^2^)+(0.0343P)^2^+1.2882P] where P=(Fo^2^+2Fc^2^)/3'
_atom_sites_solution_hydrogens     mixed
_atom_sites_solution_primary     ?
_atom_sites_solution_secondary     ?
_refine_ls_shift/su_max     0.001
_refine_ls_shift/su_mean     0.000
_refine_diff_density_max     0.319
_refine_diff_density_min     -0.266
_refine_ls_extinction_method     none
_refine_ls_extinction_coef     .
loop_
    _atom_type_symbol
    _atom_type_description
    _atom_type_scat_dispersion_real
    _atom_type_scat_dispersion_imag
    _atom_type_scat_source
    'C' 'C' 0.0033 0.0016
                         'International Tables Vol C Tables 4.2.6.8 and 6.1.1.4'
    'H' 'H' 0.0000 0.0000
                         'International Tables Vol C Tables 4.2.6.8 and 6.1.1.4'
    'O' 'O' 0.0106 0.0060
                         'International Tables Vol C Tables 4.2.6.8 and 6.1.1.4'
    'Zn' 'Zn' 0.2839 1.4301
                         'International Tables Vol C Tables 4.2.6.8 and 6.1.1.4'
    'N' 'N' 0.0061 0.0033
                         'International Tables Vol C Tables 4.2.6.8 and 6.1.1.4'
_computing_data_collection     'APEX2 (Bruker, 2007)'
_computing_cell_refinement     'SAINT (Bruker, 2007)'
_computing_data_reduction     'SAINT (Bruker, 2007)'
_computing_structure_solution
                         'SHELXS97 (Sheldrick, 2008) and WinGX (Farrugia, 2012)'
_computing_structure_refinement
                       'SHELXL2013 (Sheldrick, 2008) and WinGX (Farrugia, 2012)'
_computing_molecular_graphics     'DIAMOND (Brandenburg, 1999)'
_computing_publication_material     'publCIF (Westrip, 2010)'
loop_
    _atom_site_type_symbol
    _atom_site_label
    _atom_site_fract_x
    _atom_site_fract_y
    _atom_site_fract_z
    _atom_site_U_iso_or_equiv
    _atom_site_adp_type
    _atom_site_calc_flag
    _atom_site_occupancy
    _atom_site_disorder_assembly
    _atom_site_disorder_group
    Zn Zn1 0.13687(2) 0.15689(2) 0.38115(2) 0.02934(7) Uani d 1 . .
    O O1 0.22574(9) 0.24099(8) 0.43444(8) 0.0387(3) Uani d 1 . .
    O O2 0.02076(9) 0.12804(8) 0.44224(8) 0.0380(3) Uani d 1 . .
    O O3 0.08532(9) 0.31056(8) 0.42911(9) 0.0403(3) Uani d 1 . .
    O O4 0.17223(13) 0.64303(10) 0.62643(11) 0.0636(5) Uani d 1 . .
    O O5 0.06430(11) 0.59328(10) 0.53854(11) 0.0610(5) Uani d 1 . .
    O O6 0.50499(11) 0.48839(11) 0.63064(10) 0.0572(4) Uani d 1 . .
    N N1 0.24456(11) 0.07341(9) 0.34795(9) 0.0344(3) Uani d 1 . .
    N N2 0.08742(12) 0.20600(9) 0.27386(9) 0.0351(3) Uani d 1 . .
    C C1 0.34018(14) 0.09488(13) 0.35799(13) 0.0403(4) Uani d 1 . .
    H H1 0.3551 0.1456 0.3837 0.048 Uiso calc 1 . .
    C C2 0.41665(16) 0.04472(14) 0.33178(15) 0.0526(6) Uani d 1 . .
    H H2 0.4821 0.0612 0.3398 0.063 Uiso calc 1 . .
    C C3 0.39544(18) -0.02992(14) 0.29374(14) 0.0554(6) Uani d 1 . .
    H H3 0.4463 -0.0645 0.2749 0.066 Uiso calc 1 . .
    C C4 0.29877(19) -0.05299(13) 0.28377(14) 0.0554(6) Uani d 1 . .
    H H4 0.2829 -0.1038 0.2586 0.066 Uiso calc 1 . .
    C C5 0.22515(16) -0.00031(13) 0.31132(12) 0.0451(5) Uani d 1 . .
    H H5 0.1594 -0.0164 0.3043 0.054 Uiso calc 1 . .
    C C6 0.14604(16) 0.21440(13) 0.21013(12) 0.0455(5) Uani d 1 . .
    H H6 0.2091 0.1906 0.2119 0.055 Uiso calc 1 . .
    C C7 0.1175(2) 0.25651(16) 0.14217(13) 0.0581(6) Uani d 1 . .
    H H7 0.1607 0.2614 0.0991 0.070 Uiso calc 1 . .
    C C8 0.0245(2) 0.29120(16) 0.13863(15) 0.0639(7) Uani d 1 . .
    H H8 0.0034 0.3200 0.0932 0.077 Uiso calc 1 . .
    C C9 -0.03721(19) 0.28258(14) 0.20360(15) 0.0570(6) Uani d 1 . .
    H H9 -0.1010 0.3050 0.2025 0.068 Uiso calc 1 . .
    C C10 -0.00334(15) 0.24024(12) 0.27043(12) 0.0424(5) Uani d 1 . .
    H H10 -0.0449 0.2353 0.3145 0.051 Uiso calc 1 . .
    C C11 0.17367(13) 0.30629(11) 0.44909(10) 0.0290(3) Uani d 1 . .
    C C12 0.22248(12) 0.37837(10) 0.49276(10) 0.0274(3) Uani d 1 . .
    C C13 0.32159(13) 0.37427(11) 0.51554(10) 0.0290(4) Uani d 1 . .
    H H13 0.3589 0.3265 0.5029 0.035 Uiso calc 1 . .
    C C14 0.36539(12) 0.44093(11) 0.55706(10) 0.0296(4) Uani d 1 . .
    C C15 0.30929(13) 0.51149(11) 0.57672(11) 0.0325(4) Uani d 1 . .
    H H15 0.3381 0.5560 0.6048 0.039 Uiso calc 1 . .
    C C16 0.20993(12) 0.51606(11) 0.55457(11) 0.0311(4) Uani d 1 . .
    C C17 0.16744(13) 0.44966(11) 0.51237(11) 0.0306(4) Uani d 1 . .
    H H17 0.1013 0.4530 0.4970 0.037 Uiso calc 1 . .
    C C18 0.14864(13) 0.59105(12) 0.57802(13) 0.0377(4) Uani d 1 . .
    C C19 0.47177(13) 0.43569(11) 0.58439(11) 0.0322(4) Uani d 1 . .
    H H5W 0.022(2) 0.6310(19) 0.5540(18) 0.096(10) Uiso d 1 . .
loop_
    _atom_site_aniso_label
    _atom_site_aniso_U_11
    _atom_site_aniso_U_22
    _atom_site_aniso_U_33
    _atom_site_aniso_U_12
    _atom_site_aniso_U_13
    _atom_site_aniso_U_23
    Zn1 0.02247(11) 0.02948(11) 0.03608(12) -0.00104(8) 0.00170(8) -0.00546(8)
    O1 0.0273(7) 0.0301(6) 0.0587(8) 0.0041(5) -0.0047(6) -0.0160(6)
    O2 0.0269(7) 0.0399(7) 0.0472(7) -0.0100(5) 0.0077(6) -0.0080(6)
    O3 0.0262(7) 0.0345(7) 0.0604(9) 0.0031(5) -0.0077(6) -0.0175(6)
    O4 0.0489(9) 0.0533(10) 0.0887(13) 0.0178(8) -0.0231(9) -0.0421(9)
    O5 0.0303(8) 0.0560(10) 0.0967(13) 0.0175(7) -0.0177(8) -0.0409(9)
    O6 0.0325(8) 0.0634(10) 0.0759(11) 0.0070(7) -0.0159(7) -0.0354(8)
    N1 0.0317(8) 0.0309(8) 0.0407(8) 0.0036(6) 0.0055(7) -0.0024(7)
    N2 0.0352(9) 0.0350(8) 0.0352(8) 0.0005(7) -0.0019(7) -0.0053(7)
    C1 0.0338(10) 0.0344(10) 0.0526(11) 0.0012(8) 0.0058(9) -0.0005(9)
    C2 0.0342(11) 0.0496(12) 0.0740(16) 0.0100(9) 0.0150(10) 0.0077(11)
    C3 0.0593(15) 0.0445(12) 0.0625(14) 0.0220(11) 0.0265(12) 0.0054(11)
    C4 0.0711(16) 0.0364(11) 0.0587(14) 0.0090(11) 0.0144(12) -0.0115(10)
    C5 0.0442(12) 0.0368(10) 0.0544(12) 0.0002(9) 0.0051(10) -0.0112(9)
    C6 0.0488(13) 0.0469(11) 0.0408(11) -0.0019(10) 0.0059(9) -0.0068(9)
    C7 0.0817(18) 0.0554(14) 0.0373(11) -0.0166(13) 0.0046(11) -0.0009(11)
    C8 0.094(2) 0.0476(13) 0.0500(14) -0.0149(14) -0.0259(14) 0.0094(11)
    C9 0.0558(15) 0.0443(12) 0.0710(16) 0.0029(11) -0.0223(12) 0.0006(11)
    C10 0.0403(11) 0.0397(10) 0.0472(11) 0.0016(9) -0.0036(9) -0.0043(9)
    C11 0.0273(8) 0.0256(8) 0.0342(9) -0.0003(7) 0.0012(7) -0.0049(7)
    C12 0.0239(8) 0.0256(8) 0.0328(8) -0.0012(6) 0.0005(7) -0.0037(7)
    C13 0.0239(8) 0.0272(8) 0.0358(9) 0.0041(7) 0.0006(7) -0.0042(7)
    C14 0.0224(8) 0.0321(9) 0.0342(9) 0.0018(7) -0.0015(7) -0.0028(7)
    C15 0.0258(9) 0.0304(9) 0.0414(10) -0.0007(7) -0.0038(7) -0.0100(8)
    C16 0.0242(8) 0.0287(8) 0.0404(9) 0.0023(7) -0.0015(7) -0.0080(7)
    C17 0.0215(8) 0.0300(9) 0.0404(10) 0.0008(7) -0.0027(7) -0.0057(7)
    C18 0.0256(9) 0.0338(9) 0.0536(12) 0.0040(7) -0.0019(8) -0.0114(9)
    C19 0.0246(8) 0.0359(9) 0.0361(9) 0.0021(7) -0.0013(7) -0.0018(8)
_geom_special_details
;
All e.s.d.'s (except the e.s.d. in the dihedral angle between two l.s. planes)
are estimated using the full covariance matrix. The cell e.s.d.'s are taken
into account individually in the estimation of e.s.d.'s in distances, angles
and torsion angles; correlations between e.s.d.'s in cell parameters are only
used when they are defined by crystal symmetry. An approximate (isotropic)
treatment of cell e.s.d.'s is used for estimating e.s.d.'s involving l.s.
planes.
;
loop_
    _geom_bond_atom_site_label_1
    _geom_bond_atom_site_label_2
    _geom_bond_site_symmetry_2
    _geom_bond_distance
    _geom_bond_publ_flag
    Zn1 O2 . 1.9241(12) ?
    Zn1 O1 . 1.9973(12) ?
    Zn1 N1 . 2.0371(14) ?
    Zn1 N2 . 2.0650(15) ?
    O1 C11 . 1.270(2) ?
    O2 C19 2_456 1.283(2) ?
    O3 C11 . 1.239(2) ?
    O4 C18 . 1.195(2) ?
    O5 C18 . 1.315(2) ?
    O5 H5W . 0.86(3) ?
    O6 C19 . 1.220(2) ?
    N1 C5 . 1.340(2) ?
    N1 C1 . 1.344(2) ?
    N2 C6 . 1.334(3) ?
    N2 C10 . 1.339(2) ?
    C1 C2 . 1.372(3) ?
    C1 H1 . 0.9300 ?
    C2 C3 . 1.368(3) ?
    C2 H2 . 0.9300 ?
    C3 C4 . 1.364(3) ?
    C3 H3 . 0.9300 ?
    C4 C5 . 1.374(3) ?
    C4 H4 . 0.9300 ?
    C5 H5 . 0.9300 ?
    C6 C7 . 1.371(3) ?
    C6 H6 . 0.9300 ?
    C7 C8 . 1.370(4) ?
    C7 H7 . 0.9300 ?
    C8 C9 . 1.375(4) ?
    C8 H8 . 0.9300 ?
    C9 C10 . 1.380(3) ?
    C9 H9 . 0.9300 ?
    C10 H10 . 0.9300 ?
    C11 C12 . 1.503(2) ?
    C12 C17 . 1.386(2) ?
    C12 C13 . 1.391(2) ?
    C13 C14 . 1.391(2) ?
    C13 H13 . 0.9300 ?
    C14 C15 . 1.385(2) ?
    C14 C19 . 1.508(2) ?
    C15 C16 . 1.392(2) ?
    C15 H15 . 0.9300 ?
    C16 C17 . 1.387(2) ?
    C16 C18 . 1.495(2) ?
    C17 H17 . 0.9300 ?
    C19 O2 2_556 1.283(2) ?
loop_
    _geom_angle_atom_site_label_1
    _geom_angle_atom_site_label_2
    _geom_angle_atom_site_label_3
    _geom_angle_site_symmetry_1
    _geom_angle_site_symmetry_3
    _geom_angle
    _geom_angle_publ_flag
    O2 Zn1 O1 . . 114.10(5) ?
    O2 Zn1 N1 . . 124.90(6) ?
    O1 Zn1 N1 . . 97.06(6) ?
    O2 Zn1 N2 . . 106.70(6) ?
    O1 Zn1 N2 . . 109.43(6) ?
    N1 Zn1 N2 . . 103.63(6) ?
    C11 O1 Zn1 . . 107.01(11) ?
    C19 O2 Zn1 2_456 . 114.84(11) ?
    C18 O5 H5W . . 116(2) ?
    C5 N1 C1 . . 117.60(17) ?
    C5 N1 Zn1 . . 123.09(13) ?
    C1 N1 Zn1 . . 119.16(13) ?
    C6 N2 C10 . . 117.87(18) ?
    C6 N2 Zn1 . . 122.71(14) ?
    C10 N2 Zn1 . . 118.92(13) ?
    N1 C1 C2 . . 122.4(2) ?
    N1 C1 H1 . . 118.8 ?
    C2 C1 H1 . . 118.8 ?
    C3 C2 C1 . . 119.2(2) ?
    C3 C2 H2 . . 120.4 ?
    C1 C2 H2 . . 120.4 ?
    C4 C3 C2 . . 119.09(19) ?
    C4 C3 H3 . . 120.5 ?
    C2 C3 H3 . . 120.5 ?
    C3 C4 C5 . . 119.2(2) ?
    C3 C4 H4 . . 120.4 ?
    C5 C4 H4 . . 120.4 ?
    N1 C5 C4 . . 122.5(2) ?
    N1 C5 H5 . . 118.8 ?
    C4 C5 H5 . . 118.8 ?
    N2 C6 C7 . . 123.0(2) ?
    N2 C6 H6 . . 118.5 ?
    C7 C6 H6 . . 118.5 ?
    C8 C7 C6 . . 119.1(2) ?
    C8 C7 H7 . . 120.5 ?
    C6 C7 H7 . . 120.5 ?
    C7 C8 C9 . . 118.7(2) ?
    C7 C8 H8 . . 120.6 ?
    C9 C8 H8 . . 120.6 ?
    C8 C9 C10 . . 119.2(2) ?
    C8 C9 H9 . . 120.4 ?
    C10 C9 H9 . . 120.4 ?
    N2 C10 C9 . . 122.2(2) ?
    N2 C10 H10 . . 118.9 ?
    C9 C10 H10 . . 118.9 ?
    O3 C11 O1 . . 121.57(15) ?
    O3 C11 C12 . . 120.73(15) ?
    O1 C11 C12 . . 117.69(15) ?
    C17 C12 C13 . . 119.16(15) ?
    C17 C12 C11 . . 119.58(15) ?
    C13 C12 C11 . . 121.25(15) ?
    C12 C13 C14 . . 120.63(15) ?
    C12 C13 H13 . . 119.7 ?
    C14 C13 H13 . . 119.7 ?
    C15 C14 C13 . . 119.57(15) ?
    C15 C14 C19 . . 119.45(15) ?
    C13 C14 C19 . . 120.92(15) ?
    C14 C15 C16 . . 120.28(16) ?
    C14 C15 H15 . . 119.9 ?
    C16 C15 H15 . . 119.9 ?
    C17 C16 C15 . . 119.61(15) ?
    C17 C16 C18 . . 120.15(15) ?
    C15 C16 C18 . . 120.22(15) ?
    C12 C17 C16 . . 120.75(16) ?
    C12 C17 H17 . . 119.6 ?
    C16 C17 H17 . . 119.6 ?
    O4 C18 O5 . . 123.49(18) ?
    O4 C18 C16 . . 124.95(17) ?
    O5 C18 C16 . . 111.55(16) ?
    O6 C19 O2 . 2_556 124.36(17) ?
    O6 C19 C14 . . 120.27(16) ?
    O2 C19 C14 2_556 . 115.32(15) ?
loop_
    _geom_hbond_atom_site_label_D
    _geom_hbond_atom_site_label_H
    _geom_hbond_atom_site_label_A
    _geom_hbond_site_symmetry_A
    _geom_hbond_distance_DH
    _geom_hbond_distance_HA
    _geom_hbond_distance_DA
    _geom_hbond_angle_DHA
    O5 H5W O3 5_566 0.86(3) 1.74(3) 2.5813(19) 164(3)
    C1 H1 O1 . 0.93 2.45 3.053(2) 122.2
    C5 H5 O6 2_456 0.93 2.39 3.129(3) 136.2
    C17 H17 O5 . 0.93 2.37 2.693(2) 100.0
    C17 H17 O5 5_566 0.93 2.42 3.309(2) 159.2
_shelx_hkl_checksum     78733
_shelx_hkl_file
;
   1   0   0   -0.05    0.01
   1   0   0   -0.06    0.01
  -1   0   0   -0.08    0.01
  -1   0   0   -0.06    0.01
   2   0   0   36.53    0.90
  -2   0   0   35.21    0.90
   3   0   0   -0.32    0.07
   3   0   0   -0.21    0.08
  -3   0   0   -0.26    0.07
   4   0   0  143.56    3.50
  -4   0   0  145.07    3.50
  -5   0   0    0.02    0.11
  -6   0   0  275.01    6.62
  -7   0   0   -0.06    0.16
  -8   0   0  127.47    3.22
  -9   0   0   -0.04    0.18
 -10   0   0   30.88    1.01
 -11   0   0   -0.07    0.23
 -12   0   0    0.06    0.26
 -13   0   0   -0.08    0.30
 -14   0   0   58.22    1.79
 -15   0   0    0.16    0.35
 -16   0   0    0.13    0.39
 -17   0   0   -0.33    0.40
   0   1   0    0.01    0.01
   0  -1   0   -0.01    0.01
  -1  -1   0   -0.17    0.02
   1  -1   0   -0.13    0.03
   1   1   0   -0.13    0.02
   1  -1   0   -0.18    0.01
  -1   1   0   -0.19    0.01
  -1   1   0   -0.14    0.03
   2  -1   0  753.88   17.30
   2   1   0  772.14   17.42
  -2   1   0  748.05   17.32
   2  -1   0  684.11   17.46
  -2   1   0  713.03   17.46
  -2  -1   0  731.40   17.47
  -3   1   0   -0.03    0.07
   3  -1   0    0.07    0.07
  -3  -1   0    0.14    0.07
  -3   1   0   -0.10    0.07
   3   1   0   -0.01    0.07
   4  -1   0   16.49    0.50
  -4   1   0   17.02    0.50
  -4  -1   0   15.92    0.49
   5  -1   0    0.08    0.10
  -5   1   0    0.02    0.11
  -5  -1   0    0.00    0.10
  -6  -1   0  116.32    2.96
   6  -1   0  118.88    2.96
  -6   1   0  122.82    2.97
   7  -1   0    0.18    0.16
  -7  -1   0    0.02    0.14
  -7   1   0    0.09    0.15
  -8  -1   0    9.50    0.47
  -8   1   0   10.13    0.46
  -9   1   0   -0.24    0.18
  -9  -1   0   -0.43    0.18
 -10   1   0   99.49    2.63
 -10  -1   0  100.55    2.63
 -11   1   0    0.09    0.24
 -11  -1   0   -0.20    0.22
 -12   1   0   30.02    1.04
 -12  -1   0   29.20    1.03
 -13  -1   0   -0.10    0.30
 -13   1   0    0.11    0.31
 -14  -1   0    0.59    0.36
 -14   1   0    0.13    0.31
 -15  -1   0    0.21    0.37
 -15   1   0   -0.34    0.31
 -16   1   0   17.20    0.92
 -16  -1   0   17.27    0.91
 -17  -1   0   -0.70    0.41
 -17   1   0    0.65    0.42
   0   2   0    0.68    0.05
  -1   2   0    0.05    0.03
   1  -2   0    0.14    0.04
  -1  -2   0    0.10    0.04
   1  -2   0    0.11    0.04
   1   2   0    0.11    0.04
  -1   2   0    0.05    0.04
   2  -2   0  117.23    2.88
  -2  -2   0  120.75    2.88
  -2   2   0  118.47    2.88
  -2   2   0  119.96    2.88
   2   2   0  123.91    2.88
   2  -2   0  118.88    2.88
   3  -2   0   -0.07    0.07
  -3  -2   0   -0.19    0.07
   3   2   0   -0.10    0.07
  -3   2   0   -0.06    0.07
  -3   2   0   -0.06    0.07
  -4  -2   0  119.86    2.86
   4  -2   0  113.19    2.86
  -4   2   0  118.71    2.87
  -5   2   0   -0.04    0.11
  -5  -2   0    0.01    0.11
   5  -2   0   -0.05    0.11
  -6  -2   0    0.31    0.14
  -6   2   0    0.46    0.15
   6  -2   0    0.22    0.13
  -7  -2   0    0.14    0.16
   7  -2   0   -0.08    0.14
  -7   2   0    0.02    0.15
   8  -2   0   26.00    0.86
  -8   2   0   27.10    0.87
  -8  -2   0   26.87    0.85
  -9  -2   0    0.27    0.21
   9  -2   0    0.42    0.23
  -9   2   0    0.18    0.22
 -10   2   0   11.04    0.55
 -10  -2   0   11.78    0.55
 -11   2   0    0.32    0.26
 -11  -2   0   -0.17    0.22
 -12  -2   0    1.56    0.31
 -12   2   0    1.22    0.31
 -13   2   0   -0.21    0.28
 -13  -2   0    0.14    0.29
 -14   2   0    2.55    0.41
 -14  -2   0    2.77    0.43
 -15  -2   0    0.02    0.33
 -15   2   0    0.27    0.36
 -16   2   0   -0.27    0.36
 -16  -2   0   -0.55    0.37
 -17  -2   0   -0.71    0.40
 -17   2   0   -0.23    0.39
   0  -3   0    0.38    0.06
   0   3   0   -0.06    0.05
   1  -3   0    0.15    0.06
  -1  -3   0    0.03    0.05
   1   3   0    0.06    0.05
   1  -3   0    0.13    0.06
  -1   3   0    0.13    0.06
  -1   3   0    0.00    0.06
   2   3   0  451.48   10.34
  -2  -3   0  437.19   10.34
  -2   3   0  432.50   10.34
  -2   3   0  431.48   10.34
   2  -3   0  431.84   10.34
   3  -3   0   -0.02    0.07
   3   3   0   -0.02    0.08
  -3  -3   0   -0.04    0.08
  -3   3   0   -0.07    0.08
   4  -3   0    4.50    0.24
  -4   3   0    4.40    0.23
  -4  -3   0    4.13    0.23
  -5   3   0    0.13    0.11
   5  -3   0   -0.17    0.11
  -5  -3   0    0.14    0.11
   6  -3   0    2.74    0.23
  -6  -3   0    2.80    0.23
  -6   3   0    2.54    0.23
  -7  -3   0   -0.06    0.15
   7  -3   0    0.11    0.16
  -7   3   0   -0.07    0.16
   8  -3   0    0.15    0.19
  -8   3   0   -0.01    0.17
  -8  -3   0   -0.05    0.16
  -9   3   0   -0.02    0.19
  -9  -3   0    0.14    0.19
   9  -3   0   -0.13    0.19
 -10  -3   0   19.66    0.75
  10  -3   0   18.95    0.74
 -10   3   0   18.69    0.76
 -11   3   0    0.13    0.27
 -11  -3   0    0.01    0.25
 -12   3   0    4.37    0.44
 -12  -3   0    4.26    0.42
 -13  -3   0    0.24    0.31
 -13   3   0   -0.15    0.29
 -14  -3   0    2.01    0.41
 -14   3   0    1.94    0.40
 -15  -3   0   -0.36    0.34
 -15   3   0    0.07    0.38
 -16  -3   0   -0.21    0.35
 -16   3   0    0.19    0.42
 -17   3   0    0.10    0.40
 -17  -3   0    0.26    0.43
   0   4   0    4.33    0.17
   0  -4   0    3.97    0.17
   1   4   0    0.04    0.07
   1  -4   0    0.21    0.07
  -1   4   0   -0.01    0.07
  -1  -4   0    0.08    0.06
  -1   4   0    0.05    0.07
  -2  -4   0   18.56    0.52
   2   4   0   19.11    0.52
  -2   4   0   19.83    0.54
  -2   4   0   18.79    0.53
   2  -4   0   18.44    0.53
  -3   4   0    0.08    0.08
   3  -4   0   -0.01    0.08
   3   4   0    0.05    0.09
  -3  -4   0    0.13    0.09
  -4  -4   0  282.97    6.74
  -4   4   0  282.99    6.75
   4  -4   0  280.29    6.74
  -5   4   0    0.16    0.13
   5  -4   0    0.07    0.11
  -5  -4   0    0.03    0.12
   6  -4   0   67.30    1.79
  -6   4   0   70.03    1.80
  -6  -4   0   69.56    1.78
   7  -4   0   -0.16    0.15
  -7  -4   0   -0.14    0.13
  -7   4   0   -0.11    0.16
   8  -4   0    6.44    0.39
  -8  -4   0    6.29    0.37
  -8   4   0    7.43    0.41
  -9   4   0    0.11    0.22
   9  -4   0    0.28    0.21
  -9  -4   0    0.25    0.21
  10  -4   0  123.89    3.15
 -10  -4   0  119.76    3.13
 -10   4   0  121.91    3.16
  11  -4   0    0.10    0.27
 -11  -4   0    0.27    0.26
 -11   4   0   -0.47    0.23
 -12   4   0    4.07    0.43
 -12  -4   0    4.86    0.44
 -13  -4   0    0.14    0.30
 -13   4   0    0.15    0.30
 -14   4   0    5.04    0.54
 -14  -4   0    5.27    0.50
 -15  -4   0   -0.16    0.35
 -15   4   0   -0.32    0.36
 -16   4   0    1.25    0.46
 -16  -4   0    1.31    0.43
 -17   4   0   -0.03    0.43
 -17  -4   0   -0.01    0.39
   0  -5   0    0.04    0.07
   0   5   0   -0.06    0.07
   1  -5   0    0.05    0.08
   1   5   0    0.16    0.08
  -1   5   0   -0.08    0.07
  -1   5   0    0.09    0.08
  -1  -5   0    0.09    0.07
   2  -5   0  103.94    2.59
  -2   5   0  108.03    2.59
  -2   5   0  104.38    2.60
  -2  -5   0  106.46    2.59
   2   5   0  109.11    2.59
   3  -5   0    0.05    0.10
  -3  -5   0    0.11    0.10
  -3   5   0    0.10    0.09
  -4   5   0  104.73    2.59
   4  -5   0  104.40    2.58
  -4  -5   0  104.50    2.58
  -5  -5   0   -0.16    0.12
   5  -5   0   -0.10    0.13
  -5   5   0    0.04    0.14
  -6  -5   0  116.27    2.94
  -6   5   0  118.97    2.96
   6  -5   0  119.69    2.95
   7  -5   0   -0.10    0.16
  -7   5   0   -0.06    0.16
  -7  -5   0   -0.01    0.14
   8  -5   0   79.55    2.09
  -8   5   0   81.03    2.10
  -8  -5   0   76.65    2.07
   9  -5   0   -0.12    0.20
  -9  -5   0   -0.06    0.18
  -9   5   0   -0.09    0.22
 -10   5   0  104.83    2.77
 -10  -5   0  105.09    2.75
  10  -5   0  105.26    2.76
 -11  -5   0    0.14    0.26
 -11   5   0    0.02    0.25
  11  -5   0    0.08    0.28
  12  -5   0   37.93    1.24
 -12   5   0   35.14    1.24
 -12  -5   0   37.33    1.21
 -13   5   0   -0.33    0.31
 -13  -5   0   -0.20    0.30
 -14  -5   0    8.43    0.63
 -14   5   0    8.51    0.65
 -15  -5   0   -0.02    0.33
 -15   5   0   -0.31    0.37
 -16  -5   0   59.80    1.90
 -16   5   0   58.93    1.92
 -17   5   0    0.16    0.46
 -17  -5   0    0.19    0.43
   0  -6   0   53.35    1.38
   0   6   0   56.50    1.39
   0   6   0   56.09    1.40
  -1   6   0    0.10    0.09
   1   6   0    0.05    0.08
  -1  -6   0    0.13    0.09
  -1   6   0    0.05    0.09
   1  -6   0   -0.04    0.08
   2   6   0    7.62    0.29
   2  -6   0    7.24    0.29
  -2   6   0    7.43    0.30
  -2  -6   0    6.90    0.28
  -3   6   0   -0.03    0.11
  -3  -6   0    0.01    0.11
   3  -6   0    0.15    0.11
   4  -6   0  192.77    4.68
  -4  -6   0  192.92    4.67
  -4   6   0  194.09    4.68
  -5  -6   0   -0.08    0.13
   5  -6   0    0.19    0.15
  -5   6   0    0.02    0.15
  -6   6   0   61.74    1.63
   6  -6   0   60.01    1.61
  -6  -6   0   61.19    1.61
  -7  -6   0   -0.11    0.16
   7  -6   0   -0.03    0.16
  -7   6   0   -0.27    0.15
   8  -6   0   27.71    0.89
  -8  -6   0   27.10    0.88
  -8   6   0   27.97    0.91
  -9  -6   0   -0.04    0.19
  -9   6   0   -0.15    0.21
   9  -6   0   -0.14    0.21
  10  -6   0    2.54    0.35
 -10  -6   0    2.43    0.31
 -10   6   0    1.78    0.32
 -11   6   0   -0.14    0.25
  11  -6   0    0.22    0.29
 -11  -6   0   -0.24    0.22
 -12   6   0   11.52    0.64
  12  -6   0   11.71    0.67
 -12  -6   0   11.94    0.65
 -13  -6   0    0.02    0.31
 -13   6   0   -0.16    0.34
  13  -6   0   -0.16    0.33
 -14  -6   0   17.30    0.84
 -14   6   0   17.30    0.88
 -15   6   0    0.02    0.40
 -15  -6   0   -0.02    0.36
 -16  -6   0    5.34    0.59
 -16   6   0    4.75    0.62
 -17  -6   0   -0.24    0.37
 -17   6   0   -0.06    0.46
   0   7   0   -0.07    0.11
   0   7   0    0.04    0.10
   0  -7   0   -0.07    0.09
  -1   7   0   -0.07    0.11
   1  -7   0    0.05    0.10
  -1  -7   0   -0.03    0.09
  -1   7   0   -0.06    0.10
   1   7   0    0.03    0.09
   2  -7   0  314.30    7.60
  -2  -7   0  321.91    7.60
  -2   7   0  320.53    7.62
   3  -7   0   -0.18    0.11
  -3   7   0   -0.08    0.11
  -3  -7   0    0.05    0.12
   4  -7   0    6.68    0.34
  -4  -7   0    6.76    0.32
  -4   7   0    6.20    0.33
  -5  -7   0   -0.15    0.13
   5  -7   0   -0.07    0.14
  -5   7   0   -0.07    0.15
  -6   7   0   70.88    1.86
  -6  -7   0   69.74    1.82
   6  -7   0   70.01    1.84
   7  -7   0    0.04    0.19
  -7  -7   0    0.14    0.17
  -7   7   0   -0.08    0.19
  -8   7   0   47.46    1.39
   8  -7   0   48.70    1.38
  -8  -7   0   47.14    1.34
  -9   7   0    0.14    0.22
  -9  -7   0    0.12    0.22
   9  -7   0   -0.22    0.21
 -10   7   0   17.45    0.74
  10  -7   0   16.57    0.71
 -10  -7   0   16.14    0.69
 -11   7   0    0.23    0.27
  11  -7   0    0.00    0.27
 -11  -7   0    0.03    0.24
 -12   7   0    3.51    0.43
 -12  -7   0    2.32    0.38
  12  -7   0    3.21    0.43
 -13  -7   0   -0.53    0.28
 -13   7   0   -0.01    0.35
  13  -7   0    0.04    0.33
 -14  -7   0    0.91    0.36
 -14   7   0    1.14    0.39
 -15  -7   0    0.29    0.37
 -15   7   0    0.40    0.42
 -16   7   0    2.13    0.53
 -16  -7   0    2.37    0.48
   0  -8   0    5.54    0.27
   0   8   0    6.20    0.29
   1  -8   0   -0.08    0.11
  -1  -8   0    0.03    0.11
  -1   8   0   -0.09    0.12
  -2  -8   0   16.30    0.53
  -2   8   0   17.23    0.55
   2  -8   0   16.94    0.54
   3  -8   0   -0.03    0.13
  -3  -8   0    0.12    0.13
  -3   8   0   -0.09    0.14
  -4   8   0  111.81    2.78
  -4  -8   0  108.51    2.75
   4  -8   0  112.84    2.77
  -5  -8   0    0.11    0.15
  -5   8   0    0.05    0.16
   5  -8   0   -0.08    0.16
  -6  -8   0   22.16    0.70
  -6   8   0   20.44    0.72
   6  -8   0   20.34    0.71
  -7   8   0   -0.04    0.18
  -7  -8   0   -0.09    0.18
   7  -8   0    0.08    0.20
  -8   8   0    2.68    0.32
   8  -8   0    2.78    0.31
  -8  -8   0    2.94    0.29
   9  -8   0   -0.15    0.25
  -9  -8   0    0.11    0.22
  -9   8   0   -0.08    0.23
 -10   8   0   11.76    0.64
 -10  -8   0   12.43    0.61
  10  -8   0   13.20    0.67
 -11   8   0    0.03    0.27
 -11  -8   0   -0.02    0.27
  11  -8   0    0.03    0.28
  12  -8   0    1.53    0.36
 -12  -8   0    1.50    0.33
 -12   8   0    1.49    0.39
 -13   8   0    0.20    0.35
 -13  -8   0    0.02    0.32
  13  -8   0   -0.11    0.37
 -14   8   0    1.79    0.44
  14  -8   0    2.37    0.49
 -14  -8   0    1.92    0.40
 -15   8   0    0.23    0.44
 -15  -8   0   -0.23    0.36
 -16   8   0   -0.11    0.44
   0   9   0   -0.02    0.13
   0  -9   0   -0.20    0.12
  -1   9   0   -0.05    0.13
   1  -9   0   -0.15    0.12
  -1  -9   0   -0.09    0.12
  -2   9   0   46.51    1.25
   2  -9   0   45.53    1.23
  -2  -9   0   46.81    1.22
  -3   9   0    0.21    0.16
   3  -9   0   -0.04    0.14
  -3  -9   0    0.08    0.13
  -4  -9   0    1.04    0.18
   4  -9   0    0.56    0.17
  -4   9   0    0.82    0.20
   5  -9   0    0.20    0.17
  -5  -9   0   -0.03    0.15
  -5   9   0    0.15    0.19
  -6  -9   0   21.65    0.70
   6  -9   0   20.06    0.72
  -6   9   0   21.49    0.73
  -7   9   0   -0.37    0.21
  -7  -9   0   -0.01    0.17
   7  -9   0   -0.08    0.21
  -8   9   0   22.18    0.82
  -8  -9   0   23.13    0.79
   8  -9   0   21.81    0.79
  -9   9   0   -0.26    0.25
   9  -9   0   -0.21    0.25
  -9  -9   0    0.06    0.22
 -10   9   0   62.23    1.83
  10  -9   0   65.04    1.84
 -10  -9   0   63.83    1.80
 -11   9   0    0.10    0.30
 -11  -9   0    0.05    0.29
  11  -9   0   -0.14    0.31
 -12   9   0   20.60    0.92
 -12  -9   0   21.59    0.87
  12  -9   0   19.34    0.91
  13  -9   0   -0.28    0.32
 -13   9   0   -0.13    0.36
 -13  -9   0    0.30    0.33
  14  -9   0    3.47    0.53
 -14   9   0    2.89    0.50
 -15   9   0    0.00    0.43
 -16   9   0    3.14    0.55
   0 -10   0   66.11    1.71
   0  10   0   67.33    1.73
   1 -10   0    0.18    0.14
  -1 -10   0   -0.15    0.14
  -1  10   0    0.22    0.16
   2 -10   0   16.39    0.55
  -2 -10   0   15.59    0.54
  -2  10   0   15.61    0.56
  -3  10   0    0.13    0.17
  -3 -10   0    0.04    0.15
   3 -10   0   -0.10    0.15
  -4 -10   0   86.31    2.21
   4 -10   0   86.60    2.22
  -4  10   0   87.19    2.24
  -5 -10   0    0.10    0.18
   5 -10   0   -0.25    0.17
  -5  10   0   -0.36    0.18
   6 -10   0   31.68    0.96
  -6 -10   0   29.52    0.93
  -6  10   0   30.34    0.96
  -7  10   0   -0.27    0.21
   7 -10   0    0.02    0.22
  -7 -10   0    0.11    0.20
  -8  10   0   78.91    2.23
  -8 -10   0   84.05    2.19
   8 -10   0   84.64    2.23
   9 -10   0   -0.09    0.26
  -9  10   0    0.08    0.28
  -9 -10   0   -0.05    0.23
  10 -10   0   19.20    0.81
 -10  10   0   16.67    0.76
 -10 -10   0   17.68    0.75
 -11 -10   0    0.08    0.29
  11 -10   0    0.01    0.30
 -11  10   0   -0.19    0.29
 -12  10   0   19.62    0.93
  12 -10   0   21.56    0.95
 -12 -10   0   22.82    0.90
 -13  10   0   -0.28    0.33
  13 -10   0    0.35    0.36
 -14  10   0    5.98    0.63
  14 -10   0    7.10    0.67
  15 -10   0    0.02    0.40
 -15  10   0   -0.43    0.45
   0  11   0    0.11    0.17
   0 -11   0   -0.01    0.15
   1  11   0    0.16    0.17
   1 -11   0   -0.12    0.15
  -1 -11   0   -0.02    0.15
  -1  11   0    0.11    0.17
  -2 -11   0   46.21    1.25
  -2  11   0   46.34    1.28
   2 -11   0   45.21    1.25
  -3 -11   0    0.09    0.16
   3 -11   0   -0.01    0.16
  -3  11   0    0.04    0.18
   4 -11   0   42.07    1.17
  -4 -11   0   40.91    1.16
  -4  11   0   40.90    1.20
  -5 -11   0   -0.09    0.17
  -5  11   0   -0.01    0.20
   5 -11   0    0.00    0.18
  -6  11   0   64.40    1.77
  -6 -11   0   62.45    1.72
   6 -11   0   65.19    1.75
  -7  11   0   -0.35    0.24
   7 -11   0   -0.21    0.22
  -7 -11   0    0.17    0.21
  -8 -11   0    6.72    0.44
  -8  11   0    5.62    0.45
   8 -11   0    5.96    0.45
  -9  11   0   -0.20    0.26
   9 -11   0   -0.20    0.27
  -9 -11   0   -0.09    0.24
 -10  11   0   23.76    0.95
 -10 -11   0   24.14    0.90
  10 -11   0   25.03    0.95
 -11 -11   0    0.16    0.29
 -11  11   0   -0.27    0.32
  11 -11   0   -0.05    0.33
 -12  11   0   40.03    1.40
  12 -11   0   40.63    1.39
 -13  11   0   -0.08    0.39
  13 -11   0    0.29    0.39
 -14  11   0    7.08    0.67
 -15  11   0    0.05    0.46
   0 -12   0   23.18    0.74
   0  12   0   24.89    0.79
  -1 -12   0   -0.19    0.16
  -1  12   0    0.17    0.19
   1  12   0    0.05    0.19
   1 -12   0    0.10    0.18
  -2 -12   0   16.84    0.61
   2 -12   0   18.66    0.63
  -2  12   0   18.10    0.65
  -3  12   0    0.18    0.20
  -3 -12   0    0.07    0.17
   3 -12   0   -0.03    0.18
   4 -12   0   12.10    0.51
  -4 -12   0   12.19    0.52
  -4  12   0   11.40    0.54
   5 -12   0   -0.11    0.20
  -5  12   0   -0.32    0.20
  -5 -12   0    0.07    0.21
  -6 -12   0    1.61    0.26
  -6  12   0    1.09    0.28
   6 -12   0    1.43    0.27
  -7 -12   0   -0.10    0.23
   7 -12   0   -0.26    0.23
  -7  12   0    0.13    0.24
   8 -12   0   44.55    1.35
  -8 -12   0   45.21    1.32
  -8  12   0   41.76    1.34
   9 -12   0   -0.27    0.26
  -9  12   0    0.08    0.30
  -9 -12   0   -0.01    0.25
  10 -12   0   15.86    0.77
 -10  12   0   14.71    0.76
 -11  12   0   -0.17    0.34
  11 -12   0    0.26    0.34
 -12  12   0   11.04    0.74
 -13  12   0   -0.15    0.40
 -14  12   0   17.52    0.92
   0 -13   0    0.13    0.19
   0  13   0    0.05    0.21
  -1  13   0    0.41    0.22
  -1 -13   0    0.37    0.21
   1 -13   0    0.00    0.18
   1  13   0    0.21    0.22
  -2 -13   0    1.06    0.22
   2 -13   0    0.76    0.22
  -2  13   0    0.77    0.25
   3 -13   0   -0.32    0.19
  -3 -13   0   -0.01    0.19
  -3  13   0   -0.04    0.21
   4 -13   0    0.06    0.20
  -4  13   0    0.19    0.23
  -4 -13   0   -0.31    0.20
  -5 -13   0    0.02    0.20
   5 -13   0   -0.09    0.21
  -5  13   0    0.17    0.24
   6 -13   0    5.38    0.41
  -6  13   0    5.62    0.44
  -6 -13   0    5.83    0.40
   7 -13   0   -0.23    0.25
  -7  13   0   -0.03    0.27
   8 -13   0   -0.17    0.28
  -8  13   0   -0.23    0.28
   9 -13   0   -0.28    0.30
  -9  13   0   -0.33    0.30
 -10  13   0    2.08    0.42
 -11  13   0   -0.06    0.36
 -12  13   0    1.08    0.40
 -13  13   0    0.42    0.42
 -14  13   0    2.15    0.53
   0  14   0   25.91    0.87
   0 -14   0   26.49    0.85
  -1  14   0    0.38    0.26
   1  14   0    0.23    0.24
   1 -14   0    0.40    0.22
  -1 -14   0   -0.26    0.21
  -2 -14   0   -0.34    0.20
  -2  14   0   -0.04    0.23
   2 -14   0   -0.15    0.20
   2  14   0   -0.03    0.23
  -3 -14   0   -0.13    0.20
  -3  14   0    0.02    0.24
   3 -14   0    0.36    0.23
  -4  14   0    0.41    0.26
   4 -14   0    0.44    0.23
   5 -14   0    0.02    0.23
  -5  14   0    0.11    0.26
  -6  14   0    6.85    0.49
  -7  14   0   -0.15    0.28
  -8  14   0    2.56    0.40
  -9  14   0   -0.51    0.31
 -10  14   0    4.74    0.51
 -11  14   0    0.33    0.39
 -12  14   0    3.23    0.52
 -13  14   0    0.10    0.43
   0  15   0   -0.16    0.23
   1  15   0   -0.28    0.22
  -1  15   0    0.22    0.26
   2  15   0    9.52    0.52
  -2  15   0   10.27    0.54
  -3  15   0   -0.02    0.26
  -4  15   0    0.38    0.28
  -5  15   0    0.15    0.28
  -6  15   0   45.67    1.43
  -7  15   0   -0.17    0.30
  -8  15   0    6.54    0.54
  -9  15   0    0.10    0.34
 -10  15   0    3.30    0.50
 -11  15   0   -0.09    0.38
 -12  15   0    1.39    0.43
   0  16   0    3.75    0.38
  -1  16   0   -0.05    0.27
   1  16   0   -0.05    0.26
  -2  16   0    0.62    0.30
   2  16   0    0.91    0.28
   3  16   0   -0.19    0.26
  -3  16   0   -0.22    0.27
  -4  16   0   72.07    2.01
  -5  16   0   -0.11    0.29
  -6  16   0    4.35    0.45
  -7  16   0   -0.33    0.33
  -8  16   0    9.26    0.63
  -9  16   0   -0.11    0.36
 -10  16   0   15.57    0.83
 -11  16   0    0.31    0.41
   0  17   0   -0.16    0.27
   1  17   0    0.09    0.26
  -1  17   0   -0.13    0.27
   2  17   0   10.46    0.55
  -2  17   0    9.41    0.56
  -3  17   0    0.09    0.29
   3  17   0    0.04    0.26
  -4  17   0    7.40    0.53
   4  17   0    7.06    0.50
  -5  17   0    0.05    0.31
  -6  17   0   19.66    0.85
  -7  17   0    0.16    0.35
  -8  17   0    8.08    0.62
  -9  17   0    0.00    0.37
 -10  17   0    7.29    0.66
   0  18   0    2.19    0.37
  -1  18   0   -0.30    0.30
   1  18   0    0.12    0.30
  -2  18   0    0.17    0.30
   2  18   0    0.05    0.29
   3  18   0   -0.19    0.28
  -3  18   0    0.25    0.34
   4  18   0    1.89    0.36
  -4  18   0    2.12    0.41
  -5  18   0    0.13    0.35
  -6  18   0    1.57    0.39
  -7  18   0   -0.16    0.34
  -8  18   0    1.83    0.45
  -9  18   0   -0.69    0.35
   0  19   0   -0.01    0.32
  -1  19   0    0.60    0.33
   1  19   0    0.25    0.32
  -2  19   0    0.58    0.34
   2  19   0    0.98    0.34
  -3  19   0    0.23    0.33
   3  19   0   -0.28    0.31
   4  19   0    0.15    0.31
  -4  19   0    0.08    0.35
   5  19   0    0.01    0.33
  -5  19   0    0.31    0.35
  -6  19   0   -0.32    0.34
  -7  19   0    0.17    0.38
   0  20   0   13.92    0.73
  -1  20   0    0.51    0.36
   1  20   0   -0.33    0.31
  -2  20   0    0.17    0.36
   2  20   0   -0.17    0.33
   3  20   0   -0.31    0.30
  -3  20   0    0.42    0.37
  -4  20   0   12.40    0.71
   4  20   0   13.63    0.69
  -5  20   0    0.29    0.37
   5  20   0    0.41    0.35
   0  21   0   -0.25    0.33
   0   0  -1    0.00    0.00
   0   0   1   -0.02    0.01
  -1   0   1    0.01    0.03
  -1   0  -1   -0.17    0.01
   1   0  -1   -0.19    0.01
   1   0   1   -0.15    0.02
   1   0  -1   -0.11    0.02
  -1   0   1   -0.18    0.01
   2   0   1    0.06    0.05
   2   0  -1    0.04    0.05
  -2   0   1    0.23    0.05
  -2   0   1    0.08    0.05
  -2   0  -1    0.11    0.05
  -3   0   1   -0.03    0.07
   3   0  -1    0.00    0.07
   3   0  -1   -0.06    0.07
  -3   0  -1    0.15    0.07
  -3   0  -1   -0.04    0.07
  -4   0  -1    0.04    0.09
  -4   0   1    0.02    0.09
   4   0  -1    0.01    0.08
   5   0  -1    0.02    0.11
  -5   0   1   -0.09    0.09
  -5   0  -1    0.03    0.10
  -6   0   1    0.19    0.13
   6   0  -1    0.05    0.13
  -6   0  -1    0.03    0.12
   7   0  -1   -0.01    0.17
  -7   0   1   -0.05    0.16
  -7   0  -1   -0.21    0.14
  -8   0   1    0.07    0.18
  -8   0  -1   -0.34    0.15
  -9   0  -1    0.23    0.19
  -9   0   1   -0.14    0.19
 -10   0   1   -0.32    0.19
 -10   0  -1    0.28    0.22
 -11   0  -1   -0.05    0.25
 -11   0   1   -0.12    0.23
 -12   0  -1    0.02    0.26
 -12   0   1   -0.24    0.27
 -13   0  -1   -0.06    0.28
 -13   0   1   -0.16    0.27
 -14   0   1    0.18    0.31
 -14   0  -1   -0.27    0.30
 -15   0  -1   -0.03    0.33
 -15   0   1   -0.01    0.36
 -16   0   1   -0.29    0.35
 -16   0  -1    0.29    0.37
 -17   0  -1    0.38    0.41
 -17   0   1   -0.28    0.42
   0  -1  -1   -0.10    0.01
   0   1   1   -0.08    0.02
  -1   1   1   33.72    0.79
   1  -1   1   32.84    0.78
   1  -1  -1   31.42    0.79
   1   1   1   33.63    0.79
  -1   1  -1   27.66    0.78
  -1  -1   1   32.64    0.78
   2   1  -1    2.04    0.12
   2  -1   1    2.13    0.13
  -2  -1  -1    2.43    0.12
  -2   1   1    2.19    0.12
  -2   1   1    2.26    0.13
   2   1  -1    2.10    0.12
   2  -1   1    2.09    0.12
   2  -1  -1    1.99    0.12
  -2  -1   1    1.94    0.11
  -2   1  -1    2.25    0.13
   2   1   1    2.35    0.12
  -2  -1   1    1.84    0.11
   2  -1  -1    2.09    0.12
  -2   1  -1    2.72    0.13
  -3  -1  -1   55.37    1.38
   3  -1   1   53.67    1.38
   3   1  -1   55.48    1.38
   3   1  -1   55.58    1.38
  -3   1   1   56.18    1.39
  -3  -1   1   54.65    1.38
  -3   1  -1   54.55    1.38
   3  -1  -1   55.67    1.38
  -3   1  -1   57.05    1.38
  -4   1   1   20.55    0.59
   4  -1   1   19.97    0.58
  -4  -1  -1   20.49    0.59
   4   1  -1   19.57    0.58
   4  -1  -1   20.37    0.58
  -4   1  -1   21.09    0.59
  -4  -1   1   20.13    0.58
  -5  -1  -1   17.25    0.54
  -5   1   1   17.33    0.54
  -5   1  -1   17.65    0.55
  -5  -1   1   16.90    0.53
   5  -1  -1   16.64    0.54
  -6   1   1   11.27    0.44
  -6  -1  -1   11.12    0.43
   6  -1  -1   11.05    0.42
  -6   1  -1   11.35    0.43
  -6  -1   1   10.10    0.43
  -7  -1  -1  187.32    4.58
  -7   1   1  183.97    4.58
   7  -1  -1  186.57    4.58
  -7   1  -1  191.49    4.59
  -7  -1   1  185.31    4.58
  -8  -1  -1   16.43    0.61
  -8   1   1   14.70    0.59
  -8  -1   1   16.21    0.61
  -8   1  -1   16.16    0.60
   8  -1  -1   15.90    0.60
  -9  -1  -1   25.83    0.86
  -9   1   1   24.97    0.86
   9  -1  -1   26.96    0.87
  -9  -1   1   27.43    0.88
  -9   1  -1   25.51    0.87
 -10   1   1   22.65    0.83
 -10  -1  -1   23.82    0.84
 -10  -1   1   21.88    0.82
 -10   1  -1   21.43    0.81
 -11  -1  -1   13.24    0.66
 -11   1   1   13.29    0.63
 -11  -1   1   13.74    0.66
 -11   1  -1   14.86    0.68
 -12  -1  -1   22.67    0.87
 -12   1   1   20.28    0.83
 -12   1  -1   20.83    0.84
 -12  -1   1   20.36    0.85
 -13  -1  -1    4.31    0.45
 -13   1   1    4.36    0.45
 -13   1  -1    4.84    0.46
 -13  -1   1    4.66    0.47
 -14  -1  -1    0.68    0.36
 -14   1   1    0.34    0.33
 -14   1  -1    1.00    0.37
 -14  -1   1    0.32    0.35
 -15   1   1    8.31    0.63
 -15  -1  -1    9.40    0.67
 -15   1  -1    7.89    0.64
 -15  -1   1    9.14    0.66
 -16  -1  -1    2.05    0.45
 -16   1   1    3.09    0.49
 -16  -1   1    2.12    0.45
 -16   1  -1    2.12    0.45
 -17   1   1    0.31    0.40
 -17  -1  -1    0.29    0.43
 -17   1  -1    0.52    0.45
 -17  -1   1    0.43    0.44
   0  -2   1  184.67    4.51
   0   2   1  196.29    4.53
   1   2  -1   91.91    2.07
   1  -2   1   91.00    2.07
   1  -2   1   89.60    2.07
  -1  -2  -1   73.72    2.08
  -1   2   1   93.17    2.09
  -1   2   1   72.01    2.08
   1  -2  -1   89.31    2.09
  -1   2  -1   90.93    2.07
  -1   2  -1   77.50    2.07
  -1  -2   1   90.92    2.07
   1   2   1   91.70    2.09
  -2   2   1    0.21    0.06
  -2   2   1    0.26    0.07
   2  -2   1    0.14    0.06
  -2  -2  -1    0.01    0.06
   2   2  -1    0.08    0.06
   2  -2   1    0.21    0.06
  -2   2  -1    0.20    0.06
  -2   2  -1    0.06    0.06
   2   2   1    0.31    0.07
   2  -2  -1    0.08    0.06
  -2  -2   1    0.15    0.06
   2  -2  -1    0.15    0.06
  -3   2   1  114.40    2.77
  -3  -2  -1  113.28    2.77
   3  -2   1  112.09    2.76
   3   2  -1  119.46    2.76
   3  -2  -1  112.53    2.77
  -3   2  -1  113.73    2.77
  -3   2  -1  115.39    2.76
  -3  -2   1  113.41    2.76
  -4  -2  -1   75.60    1.86
   4  -2   1   73.38    1.85
  -4   2   1   74.61    1.86
   4  -2  -1   75.18    1.86
  -4  -2   1   73.26    1.85
  -4   2  -1   74.40    1.86
  -5   2   1   41.11    1.08
  -5  -2  -1   37.90    1.07
   5  -2   1   40.14    1.08
  -5  -2   1   39.88    1.06
  -5   2  -1   40.11    1.08
   5  -2  -1   40.09    1.07
   6  -2   1    8.14    0.38
  -6  -2  -1    7.54    0.35
  -6   2   1    8.15    0.36
  -6   2  -1    7.90    0.37
  -6  -2   1    7.62    0.36
   6  -2  -1    7.89    0.35
  -7   2   1   -0.10    0.15
   7  -2   1    0.08    0.15
  -7  -2  -1    0.09    0.15
  -7   2  -1    0.04    0.16
  -7  -2   1   -0.05    0.14
   7  -2  -1   -0.04    0.15
  -8  -2  -1  122.82    3.10
  -8   2   1  127.12    3.11
  -8  -2   1  118.99    3.08
   8  -2  -1  121.36    3.10
  -8   2  -1  122.12    3.10
  -9  -2  -1  122.86    3.13
  -9   2   1  123.86    3.14
   9  -2  -1  123.72    3.13
  -9   2  -1  125.57    3.14
  -9  -2   1  117.84    3.12
 -10  -2  -1   30.19    1.01
 -10   2   1   31.81    1.03
  10  -2  -1   29.48    1.02
 -10  -2   1   30.98    0.99
 -10   2  -1   29.50    1.00
 -11  -2  -1    2.28    0.32
 -11   2   1    3.08    0.37
 -11   2  -1    1.64    0.31
 -11  -2   1    2.59    0.33
 -12  -2  -1    4.43    0.44
 -12   2   1    4.12    0.42
 -12  -2   1    4.33    0.43
 -12   2  -1    3.63    0.41
 -13  -2  -1   28.93    1.06
 -13   2   1   30.53    1.09
 -13   2  -1   27.93    1.08
 -13  -2   1   28.77    1.05
 -14  -2  -1   13.54    0.73
 -14   2   1   12.98    0.73
 -14   2  -1   14.90    0.78
 -14  -2   1   13.67    0.75
 -15  -2  -1    3.85    0.52
 -15   2   1    4.34    0.53
 -15   2  -1    3.78    0.50
 -15  -2   1    3.09    0.47
 -16   2   1    1.39    0.46
 -16  -2  -1    1.04    0.40
 -16  -2   1    1.09    0.43
 -16   2  -1    0.65    0.44
 -17   2   1   16.29    0.93
 -17  -2  -1   13.86    0.88
 -17   2  -1   11.51    0.84
 -17  -2   1   14.40    0.88
   0   3  -1    0.11    0.05
   0  -3   1    0.12    0.04
   0  -3  -1    0.23    0.06
   1  -3   1   37.94    0.95
   1  -3   1   38.18    0.95
   1   3  -1   38.54    0.94
  -1  -3  -1   38.89    0.97
  -1   3   1   39.48    0.97
  -1   3   1   38.42    0.97
  -1   3  -1   38.12    0.95
   1   3   1   39.53    0.97
  -1  -3   1   38.70    0.94
   1  -3  -1   37.93    0.97
  -1   3  -1   38.46    0.95
  -2   3   1  577.88   13.66
  -2   3   1  588.60   13.66
  -2  -3  -1  580.46   13.66
   2  -3   1  566.00   13.64
   2   3  -1  588.44   13.64
   2  -3  -1  572.59   13.66
  -2  -3   1  567.64   13.69
  -2   3  -1  561.41   13.64
  -2   3  -1  588.01   13.64
   2   3   1  590.31   13.66
   3  -3   1   30.93    0.83
  -3   3   1   31.46    0.84
  -3  -3  -1   32.21    0.84
   3   3  -1   33.37    0.83
  -3  -3   1   31.83    0.83
   3  -3  -1   30.53    0.84
  -3   3  -1   31.63    0.84
  -3   3  -1   32.08    0.83
   4  -3   1    1.83    0.15
  -4   3   1    2.56    0.18
  -4  -3  -1    2.31    0.17
  -4  -3   1    2.15    0.16
   4  -3  -1    1.73    0.16
  -4   3  -1    1.88    0.16
  -5   3   1   22.73    0.68
   5  -3   1   23.35    0.69
  -5  -3  -1   21.71    0.68
  -5   3  -1   23.17    0.68
   5  -3  -1   23.29    0.69
  -5  -3   1   23.73    0.67
  -6  -3  -1  111.84    2.86
   6  -3   1  115.10    2.87
  -6   3   1  117.74    2.88
   6  -3  -1  114.53    2.87
  -6  -3   1  115.06    2.86
  -6   3  -1  116.14    2.88
   7  -3   1  105.36    2.67
  -7  -3  -1  103.83    2.67
  -7   3   1  106.61    2.69
  -7   3  -1  106.14    2.68
   7  -3  -1  107.08    2.68
  -7  -3   1  105.23    2.67
  -8   3   1   29.33    0.92
   8  -3   1   28.59    0.91
  -8  -3  -1   27.98    0.91
   8  -3  -1   28.32    0.92
  -8  -3   1   29.98    0.90
  -8   3  -1   29.06    0.91
  -9  -3  -1    3.47    0.32
   9  -3   1    3.36    0.33
  -9   3   1    3.23    0.32
  -9   3  -1    2.87    0.31
  -9  -3   1    3.55    0.32
   9  -3  -1    2.62    0.30
 -10   3   1   12.68    0.60
 -10  -3  -1   14.34    0.61
  10  -3  -1   13.30    0.64
 -10   3  -1   13.08    0.63
 -10  -3   1   13.59    0.62
 -11   3   1   63.23    1.84
 -11  -3  -1   65.48    1.84
 -11  -3   1   64.83    1.81
 -11   3  -1   62.73    1.82
  11  -3  -1   64.05    1.83
 -12   3   1    8.44    0.57
 -12  -3  -1    7.25    0.54
 -12   3  -1    9.16    0.59
 -12  -3   1    7.91    0.54
 -13   3   1    0.44    0.33
 -13  -3  -1    0.21    0.32
 -13   3  -1    0.20    0.33
 -13  -3   1    0.00    0.29
 -14   3   1    5.27    0.52
 -14  -3  -1    5.53    0.53
 -14  -3   1    6.24    0.53
 -14   3  -1    5.71    0.55
 -15  -3  -1   13.30    0.74
 -15   3   1   13.85    0.81
 -15  -3   1   11.86    0.76
 -15   3  -1   13.26    0.80
 -16   3   1   12.90    0.79
 -16  -3  -1   13.82    0.83
 -16   3  -1   14.10    0.86
 -16  -3   1   12.05    0.75
 -17   3   1    4.02    0.60
 -17  -3  -1    5.00    0.61
 -17  -3   1    4.79    0.59
 -17   3  -1    5.04    0.63
   0  -4   1   24.64    0.64
   0   4  -1   25.96    0.64
   0  -4  -1   25.19    0.67
   0   4   1   25.38    0.67
   1   4  -1    6.78    0.22
  -1   4   1    7.12    0.25
   1  -4   1    6.90    0.23
  -1  -4  -1    6.77    0.25
  -1   4   1    7.47    0.25
   1   4   1    7.21    0.25
   1  -4  -1    6.67    0.24
  -1   4  -1    6.86    0.23
  -1   4  -1    6.82    0.23
  -1  -4   1    6.94    0.22
  -2  -4  -1   42.22    1.10
   2  -4   1   42.34    1.09
   2   4  -1   44.50    1.09
  -2   4   1   43.70    1.11
   2  -4  -1   42.37    1.11
  -2   4  -1   44.69    1.09
  -2   4  -1   42.83    1.09
  -2  -4   1   43.67    1.08
   2   4   1   44.20    1.11
  -3  -4  -1    5.50    0.25
  -3   4   1    6.13    0.27
   3   4  -1    6.39    0.25
   3  -4   1    5.99    0.24
  -3   4  -1    5.98    0.25
  -3   4  -1    6.21    0.25
   3  -4  -1    6.06    0.26
  -3  -4   1    6.36    0.24
   4  -4   1  185.79    4.48
  -4  -4  -1  186.81    4.48
  -4   4   1  185.37    4.49
  -4  -4   1  184.26    4.47
   4  -4  -1  184.32    4.49
  -4   4  -1  188.21    4.48
  -5   4   1  125.36    3.14
  -5  -4  -1  126.47    3.13
   5  -4   1  128.89    3.13
  -5   4  -1  128.28    3.13
   5  -4  -1  126.35    3.13
  -5  -4   1  127.58    3.12
   6  -4   1    6.00    0.35
  -6  -4  -1    5.70    0.32
  -6   4   1    5.80    0.34
   6  -4  -1    5.72    0.32
  -6  -4   1    6.10    0.31
  -6   4  -1    6.37    0.33
  -7  -4  -1   -0.06    0.16
   7  -4   1    0.03    0.16
  -7   4   1    0.08    0.16
   7  -4  -1    0.10    0.15
  -7   4  -1   -0.07    0.16
  -7  -4   1   -0.03    0.14
   8  -4   1   14.11    0.59
  -8   4   1   13.97    0.57
  -8  -4  -1   15.64    0.59
  -8  -4   1   14.22    0.55
   8  -4  -1   14.05    0.57
  -8   4  -1   13.77    0.57
  -9  -4  -1   90.23    2.37
   9  -4   1   91.21    2.38
  -9   4   1   88.23    2.39
  -9   4  -1   89.35    2.38
   9  -4  -1   90.13    2.38
  -9  -4   1   90.95    2.37
 -10  -4  -1    2.03    0.30
  10  -4   1    2.53    0.35
 -10   4   1    2.67    0.33
 -10   4  -1    3.31    0.37
 -10  -4   1    2.65    0.33
  10  -4  -1    3.19    0.36
 -11  -4  -1   10.57    0.57
 -11   4   1   10.62    0.58
  11  -4  -1   11.02    0.60
 -11  -4   1   11.56    0.57
 -11   4  -1   11.92    0.63
 -12  -4  -1   17.72    0.80
 -12   4   1   18.22    0.82
 -12   4  -1   18.27    0.79
 -12  -4   1   20.38    0.81
  12  -4  -1   17.67    0.84
 -13   4   1   12.46    0.73
 -13  -4  -1   13.09    0.72
 -13  -4   1   14.53    0.72
 -13   4  -1   14.04    0.74
 -14  -4  -1   19.18    0.88
 -14   4   1   17.26    0.87
 -14  -4   1   18.27    0.85
 -14   4  -1   17.41    0.85
 -15  -4  -1    1.40    0.39
 -15   4   1    0.60    0.41
 -15  -4   1    0.62    0.37
 -15   4  -1    0.92    0.41
 -16   4   1    0.66    0.42
 -16  -4  -1    0.53    0.39
 -16  -4   1    0.51    0.40
 -16   4  -1    0.54    0.44
 -17  -4  -1    2.80    0.51
 -17   4   1    1.90    0.53
 -17   4  -1    2.61    0.55
 -17  -4   1    3.52    0.51
   0  -5  -1   -0.02    0.08
   0  -5   1    0.13    0.07
   0   5   1    0.05    0.08
   0   5  -1   -0.07    0.07
   0   5  -1    0.07    0.06
  -1   5   1   34.68    0.89
   1  -5   1   33.34    0.87
  -1  -5  -1   34.70    0.89
  -1   5   1   34.04    0.90
   1   5  -1   34.96    0.87
   1   5   1   34.64    0.89
  -1  -5   1   34.16    0.87
  -1   5  -1   34.00    0.87
   1  -5  -1   33.81    0.89
  -1   5  -1   33.24    0.87
  -2   5   1   31.30    0.83
  -2  -5  -1   30.96    0.82
   2   5  -1   31.31    0.79
   2  -5   1   30.11    0.80
   2  -5  -1   30.13    0.82
  -2  -5   1   30.87    0.79
  -2   5  -1   31.00    0.80
  -2   5  -1   28.83    0.80
  -3  -5  -1    0.54    0.12
   3  -5   1    0.48    0.11
  -3   5   1    0.87    0.14
   3   5  -1    0.65    0.11
  -3   5  -1    0.57    0.12
   3  -5  -1    0.64    0.13
  -3   5  -1    0.48    0.11
  -3  -5   1    0.56    0.10
  -4  -5  -1    9.39    0.37
  -4   5   1    9.75    0.38
   4  -5   1    8.57    0.34
  -4   5  -1    9.55    0.36
   4  -5  -1    9.22    0.38
  -4  -5   1    9.43    0.34
   5  -5   1    3.49    0.24
  -5  -5  -1    3.19    0.23
  -5   5   1    3.50    0.25
  -5   5  -1    3.36    0.24
  -5  -5   1    3.45    0.23
   5  -5  -1    3.74    0.26
  -6  -5  -1    0.54    0.16
  -6   5   1    0.39    0.16
   6  -5   1    0.25    0.14
  -6  -5   1    0.70    0.15
   6  -5  -1    0.20    0.15
  -6   5  -1    0.54    0.17
   7  -5   1    5.60    0.35
  -7  -5  -1    6.39    0.37
  -7   5   1    6.37    0.37
   7  -5  -1    5.35    0.35
  -7   5  -1    5.73    0.35
  -7  -5   1    5.71    0.35
  -8  -5  -1    0.02    0.19
  -8   5   1    0.45    0.20
   8  -5   1    0.07    0.19
  -8  -5   1    0.55    0.18
   8  -5  -1    0.28    0.21
  -8   5  -1    0.76    0.22
  -9  -5  -1    0.08    0.20
   9  -5   1   -0.03    0.22
  -9   5   1    0.11    0.23
  -9  -5   1    0.05    0.20
  -9   5  -1    0.09    0.21
   9  -5  -1    0.18    0.22
 -10   5   1    6.27    0.48
 -10  -5  -1    7.50    0.49
  10  -5   1    8.43    0.52
  10  -5  -1    7.36    0.51
 -10  -5   1    8.35    0.50
 -10   5  -1    7.30    0.48
  11  -5   1   14.00    0.66
 -11  -5  -1   13.11    0.64
 -11   5   1   13.67    0.69
 -11   5  -1   13.49    0.65
 -11  -5   1   15.19    0.67
  11  -5  -1   14.43    0.70
 -12   5   1    4.99    0.48
 -12  -5  -1    4.39    0.45
 -12   5  -1    5.35    0.49
 -12  -5   1    4.99    0.44
  12  -5  -1    4.75    0.48
 -13   5   1    3.71    0.45
 -13  -5  -1    4.01    0.44
 -13   5  -1    3.74    0.44
 -13  -5   1    5.03    0.45
  13  -5  -1    3.76    0.46
 -14  -5  -1   -0.10    0.31
 -14   5   1    0.32    0.36
 -14  -5   1    0.28    0.33
 -14   5  -1    0.06    0.34
 -15   5   1    3.90    0.55
 -15  -5  -1    4.38    0.51
 -15   5  -1    4.40    0.56
 -15  -5   1    5.04    0.53
 -16  -5  -1    0.95    0.44
 -16   5   1    1.08    0.47
 -16  -5   1    1.12    0.43
 -16   5  -1    1.06    0.43
 -17  -5  -1   -0.34    0.42
 -17   5   1    0.57    0.45
 -17   5  -1    0.08    0.42
 -17  -5   1   -0.02    0.42
   0   6  -1    9.78    0.32
   0  -6   1   10.05    0.32
   0  -6  -1    9.71    0.34
   0   6  -1    9.81    0.32
   1   6  -1   33.87    0.87
  -1  -6  -1   33.60    0.90
  -1   6   1   34.49    0.91
   1  -6   1   34.28    0.88
  -1   6  -1   33.59    0.88
  -1   6  -1   34.94    0.88
  -1  -6   1   32.90    0.87
   1  -6  -1   32.26    0.89
   2  -6   1    0.06    0.09
   2   6  -1    0.16    0.09
  -2  -6  -1    0.10    0.11
  -2   6   1    0.09    0.11
  -2  -6   1    0.15    0.09
  -2   6  -1   -0.12    0.09
  -2   6  -1   -0.01    0.09
   2  -6  -1    0.13    0.10
  -3   6   1  178.81    4.43
   3  -6   1  179.13    4.40
   3   6  -1  188.12    4.40
  -3  -6  -1  184.49    4.42
  -3   6  -1  190.70    4.41
  -3  -6   1  182.21    4.40
   3  -6  -1  177.72    4.42
  -3   6  -1  182.59    4.41
  -4  -6  -1    1.73    0.18
   4  -6   1    2.29    0.19
  -4   6   1    1.64    0.18
  -4   6  -1    1.29    0.17
   4  -6  -1    1.54    0.17
  -4  -6   1    1.65    0.16
  -5  -6  -1   61.81    1.63
  -5   6   1   63.69    1.65
   5  -6   1   63.65    1.63
   5  -6  -1   62.28    1.64
  -5   6  -1   63.20    1.64
  -5  -6   1   62.38    1.61
   6  -6   1    9.08    0.41
  -6  -6  -1    8.06    0.40
  -6   6   1    8.61    0.42
  -6  -6   1    8.46    0.38
   6  -6  -1    8.60    0.42
  -6   6  -1    8.39    0.41
  -7   6   1   10.08    0.46
   7  -6   1   10.23    0.45
  -7  -6  -1    9.25    0.44
  -7   6  -1   10.58    0.48
   7  -6  -1   10.86    0.47
  -7  -6   1    9.45    0.44
  -8   6   1    0.67    0.22
   8  -6   1    0.24    0.20
  -8  -6  -1    0.93    0.22
  -8   6  -1    0.61    0.23
  -8  -6   1    0.63    0.20
   8  -6  -1    0.78    0.22
  -9  -6  -1   28.86    0.97
   9  -6   1   28.37    0.98
  -9   6   1   31.25    1.00
  -9  -6   1   28.96    0.95
   9  -6  -1   32.37    1.01
  -9   6  -1   29.20    0.99
  10  -6   1    0.36    0.27
 -10   6   1    0.34    0.28
 -10  -6  -1    0.71    0.25
 -10   6  -1    0.54    0.28
  10  -6  -1    0.37    0.29
 -10  -6   1    0.80    0.24
 -11   6   1    2.17    0.35
 -11  -6  -1    2.58    0.36
  11  -6   1    2.86    0.39
  11  -6  -1    2.75    0.37
 -11  -6   1    2.92    0.34
 -11   6  -1    2.54    0.37
 -12  -6  -1   11.89    0.63
  12  -6   1   12.76    0.67
 -12   6   1   11.20    0.68
  12  -6  -1   12.70    0.72
 -12  -6   1   11.62    0.61
 -12   6  -1   11.15    0.64
 -13   6   1   -0.41    0.29
 -13  -6  -1    0.27    0.30
 -13  -6   1   -0.23    0.30
 -13   6  -1    0.27    0.32
  13  -6  -1    0.14    0.37
 -14  -6  -1   -0.42    0.33
 -14   6   1    0.41    0.38
 -14  -6   1   -0.28    0.32
  14  -6  -1    0.26    0.38
 -14   6  -1    0.15    0.34
 -15  -6  -1    1.35    0.43
 -15   6   1    1.67    0.44
 -15   6  -1    2.12    0.46
 -15  -6   1    1.13    0.41
 -16  -6  -1   -0.07    0.41
 -16   6   1   -0.24    0.40
 -16  -6   1    0.12    0.38
 -16   6  -1    0.92    0.48
 -17  -6  -1    1.34    0.49
 -17   6   1    3.37    0.58
 -17   6  -1    2.89    0.55
   0  -7  -1   -0.13    0.10
   0  -7   1   -0.04    0.09
   0   7  -1   -0.03    0.09
   0   7  -1   -0.05    0.10
   0   7   1    0.01    0.12
  -1   7   1  111.53    2.74
   1  -7   1  111.04    2.71
   1   7  -1  114.78    2.71
  -1  -7  -1  110.66    2.73
  -1   7  -1  110.84    2.72
  -1   7  -1  112.14    2.71
  -1  -7   1  110.15    2.70
   1  -7  -1  109.86    2.73
  -2   7   1   86.54    2.20
   2  -7   1   85.14    2.17
  -2  -7  -1   91.34    2.20
   2   7  -1   88.20    2.17
  -2   7  -1   86.76    2.18
  -2  -7   1   88.09    2.16
   2  -7  -1   87.97    2.20
  -2   7  -1   90.99    2.18
  -3   7   1   58.41    1.53
  -3  -7  -1   58.48    1.51
   3  -7   1   58.93    1.50
   3   7  -1   59.81    1.50
   3  -7  -1   57.89    1.52
  -3   7  -1   57.91    1.51
  -3  -7   1   58.56    1.49
  -4   7   1   29.44    0.86
   4  -7   1   29.00    0.83
  -4  -7  -1   30.12    0.84
  -4   7  -1   27.68    0.83
   4  -7  -1   29.06    0.84
  -4  -7   1   28.39    0.81
  -5   7   1    5.06    0.32
   5  -7   1    5.33    0.31
  -5  -7  -1    4.88    0.30
   5  -7  -1    5.29    0.32
  -5  -7   1    4.99    0.29
  -5   7  -1    4.70    0.30
  -6  -7  -1   10.07    0.45
  -6   7   1    9.90    0.47
   6  -7   1    9.45    0.44
  -6   7  -1    9.75    0.45
  -6  -7   1    9.17    0.41
   6  -7  -1    9.93    0.44
  -7  -7  -1   72.01    1.92
  -7   7   1   71.84    1.93
   7  -7   1   72.71    1.91
   7  -7  -1   73.02    1.92
  -7  -7   1   73.11    1.89
  -7   7  -1   71.42    1.93
   8  -7   1   23.49    0.81
  -8   7   1   22.94    0.82
  -8  -7  -1   22.28    0.77
  -8   7  -1   22.01    0.79
   8  -7  -1   23.23    0.81
  -8  -7   1   23.12    0.76
  -9  -7  -1    8.73    0.49
  -9   7   1    6.88    0.49
   9  -7   1    7.03    0.47
  -9   7  -1    7.09    0.48
   9  -7  -1    8.12    0.50
  -9  -7   1    7.44    0.45
 -10  -7  -1   21.54    0.83
 -10   7   1   21.17    0.84
  10  -7   1   23.35    0.86
  10  -7  -1   23.10    0.88
 -10   7  -1   22.75    0.84
 -10  -7   1   21.03    0.81
  11  -7   1    0.90    0.30
 -11  -7  -1    0.67    0.30
 -11   7   1    0.89    0.31
  11  -7  -1    1.32    0.34
 -11   7  -1    1.16    0.33
 -11  -7   1    1.27    0.30
 -12  -7  -1    4.27    0.45
  12  -7   1    3.68    0.46
 -12   7   1    3.72    0.46
 -12  -7   1    4.01    0.41
 -12   7  -1    3.90    0.44
  12  -7  -1    3.80    0.46
 -13   7   1    2.20    0.43
 -13  -7  -1    2.82    0.40
 -13   7  -1    2.03    0.42
 -13  -7   1    2.69    0.38
  13  -7  -1    2.07    0.41
 -14   7   1    0.68    0.38
 -14  -7  -1    0.47    0.34
 -14   7  -1    0.66    0.40
  14  -7  -1    0.42    0.42
 -14  -7   1    0.83    0.36
 -15   7   1   10.90    0.78
 -15  -7  -1   11.14    0.75
 -15   7  -1   10.56    0.77
 -15  -7   1   11.31    0.70
 -16   7   1    7.73    0.69
 -16  -7  -1    7.61    0.68
 -16   7  -1    7.78    0.72
   0   8  -1   28.05    0.77
   0  -8  -1   27.04    0.78
   0   8   1   26.87    0.80
   0  -8   1   27.43    0.76
   0   8  -1   28.96    0.76
  -1  -8  -1   32.54    0.93
   1   8  -1   33.79    0.90
  -1   8   1   33.21    0.94
   1  -8   1   34.41    0.91
  -1   8  -1   33.79    0.92
  -1   8  -1   35.82    0.92
   1  -8  -1   33.41    0.93
  -1  -8   1   33.81    0.90
  -2  -8  -1   29.92    0.85
  -2   8   1   29.80    0.87
   2   8  -1   30.19    0.83
   2  -8   1   27.87    0.83
   2  -8  -1   31.45    0.86
  -2   8  -1   31.35    0.84
  -2   8  -1   30.90    0.85
  -2  -8   1   31.11    0.83
   3  -8   1    5.62    0.29
  -3  -8  -1    5.58    0.31
  -3   8   1    5.71    0.33
  -3  -8   1    5.26    0.28
  -3   8  -1    5.46    0.30
   3  -8  -1    5.50    0.31
  -4   8   1   33.14    0.96
  -4  -8  -1   33.30    0.93
   4  -8   1   31.63    0.92
  -4  -8   1   33.39    0.91
   4  -8  -1   32.37    0.95
  -4   8  -1   32.08    0.93
  -5  -8  -1   80.12    2.05
   5  -8   1   78.59    2.04
  -5   8   1   81.98    2.08
  -5  -8   1   78.67    2.02
   5  -8  -1   78.28    2.06
  -5   8  -1   81.25    2.06
  -6   8   1   11.53    0.52
  -6  -8  -1   11.80    0.49
   6  -8   1   10.89    0.47
  -6  -8   1   11.17    0.46
   6  -8  -1   11.29    0.51
  -6   8  -1   11.28    0.49
   7  -8   1    0.69    0.21
  -7   8   1    0.57    0.21
  -7  -8  -1    0.87    0.22
  -7  -8   1    0.92    0.20
   7  -8  -1    0.53    0.22
  -7   8  -1    0.52    0.20
  -8   8   1   33.28    1.06
  -8  -8  -1   33.66    1.04
   8  -8   1   31.63    1.03
  -8   8  -1   32.99    1.06
  -8  -8   1   33.72    1.02
   8  -8  -1   34.86    1.07
  -9  -8  -1   21.68    0.80
   9  -8   1   22.91    0.84
  -9   8   1   23.08    0.86
  -9  -8   1   21.90    0.79
   9  -8  -1   23.35    0.83
  -9   8  -1   21.90    0.82
  10  -8   1   20.16    0.78
 -10   8   1   20.22    0.83
 -10  -8  -1   19.31    0.76
  10  -8  -1   19.83    0.82
 -10  -8   1   20.51    0.77
 -10   8  -1   19.51    0.79
  11  -8   1    5.19    0.46
 -11  -8  -1    5.48    0.46
 -11   8   1    4.88    0.48
 -11  -8   1    6.19    0.46
 -11   8  -1    4.44    0.45
  11  -8  -1    5.11    0.48
 -12  -8  -1   13.75    0.69
 -12   8   1   13.91    0.73
  12  -8   1   14.58    0.78
 -12  -8   1   15.02    0.69
  12  -8  -1   15.31    0.79
 -12   8  -1   14.60    0.76
 -13  -8  -1   15.31    0.77
  13  -8   1   15.04    0.83
 -13   8   1   14.68    0.78
  13  -8  -1   15.62    0.84
 -13   8  -1   15.42    0.78
 -13  -8   1   13.37    0.74
 -14   8   1   12.80    0.77
 -14  -8  -1   13.71    0.78
 -14   8  -1   13.72    0.82
 -14  -8   1   13.02    0.76
  14  -8  -1   12.97    0.79
 -15  -8  -1    1.14    0.39
 -15   8   1    0.17    0.44
  15  -8  -1    1.43    0.49
 -15   8  -1    0.58    0.44
 -16  -8  -1    1.99    0.49
 -16   8   1    1.75    0.50
 -16   8  -1    2.07    0.54
   0   9  -1    0.15    0.13
   0   9  -1    0.05    0.12
   0  -9   1   -0.02    0.11
   0  -9  -1   -0.09    0.13
   0   9   1    0.12    0.15
   1  -9   1    6.87    0.30
  -1  -9  -1    5.65    0.31
  -1   9   1    6.23    0.33
   1   9  -1    6.27    0.29
  -1  -9   1    5.55    0.28
   1  -9  -1    6.01    0.30
  -1   9  -1    5.61    0.31
  -1   9  -1    6.67    0.31
   2  -9   1    4.37    0.26
  -2   9   1    4.55    0.30
   2   9  -1    5.20    0.29
  -2  -9  -1    4.29    0.27
   2  -9  -1    4.20    0.27
  -2  -9   1    4.77    0.27
  -2   9  -1    5.02    0.30
  -3  -9  -1   53.76    1.43
  -3   9   1   56.16    1.46
   3  -9   1   51.52    1.40
  -3  -9   1   53.39    1.40
   3  -9  -1   55.08    1.44
  -3   9  -1   53.33    1.43
  -4   9   1   12.67    0.52
   4  -9   1   12.49    0.47
  -4  -9  -1   12.93    0.49
  -4   9  -1   12.40    0.49
  -4  -9   1   12.67    0.46
   4  -9  -1   12.80    0.50
   5  -9   1   43.70    1.21
  -5   9   1   45.14    1.25
  -5  -9  -1   42.42    1.21
  -5   9  -1   42.01    1.22
  -5  -9   1   44.11    1.19
   5  -9  -1   44.04    1.23
  -6  -9  -1   55.49    1.49
   6  -9   1   54.76    1.48
  -6   9   1   53.88    1.51
  -6   9  -1   52.32    1.48
  -6  -9   1   53.39    1.45
   6  -9  -1   54.79    1.50
   7  -9   1   43.04    1.22
  -7  -9  -1   41.80    1.21
  -7   9   1   42.13    1.26
  -7   9  -1   41.01    1.23
   7  -9  -1   40.42    1.23
  -7  -9   1   40.77    1.18
   8  -9   1   14.47    0.63
  -8  -9  -1   14.75    0.62
  -8   9   1   14.46    0.66
  -8  -9   1   15.37    0.60
  -8   9  -1   14.13    0.64
   8  -9  -1   15.32    0.66
  -9   9   1    1.40    0.30
   9  -9   1    2.01    0.32
  -9  -9  -1    1.18    0.26
  -9  -9   1    1.49    0.27
   9  -9  -1    1.18    0.32
  -9   9  -1    1.15    0.30
 -10  -9  -1    3.81    0.39
 -10   9   1    2.73    0.38
  10  -9   1    3.23    0.38
 -10  -9   1    2.87    0.35
 -10   9  -1    2.42    0.38
  10  -9  -1    3.10    0.38
 -11   9   1   61.06    1.87
 -11  -9  -1   66.32    1.86
  11  -9   1   64.77    1.87
  11  -9  -1   65.17    1.89
 -11   9  -1   60.04    1.85
 -11  -9   1   65.87    1.82
  12  -9   1    4.17    0.46
 -12  -9  -1    4.11    0.47
 -12   9   1    4.60    0.49
  12  -9  -1    4.47    0.48
 -12   9  -1    4.21    0.49
 -12  -9   1    4.24    0.43
 -13   9   1    1.64    0.43
  13  -9   1    1.83    0.45
 -13  -9  -1    1.62    0.40
 -13   9  -1    1.83    0.41
  13  -9  -1    2.04    0.41
 -14  -9  -1    5.46    0.56
 -14   9   1    4.27    0.56
  14  -9  -1    5.36    0.57
 -14   9  -1    4.29    0.56
 -15   9   1   14.80    0.86
  15  -9  -1   14.66    0.91
 -15   9  -1   12.77    0.85
 -16   9   1    1.32    0.53
 -16   9  -1    0.59    0.45
   0  10   1   19.31    0.64
   0  10  -1   19.31    0.60
   0 -10   1   18.40    0.59
   0 -10  -1   19.02    0.62
   1 -10   1    3.46    0.23
  -1  10   1    3.10    0.26
  -1 -10  -1    3.52    0.26
  -1 -10   1    3.49    0.23
  -1  10  -1    3.94    0.26
   1 -10  -1    3.03    0.25
   2 -10   1   10.85    0.42
  -2 -10  -1   10.70    0.45
  -2  10   1   10.54    0.46
   2 -10  -1   10.98    0.45
  -2 -10   1   10.13    0.41
  -2  10  -1   10.82    0.43
  -3 -10  -1    0.49    0.17
  -3  10   1    0.18    0.18
   3 -10   1    0.39    0.16
   3 -10  -1    0.41    0.18
  -3 -10   1    0.17    0.14
  -3  10  -1    0.11    0.16
   4 -10   1    7.60    0.38
  -4 -10  -1    7.44    0.39
  -4  10   1    8.20    0.43
   4 -10  -1    7.30    0.40
  -4  10  -1    7.29    0.42
  -4 -10   1    7.25    0.37
  -5  10   1   14.19    0.58
   5 -10   1   14.89    0.56
  -5 -10  -1   15.91    0.58
  -5 -10   1   15.25    0.55
   5 -10  -1   15.15    0.59
  -5  10  -1   13.61    0.57
  -6  10   1    0.05    0.23
   6 -10   1   -0.32    0.18
  -6 -10  -1    0.17    0.20
  -6  10  -1   -0.27    0.20
  -6 -10   1    0.13    0.18
   6 -10  -1   -0.14    0.20
   7 -10   1    4.81    0.37
  -7 -10  -1    4.15    0.35
  -7  10   1    4.33    0.39
  -7  10  -1    4.20    0.37
  -7 -10   1    4.26    0.33
   7 -10  -1    4.24    0.38
   8 -10   1    3.42    0.36
  -8  10   1    3.15    0.35
  -8 -10  -1    3.41    0.36
  -8  10  -1    3.05    0.36
   8 -10  -1    4.04    0.38
  -8 -10   1    3.82    0.34
  -9 -10  -1    6.22    0.46
   9 -10   1    5.74    0.43
  -9  10   1    6.43    0.50
  -9 -10   1    6.44    0.43
  -9  10  -1    5.10    0.44
   9 -10  -1    5.24    0.46
 -10  10   1    6.20    0.52
 -10 -10  -1    7.29    0.51
  10 -10   1    6.64    0.52
  10 -10  -1    7.00    0.53
 -10  10  -1    6.81    0.53
 -10 -10   1    7.20    0.48
 -11  10   1    7.09    0.57
 -11 -10  -1    6.53    0.52
  11 -10   1    6.49    0.53
 -11  10  -1    6.65    0.54
 -11 -10   1    6.26    0.49
  11 -10  -1    6.96    0.56
 -12 -10  -1    4.12    0.45
 -12  10   1    4.67    0.53
  12 -10   1    4.66    0.51
  12 -10  -1    4.77    0.50
 -12  10  -1    4.43    0.51
 -13 -10  -1    5.19    0.52
  13 -10   1    3.94    0.53
 -13  10   1    3.41    0.52
  13 -10  -1    4.37    0.51
 -13  10  -1    4.81    0.55
  14 -10   1    0.69    0.43
 -14  10   1   -0.20    0.37
 -14  10  -1    0.47    0.38
  14 -10  -1    0.65    0.40
 -15  10   1    1.14    0.49
 -15  10  -1    2.19    0.52
  15 -10  -1    1.71    0.54
   0  11  -1    0.02    0.17
   0  11   1    0.04    0.17
   0 -11  -1    0.05    0.16
   0 -11   1   -0.03    0.14
  -1 -11  -1   27.85    0.84
  -1  11   1   27.12    0.85
   1  11  -1   27.03    0.82
   1 -11   1   26.58    0.80
  -1 -11   1   27.54    0.80
   1  11   1   28.44    0.86
  -1  11  -1   28.34    0.83
   1 -11  -1   27.31    0.83
  -2  11   1    0.68    0.21
  -2 -11  -1    0.88    0.20
   2 -11   1    0.93    0.18
   2 -11  -1    0.66    0.19
  -2  11  -1    1.12    0.20
  -2 -11   1    0.98    0.18
  -3 -11  -1    0.67    0.19
   3 -11   1    0.76    0.18
  -3  11   1    0.27    0.21
  -3  11  -1    0.67    0.20
   3 -11  -1    0.27    0.19
  -3 -11   1    0.73    0.18
   4 -11   1    1.33    0.22
  -4  11   1    1.70    0.26
  -4 -11  -1    1.33    0.23
  -4  11  -1    1.53    0.24
   4 -11  -1    1.65    0.25
  -4 -11   1    1.66    0.21
  -5 -11  -1    1.80    0.25
  -5  11   1    1.67    0.28
   5 -11   1    1.49    0.25
  -5  11  -1    1.45    0.25
  -5 -11   1    1.70    0.23
   5 -11  -1    1.33    0.25
  -6  11   1    1.28    0.28
  -6 -11  -1    1.48    0.26
   6 -11   1    0.53    0.22
   6 -11  -1    0.74    0.25
  -6  11  -1    0.47    0.24
  -6 -11   1    0.91    0.22
  -7 -11  -1    0.63    0.24
   7 -11   1    1.14    0.26
  -7  11   1    0.47    0.28
  -7 -11   1    0.49    0.22
   7 -11  -1    0.00    0.23
  -7  11  -1    0.55    0.25
  -8 -11  -1    7.05    0.47
   8 -11   1    7.59    0.49
  -8  11   1    8.34    0.53
   8 -11  -1    6.94    0.49
  -8  11  -1    6.56    0.48
  -8 -11   1    7.77    0.46
   9 -11   1    0.70    0.29
  -9  11   1    0.69    0.30
  -9 -11  -1    0.46    0.27
  -9 -11   1    1.01    0.29
   9 -11  -1    0.18    0.30
  -9  11  -1    0.60    0.31
 -10  11   1    1.24    0.35
  10 -11   1    0.97    0.34
 -10 -11  -1    1.10    0.32
  10 -11  -1    0.67    0.32
 -10  11  -1    0.96    0.34
 -11  11   1    1.87    0.42
 -11 -11  -1    2.04    0.37
  11 -11   1    2.36    0.38
 -11  11  -1    1.97    0.40
  11 -11  -1    1.74    0.40
 -12 -11  -1    0.18    0.34
 -12  11   1    0.18    0.35
  12 -11   1    0.39    0.35
  12 -11  -1   -0.10    0.37
 -12  11  -1    0.05    0.32
 -13  11   1    0.67    0.43
  13 -11  -1    0.29    0.40
 -13  11  -1    0.42    0.40
 -14  11   1   -0.37    0.42
 -14  11  -1    0.64    0.40
  14 -11  -1    0.32    0.43
 -15  11   1    0.71    0.48
 -15  11  -1    0.13    0.46
   0 -12   1   49.91    1.33
   0 -12  -1   48.63    1.36
   0  12   1   51.40    1.40
   0  12  -1   49.42    1.36
   1 -12   1   16.59    0.56
   1  12  -1   15.43    0.56
  -1 -12  -1   14.93    0.58
  -1  12   1   15.86    0.60
  -1 -12   1   14.17    0.54
  -1  12  -1   15.17    0.56
   1 -12  -1   15.18    0.57
   1  12   1   14.55    0.59
   2 -12   1    0.55    0.19
  -2 -12  -1   -0.04    0.18
  -2  12   1    0.63    0.22
   2 -12  -1    0.74    0.20
  -2  12  -1    0.58    0.20
  -2 -12   1    0.42    0.18
   3 -12   1    2.90    0.26
  -3  12   1    2.25    0.28
  -3 -12  -1    2.86    0.28
  -3  12  -1    2.41    0.27
  -3 -12   1    2.39    0.25
   3 -12  -1    2.60    0.27
   4 -12   1   13.55    0.54
  -4 -12  -1   13.95    0.56
  -4  12   1   13.27    0.59
  -4 -12   1   13.76    0.52
   4 -12  -1   14.55    0.57
  -4  12  -1   12.21    0.55
   5 -12   1    7.30    0.45
  -5  12   1    7.78    0.48
  -5 -12  -1    7.49    0.46
  -5  12  -1    8.00    0.46
  -5 -12   1    8.11    0.41
   5 -12  -1    8.31    0.47
  -6  12   1    0.11    0.25
  -6 -12  -1    0.09    0.22
   6 -12   1   -0.09    0.21
  -6  12  -1   -0.22    0.22
  -6 -12   1   -0.07    0.20
   6 -12  -1    0.05    0.23
  -7 -12  -1    9.75    0.52
   7 -12   1    8.94    0.52
  -7  12   1    9.05    0.52
  -7 -12   1    9.00    0.47
   7 -12  -1    9.60    0.54
  -7  12  -1    8.92    0.52
  -8 -12  -1   15.96    0.67
   8 -12   1   13.66    0.66
  -8  12   1   14.37    0.67
  -8  12  -1   14.39    0.68
   8 -12  -1   14.68    0.70
   9 -12   1    4.03    0.42
  -9 -12  -1    4.44    0.41
  -9  12   1    3.38    0.43
   9 -12  -1    3.58    0.43
  -9  12  -1    4.13    0.44
  10 -12   1    3.38    0.43
 -10  12   1    3.08    0.43
 -10 -12  -1    3.29    0.41
 -10  12  -1    2.88    0.42
  10 -12  -1    3.96    0.45
 -11  12   1    1.02    0.40
 -11  12  -1    1.07    0.39
  11 -12  -1    0.93    0.39
 -12  12   1    1.45    0.43
 -12  12  -1    0.81    0.40
  12 -12  -1    1.14    0.39
 -13  12   1    0.56    0.43
 -13  12  -1   -0.07    0.40
 -14  12   1    3.50    0.55
 -14  12  -1    2.69    0.52
   0 -13   1   -0.05    0.18
   0 -13  -1   -0.12    0.19
   0  13   1    0.06    0.22
   0  13  -1   -0.19    0.20
  -1 -13  -1   40.51    1.15
  -1  13   1   40.18    1.17
   1  13  -1   37.64    1.12
   1 -13   1   38.76    1.11
   1  13   1   38.67    1.16
  -1 -13   1   39.59    1.11
  -1  13  -1   39.82    1.14
   1 -13  -1   38.93    1.14
   2  13  -1   60.56    1.65
  -2 -13  -1   61.26    1.65
   2 -13   1   62.85    1.63
  -2  13   1   62.00    1.69
  -2 -13   1   59.57    1.61
  -2  13  -1   60.11    1.65
   2 -13  -1   60.87    1.65
  -3  13   1   44.06    1.29
  -3 -13  -1   43.01    1.24
   3 -13   1   44.27    1.23
  -3 -13   1   42.10    1.21
  -3  13  -1   41.31    1.24
   3 -13  -1   45.85    1.26
   4 -13   1    7.84    0.44
  -4  13   1    6.67    0.45
  -4 -13  -1    7.00    0.42
  -4 -13   1    6.61    0.40
   4 -13  -1    6.80    0.43
  -4  13  -1    6.27    0.42
  -5 -13  -1    4.00    0.34
  -5  13   1    3.57    0.37
   5 -13   1    3.49    0.33
   5 -13  -1    3.53    0.35
  -5  13  -1    3.09    0.34
  -6  13   1   11.25    0.60
  -6 -13  -1   11.88    0.56
   6 -13   1   12.27    0.56
  -6  13  -1   11.20    0.57
   6 -13  -1   11.51    0.58
  -7  13   1    8.19    0.53
  -7 -13  -1    7.45    0.48
   7 -13   1    7.73    0.48
  -7  13  -1    6.82    0.49
   7 -13  -1    8.03    0.51
  -8 -13  -1    1.34    0.32
  -8  13   1    1.61    0.36
  -8  13  -1    1.71    0.34
   8 -13  -1    1.61    0.35
  -9  13   1    4.28    0.46
  -9  13  -1    4.15    0.45
   9 -13  -1    4.94    0.48
 -10  13   1    6.70    0.58
 -10  13  -1    6.85    0.56
  10 -13  -1    7.71    0.58
 -11  13   1   10.75    0.71
 -11  13  -1   12.04    0.72
 -12  13   1    7.88    0.66
 -12  13  -1    8.02    0.66
 -13  13   1    3.75    0.57
 -13  13  -1    4.41    0.56
 -14  13   1    0.62    0.47
 -14  13  -1    0.17    0.44
   0 -14  -1   23.08    0.78
   0  14   1   23.57    0.81
   0  14  -1   21.35    0.78
  -1 -14  -1  143.05    3.50
  -1  14   1  141.07    3.54
   1  14  -1  135.79    3.49
   1  14   1  135.50    3.52
   1 -14  -1  141.10    3.50
  -1  14  -1  140.11    3.50
  -2 -14  -1    1.32    0.27
  -2  14   1    2.21    0.31
   2  14  -1    1.53    0.27
  -2  14  -1    2.14    0.28
   2 -14  -1    2.01    0.29
   2  14   1    1.73    0.30
  -3  14   1    2.66    0.33
  -3 -14  -1    1.74    0.29
  -3  14  -1    3.27    0.32
   3 -14  -1    2.81    0.32
  -4  14   1    7.34    0.48
  -4 -14  -1    7.98    0.46
  -4  14  -1    6.65    0.45
   4 -14  -1    7.23    0.46
  -5 -14  -1   36.54    1.12
  -5  14   1   36.99    1.18
   5 -14  -1   36.40    1.14
  -5  14  -1   36.25    1.14
  -6  14   1   11.51    0.61
   6 -14  -1   11.86    0.60
  -6  14  -1   10.76    0.58
  -7  14   1    0.19    0.31
  -7  14  -1    0.35    0.29
   7 -14  -1    0.45    0.28
  -8  14   1   14.54    0.72
  -8  14  -1   16.55    0.74
  -9  14   1    5.76    0.51
  -9  14  -1    5.52    0.51
 -10  14   1    4.33    0.51
 -10  14  -1    4.55    0.50
 -11  14   1    1.71    0.44
 -11  14  -1    1.19    0.41
 -12  14   1    1.43    0.47
 -12  14  -1    0.88    0.42
 -13  14   1    8.36    0.73
 -13  14  -1    8.70    0.71
   0  15   1    0.25    0.26
   0  15  -1   -0.04    0.23
   1  15  -1    0.35    0.23
  -1  15   1    0.71    0.27
   1  15   1    0.05    0.25
  -1  15  -1   -0.13    0.24
  -2  15   1    1.97    0.32
   2  15  -1    2.17    0.30
   2  15   1    2.66    0.33
  -2  15  -1    1.95    0.30
  -3  15   1   11.03    0.59
   3  15  -1   12.80    0.55
  -3  15  -1   11.61    0.58
  -4  15   1    0.45    0.29
  -4  15  -1    1.30    0.29
  -5  15   1    2.58    0.38
  -5  15  -1    2.72    0.35
  -6  15   1    2.49    0.39
  -6  15  -1    2.62    0.37
  -7  15   1    0.19    0.32
  -7  15  -1    0.52    0.33
  -8  15   1    4.08    0.47
  -8  15  -1    3.36    0.44
  -9  15   1    0.73    0.37
  -9  15  -1    0.08    0.36
 -10  15   1    1.47    0.41
 -10  15  -1    1.39    0.41
 -11  15   1    3.84    0.53
 -11  15  -1    2.97    0.50
 -12  15   1    1.55    0.46
 -12  15  -1    2.05    0.48
   0  16   1    0.61    0.28
   0  16  -1    0.19    0.25
   1  16  -1    2.18    0.31
  -1  16   1    2.26    0.34
  -1  16  -1    1.83    0.31
   1  16   1    2.13    0.33
  -2  16   1    0.17    0.28
   2  16  -1    0.13    0.25
  -2  16  -1    0.41    0.26
   2  16   1    0.15    0.26
   3  16  -1    0.89    0.28
  -3  16   1    0.99    0.32
   3  16   1    0.56    0.28
  -3  16  -1    1.02    0.30
  -4  16   1    0.07    0.30
  -4  16  -1   -0.06    0.27
  -5  16   1    0.24    0.31
  -5  16  -1    0.00    0.28
  -6  16   1    1.34    0.36
  -6  16  -1    1.31    0.35
  -7  16   1    1.28    0.38
  -7  16  -1    1.28    0.37
  -8  16   1    0.86    0.38
  -8  16  -1    0.61    0.37
  -9  16   1   -0.18    0.36
  -9  16  -1    0.33    0.37
 -10  16   1   -0.36    0.38
 -10  16  -1   -0.18    0.36
 -11  16   1   -0.08    0.41
 -11  16  -1    0.11    0.40
   0  17  -1   -0.19    0.26
   0  17   1   -0.04    0.27
  -1  17   1    0.44    0.32
   1  17  -1    0.57    0.28
   1  17   1    0.45    0.29
  -1  17  -1    0.60    0.28
  -2  17   1    7.67    0.55
   2  17  -1    8.47    0.51
  -2  17  -1    7.87    0.52
   2  17   1    8.01    0.53
   3  17  -1    0.20    0.27
  -3  17   1    0.09    0.31
   3  17   1    0.25    0.29
  -3  17  -1    0.24    0.28
  -4  17   1   -0.12    0.32
   4  17  -1   -0.30    0.27
   4  17   1    0.12    0.30
  -4  17  -1   -0.15    0.29
  -5  17   1    1.84    0.38
  -5  17  -1    1.89    0.36
  -6  17   1    2.14    0.40
  -6  17  -1    1.95    0.39
  -7  17   1    0.74    0.37
  -7  17  -1    0.62    0.35
  -8  17   1    1.27    0.41
  -8  17  -1    0.92    0.38
  -9  17   1   -0.05    0.37
  -9  17  -1    0.47    0.38
 -10  17   1   -0.35    0.39
 -10  17  -1    0.12    0.39
   0  18   1    4.73    0.46
   0  18  -1    4.99    0.43
  -1  18   1    5.57    0.49
   1  18  -1    6.31    0.46
   1  18   1    7.06    0.51
  -1  18  -1    6.80    0.49
  -2  18   1    0.52    0.34
   2  18  -1    1.00    0.30
  -2  18  -1    1.17    0.34
   2  18   1    0.58    0.32
   3  18  -1    9.83    0.57
  -3  18   1    9.55    0.63
  -3  18  -1   10.51    0.59
   3  18   1    9.81    0.59
  -4  18   1   23.55    0.95
   4  18  -1   21.28    0.85
   4  18   1   22.33    0.88
  -4  18  -1   22.92    0.90
  -5  18   1    9.75    0.65
   5  18  -1   10.32    0.59
  -5  18  -1   11.37    0.66
  -6  18   1    0.10    0.37
  -6  18  -1    0.21    0.34
  -7  18   1   -0.24    0.37
  -7  18  -1    0.21    0.34
  -8  18   1    0.13    0.39
  -8  18  -1    0.15    0.38
  -9  18   1    4.08    0.54
  -9  18  -1    4.05    0.54
   0  19   1   -0.02    0.34
   0  19  -1   -0.11    0.30
  -1  19   1    3.81    0.47
   1  19  -1    4.01    0.42
  -1  19  -1    2.80    0.39
   1  19   1    3.71    0.44
  -2  19   1   10.86    0.67
   2  19  -1   10.55    0.60
  -2  19  -1    9.42    0.60
   2  19   1   10.23    0.62
   3  19  -1    3.91    0.43
  -3  19   1    4.78    0.49
   3  19   1    3.38    0.45
  -3  19  -1    4.32    0.46
  -4  19   1    0.16    0.34
   4  19  -1   -0.07    0.30
   4  19   1   -0.40    0.32
  -4  19  -1   -0.01    0.33
   5  19  -1    3.87    0.44
  -5  19   1    4.52    0.50
   5  19   1    3.57    0.44
  -5  19  -1    4.02    0.46
  -6  19   1    6.68    0.59
  -6  19  -1    6.99    0.56
  -7  19   1    4.31    0.53
  -7  19  -1    5.16    0.52
   0  20   1    4.48    0.50
   0  20  -1    4.24    0.47
  -1  20   1    0.78    0.37
   1  20  -1    1.19    0.37
   1  20   1    1.43    0.40
  -1  20  -1    2.07    0.39
  -2  20   1   -0.02    0.37
   2  20  -1   -0.07    0.32
   2  20   1    0.19    0.33
  -2  20  -1    0.61    0.35
  -3  20   1    0.58    0.38
   3  20  -1    0.66    0.34
   3  20   1    0.44    0.35
  -3  20  -1    0.94    0.37
  -4  20   1    9.37    0.66
   4  20  -1   10.60    0.63
  -4  20  -1    9.51    0.64
   4  20   1   10.28    0.65
   5  20  -1    2.15    0.39
  -5  20   1    3.07    0.48
  -5  20  -1    2.29    0.41
   5  20   1    2.13    0.41
  -1   0   2  389.52    9.22
   1   0  -2  389.53    9.22
   1   0   2  387.23    9.19
  -2   0  -2  117.68    2.87
  -2   0   2  117.51    2.87
  -2   0   2  121.11    2.86
   2   0   2  120.42    2.87
   2   0  -2  118.94    2.87
   2   0  -2  120.97    2.87
  -3   0   2   38.82    1.00
   3   0  -2   37.20    0.99
  -3   0  -2   39.61    1.00
   3   0  -2   39.43    1.00
   4   0  -2    0.09    0.10
  -4   0  -2    0.36    0.12
  -4   0   2    0.28    0.11
  -5   0   2    5.26    0.27
  -5   0  -2    4.87    0.26
   5   0  -2    4.65    0.27
   6   0  -2   40.24    1.10
  -6   0   2   39.00    1.09
  -6   0  -2   40.27    1.10
   7   0  -2  169.57    4.19
  -7   0   2  169.98    4.19
  -7   0  -2  171.29    4.20
  -8   0  -2   28.91    0.90
   8   0  -2   26.29    0.87
  -8   0   2   28.48    0.88
  -9   0  -2  114.69    2.97
  -9   0   2  117.06    2.97
   9   0  -2  114.86    2.96
 -10   0   2    5.54    0.40
 -10   0  -2    5.94    0.42
 -11   0  -2    2.57    0.34
 -11   0   2    2.49    0.32
 -12   0   2    0.87    0.28
 -12   0  -2    0.47    0.29
 -13   0  -2   18.93    0.84
 -13   0   2   17.68    0.79
 -14   0   2    0.25    0.31
 -14   0  -2    0.53    0.33
 -15   0   2   13.79    0.76
 -15   0  -2   13.36    0.76
 -16   0   2   -0.29    0.38
 -16   0  -2    0.35    0.41
 -17   0  -2   11.20    0.82
 -17   0   2   11.46    0.82
   0   1   2    0.13    0.04
   0  -1   2    0.09    0.02
   0  -1  -2   -0.03    0.02
   0   1  -2    0.05    0.02
   0  -1   2    0.11    0.02
   1  -1   2  291.34    6.54
  -1   1   2  250.95    6.55
   1   1  -2  235.33    6.56
  -1   1   2  293.18    6.56
   1   1  -2  287.69    6.57
  -1  -1   2  280.12    6.56
  -1  -1   2  278.61    6.56
   1  -1  -2  280.48    6.55
   1   1   2  294.76    6.56
  -2   1   2    7.95    0.26
   2   1  -2    8.02    0.26
  -2   1   2    8.03    0.26
   2   1  -2    8.06    0.25
  -2  -1  -2    8.61    0.27
   2  -1   2    8.12    0.26
  -2   1  -2    7.80    0.26
  -2  -1   2    8.07    0.25
   2  -1  -2    7.72    0.26
   2  -1  -2    8.17    0.26
  -2  -1   2    8.16    0.25
   2   1   2    8.20    0.27
  -3   1   2  305.87    7.44
  -3  -1  -2  315.38    7.44
   3   1  -2  325.22    7.44
   3   1  -2  310.84    7.43
  -3   1  -2  308.47    7.44
   3  -1  -2  306.95    7.44
  -3  -1   2  312.81    7.43
  -3   1  -2  319.83    7.44
   4   1  -2    0.45    0.10
  -4  -1  -2    0.51    0.11
  -4   1   2    0.39    0.10
   4  -1  -2    0.46    0.10
  -4   1  -2    0.46    0.10
  -4  -1   2    0.44    0.10
   5   1  -2    3.12    0.21
  -5   1   2    2.59    0.20
  -5  -1  -2    2.93    0.21
  -5  -1   2    3.22    0.22
  -5   1  -2    2.85    0.20
   5  -1  -2    3.04    0.21
  -6  -1  -2   33.36    0.96
   6   1  -2   32.54    0.95
  -6   1   2   33.71    0.95
  -6   1  -2   35.14    0.96
  -6  -1   2   33.69    0.95
   6  -1  -2   31.55    0.94
  -7   1   2   50.64    1.40
  -7  -1  -2   51.07    1.40
   7   1  -2   52.74    1.39
  -7  -1   2   52.19    1.40
   7  -1  -2   49.88    1.39
  -7   1  -2   51.52    1.40
  -8  -1  -2   -0.17    0.16
  -8   1   2    0.09    0.18
  -8  -1   2   -0.19    0.15
   8  -1  -2   -0.04    0.18
  -8   1  -2    0.13    0.19
  -9  -1  -2    3.51    0.33
  -9   1   2    3.10    0.30
  -9  -1   2    2.84    0.30
   9  -1  -2    3.55    0.33
  -9   1  -2    2.69    0.30
 -10  -1  -2    8.27    0.51
 -10   1   2    8.80    0.51
  10  -1  -2    9.40    0.55
 -10   1  -2    8.60    0.53
 -10  -1   2    8.68    0.48
 -11  -1  -2   42.52    1.32
 -11   1   2   43.01    1.32
 -11  -1   2   43.70    1.33
 -11   1  -2   42.98    1.33
 -12   1   2    0.34    0.27
 -12  -1  -2   -0.05    0.29
 -12   1  -2    0.27    0.28
 -12  -1   2    0.08    0.25
 -13   1   2    8.32    0.58
 -13  -1  -2    9.36    0.63
 -13  -1   2    9.18    0.61
 -13   1  -2    8.26    0.58
 -14   1   2    2.93    0.45
 -14  -1  -2    2.73    0.46
 -14  -1   2    4.01    0.45
 -14   1  -2    2.41    0.42
 -15   1   2   14.99    0.83
 -15  -1  -2   15.83    0.82
 -15   1  -2   15.96    0.82
 -15  -1   2   14.75    0.82
 -16  -1  -2   -0.17    0.40
 -16   1   2    0.71    0.41
 -16   1  -2    0.24    0.39
 -16  -1   2    0.50    0.37
 -17   1   2    3.19    0.52
 -17  -1  -2    1.75    0.46
 -17  -1   2    1.67    0.48
 -17   1  -2    2.35    0.50
   0   2   2   69.10    1.63
   0  -2  -2   64.38    1.62
  -1   2   2   52.82    1.27
   1  -2   2   51.55    1.24
  -1   2   2   50.38    1.27
  -1  -2  -2   52.25    1.27
  -1   2  -2   50.65    1.24
  -1  -2   2   50.45    1.23
   1  -2  -2   51.42    1.27
   1   2   2   53.24    1.27
   1  -2  -2   51.80    1.27
  -1  -2   2   50.48    1.23
  -1   2  -2   51.69    1.24
   2   2  -2  122.73    2.94
  -2   2   2  121.90    2.96
   2  -2   2  120.14    2.94
  -2  -2  -2  126.17    2.96
  -2   2  -2  121.66    2.95
  -2   2  -2  122.81    2.94
  -2  -2   2  120.29    2.94
   2  -2  -2  123.36    2.96
  -2  -2   2  124.61    2.94
  -3   2   2    4.65    0.23
   3   2  -2    5.06    0.21
  -3  -2  -2    5.13    0.22
   3  -2   2    5.15    0.22
  -3   2  -2    5.04    0.21
  -3   2  -2    4.69    0.21
  -3  -2   2    5.01    0.21
   3  -2  -2    4.61    0.21
  -4  -2  -2    5.18    0.25
   4   2  -2    5.04    0.24
  -4   2   2    5.23    0.25
   4  -2  -2    4.85    0.25
  -4  -2   2    5.01    0.24
  -4   2  -2    5.19    0.25
  -5  -2  -2   30.51    0.86
  -5   2   2   30.98    0.87
  -5   2  -2   30.22    0.86
   5  -2  -2   30.72    0.86
  -5  -2   2   29.78    0.85
  -6  -2  -2   52.17    1.37
  -6   2   2   49.74    1.36
  -6  -2   2   51.00    1.35
   6  -2  -2   51.79    1.36
  -6   2  -2   49.85    1.36
  -7  -2  -2    2.20    0.23
  -7   2   2    2.61    0.26
  -7   2  -2    2.39    0.25
  -7  -2   2    2.34    0.23
   7  -2  -2    2.59    0.24
  -8   2   2    0.65    0.20
  -8  -2  -2    0.58    0.21
  -8   2  -2    0.37    0.19
   8  -2  -2    0.60    0.21
  -8  -2   2    0.40    0.18
  -9  -2  -2    3.74    0.33
  -9   2   2    3.70    0.34
  -9   2  -2    4.59    0.35
   9  -2  -2    4.36    0.37
  -9  -2   2    4.20    0.34
 -10   2   2    0.71    0.24
 -10  -2  -2    0.53    0.25
 -10  -2   2    0.74    0.23
  10  -2  -2    0.61    0.27
 -10   2  -2    1.09    0.28
 -11   2   2    0.34    0.27
 -11  -2  -2    0.20    0.25
 -11  -2   2   -0.03    0.25
  11  -2  -2    0.21    0.26
 -11   2  -2    0.32    0.25
 -12   2   2    0.56    0.28
 -12  -2  -2    0.27    0.28
 -12   2  -2    0.24    0.28
 -12  -2   2    0.66    0.29
 -13  -2  -2   17.41    0.82
 -13   2   2   18.42    0.82
 -13  -2   2   17.30    0.77
 -13   2  -2   17.17    0.82
 -14   2   2    0.34    0.33
 -14  -2  -2    0.59    0.36
 -14   2  -2    0.32    0.34
 -14  -2   2    0.42    0.31
 -15  -2  -2    0.66    0.39
 -15   2   2    0.54    0.40
 -15   2  -2    0.90    0.38
 -15  -2   2    1.41    0.37
 -16  -2  -2    0.18    0.41
 -16   2   2    0.03    0.37
 -16   2  -2    0.44    0.42
 -16  -2   2   -0.34    0.36
 -17   2   2    2.42    0.52
 -17  -2  -2    1.42    0.45
 -17  -2   2    1.75    0.49
 -17   2  -2    1.46    0.47
   0   3   2    0.04    0.08
   0  -3  -2   -0.31    0.07
   0   3  -2   -0.27    0.04
   0  -3   2   -0.23    0.03
  -1  -3  -2  242.37    5.82
  -1   3   2  243.32    5.82
  -1   3   2  247.52    5.82
   1  -3   2  242.79    5.78
   1  -3   2  242.47    5.78
   1   3   2  247.34    5.82
  -1  -3   2  247.10    5.77
  -1   3  -2  241.16    5.78
  -1   3  -2  248.12    5.78
   1  -3  -2  243.33    5.82
  -2   3   2   33.04    0.85
  -2  -3  -2   32.00    0.84
   2  -3   2   31.17    0.81
   2   3  -2   32.56    0.81
  -2  -3   2   32.56    0.80
  -2   3  -2   31.32    0.81
  -2   3  -2   31.69    0.82
   2  -3  -2   31.65    0.84
  -3   3   2    0.47    0.11
   3  -3   2    0.04    0.08
  -3  -3  -2   -0.16    0.09
   3   3  -2    0.12    0.08
  -3   3  -2    0.08    0.08
   3  -3  -2   -0.01    0.09
  -3   3  -2    0.14    0.08
  -3  -3   2   -0.13    0.07
   4  -3   2    0.75    0.12
   4   3  -2    0.59    0.11
  -4  -3  -2    0.63    0.12
  -4   3   2    0.88    0.14
  -4   3  -2    0.76    0.13
   4  -3  -2    0.89    0.14
  -4  -3   2    0.49    0.11
   5  -3   2    1.46    0.17
  -5  -3  -2    1.42    0.17
  -5   3   2    1.46    0.17
  -5   3  -2    1.30    0.17
  -5  -3   2    1.40    0.16
   5  -3  -2    1.69    0.19
   6  -3   2   29.79    0.86
  -6   3   2   29.84    0.89
  -6  -3  -2   30.39    0.89
  -6  -3   2   28.82    0.85
   6  -3  -2   30.26    0.88
  -6   3  -2   30.06    0.87
   7  -3   2   62.00    1.65
  -7   3   2   60.41    1.66
  -7  -3  -2   62.67    1.66
  -7   3  -2   61.90    1.66
  -7  -3   2   62.29    1.65
   7  -3  -2   63.66    1.67
  -8  -3  -2    0.50    0.20
  -8   3   2    0.26    0.19
  -8  -3   2    0.25    0.17
  -8   3  -2   -0.01    0.20
   8  -3  -2    0.36    0.20
  -9   3   2   -0.07    0.20
  -9  -3  -2    0.07    0.21
  -9   3  -2   -0.21    0.18
  -9  -3   2   -0.09    0.17
   9  -3  -2    0.10    0.20
 -10   3   2    0.27    0.25
 -10  -3  -2    0.44    0.23
 -10   3  -2    0.19    0.23
  10  -3  -2    0.17    0.26
 -10  -3   2    0.41    0.24
 -11  -3  -2   19.77    0.77
 -11   3   2   18.38    0.78
 -11   3  -2   18.40    0.76
 -11  -3   2   19.79    0.77
  11  -3  -2   18.84    0.80
 -12   3   2    1.34    0.33
 -12  -3  -2    1.50    0.32
 -12  -3   2    1.09    0.31
 -12   3  -2    1.37    0.34
  12  -3  -2    1.19    0.34
 -13  -3  -2    1.78    0.36
 -13   3   2    2.14    0.40
 -13   3  -2    2.28    0.41
 -13  -3   2    1.82    0.35
 -14  -3  -2    2.54    0.41
 -14   3   2    2.05    0.43
 -14  -3   2    2.30    0.42
 -14   3  -2    2.27    0.42
 -15   3   2    2.20    0.44
 -15  -3  -2    2.25    0.44
 -15   3  -2    3.38    0.48
 -15  -3   2    2.48    0.42
 -16   3   2    0.07    0.38
 -16  -3  -2    0.32    0.41
 -16  -3   2   -0.14    0.35
 -16   3  -2    0.19    0.43
 -17   3   2    0.75    0.48
 -17  -3  -2    0.90    0.43
 -17   3  -2    0.68    0.44
 -17  -3   2    1.12    0.45
   0   4  -2  471.55   10.88
   0  -4  -2  454.75   10.92
   0  -4   2  458.03   10.87
   1   4  -2   51.24    1.36
  -1  -4  -2   56.15    1.41
  -1   4   2   55.88    1.42
   1  -4   2   56.81    1.37
  -1  -4   2   58.92    1.36
  -1   4  -2   57.04    1.37
   1  -4  -2   58.23    1.42
  -1   4  -2   57.84    1.37
   2  -4   2  131.81    3.21
   2   4  -2  138.00    3.21
  -2  -4  -2  133.17    3.25
  -2   4   2  132.12    3.25
   2  -4  -2  136.62    3.25
  -2  -4   2  132.25    3.20
  -2   4  -2  133.34    3.22
  -2   4  -2  136.31    3.22
  -3  -4  -2   59.43    1.52
  -3   4   2   59.94    1.53
   3  -4   2   59.66    1.50
   3   4  -2   60.81    1.50
  -3  -4   2   59.80    1.49
   3  -4  -2   61.17    1.53
  -3   4  -2   60.56    1.51
  -3   4  -2   60.35    1.50
  -4  -4  -2    0.06    0.11
  -4   4   2    0.21    0.12
   4  -4   2    0.40    0.11
   4   4  -2    0.42    0.11
  -4  -4   2    0.39    0.10
   4  -4  -2    0.56    0.14
  -4   4  -2    0.28    0.12
  -5  -4  -2  156.73    3.77
  -5   4   2  153.38    3.77
   5  -4   2  150.29    3.75
  -5  -4   2  154.14    3.74
   5  -4  -2  152.54    3.76
  -5   4  -2  155.60    3.76
  -6   4   2    3.11    0.25
  -6  -4  -2    2.84    0.24
   6  -4   2    3.77    0.26
  -6   4  -2    3.71    0.27
   6  -4  -2    3.48    0.27
  -6  -4   2    3.18    0.24
  -7   4   2    1.84    0.23
  -7  -4  -2    1.65    0.22
   7  -4   2    2.17    0.24
  -7  -4   2    1.69    0.21
   7  -4  -2    1.77    0.24
  -7   4  -2    2.07    0.24
  -8   4   2    3.18    0.30
   8  -4   2    4.00    0.31
  -8  -4  -2    4.11    0.33
   8  -4  -2    3.58    0.31
  -8   4  -2    3.41    0.30
  -8  -4   2    4.11    0.31
  -9   4   2   86.70    2.31
  -9  -4  -2   84.28    2.29
  -9  -4   2   88.43    2.28
   9  -4  -2   87.01    2.31
  -9   4  -2   86.63    2.30
 -10   4   2   -0.09    0.22
 -10  -4  -2    0.07    0.23
 -10   4  -2    0.02    0.22
 -10  -4   2    0.33    0.21
  10  -4  -2   -0.11    0.25
 -11  -4  -2    3.59    0.39
 -11   4   2    3.37    0.38
 -11  -4   2    3.73    0.37
 -11   4  -2    3.88    0.39
  11  -4  -2    3.89    0.42
 -12   4   2    1.22    0.32
 -12  -4  -2    1.15    0.31
 -12   4  -2    0.95    0.35
  12  -4  -2    1.40    0.36
 -12  -4   2    0.99    0.32
 -13  -4  -2   25.66    1.01
 -13   4   2   26.64    1.03
 -13   4  -2   25.41    1.02
  13  -4  -2   24.98    1.01
 -13  -4   2   25.27    0.98
 -14  -4  -2    0.89    0.38
 -14   4   2    1.10    0.37
 -14  -4   2    1.06    0.36
 -14   4  -2    1.18    0.40
 -15  -4  -2    0.80    0.41
 -15   4   2    0.91    0.39
 -15   4  -2    0.68    0.41
 -15  -4   2    0.48    0.37
 -16  -4  -2   -0.04    0.37
 -16   4   2    0.44    0.43
 -16   4  -2   -0.14    0.42
 -16  -4   2    0.22    0.35
 -17  -4  -2   11.49    0.82
 -17   4   2   12.38    0.88
 -17  -4   2   13.73    0.85
 -17   4  -2   12.26    0.87
   0   5  -2   -0.16    0.06
   0  -5   2   -0.27    0.06
   0  -5  -2   -0.19    0.09
   1   5  -2  237.03    5.47
  -1  -5  -2  225.93    5.51
   1  -5   2  226.86    5.47
  -1   5   2  229.31    5.52
  -1   5  -2  229.63    5.47
  -1   5  -2  236.21    5.47
  -1  -5   2  231.92    5.46
   1  -5  -2  226.98    5.51
  -2   5   2   20.72    0.61
   2  -5   2   20.60    0.57
   2   5  -2   21.06    0.56
  -2  -5  -2   20.08    0.61
  -2   5  -2   21.52    0.57
   2  -5  -2   19.70    0.61
  -2  -5   2   20.66    0.56
  -2   5  -2   20.80    0.57
   3   5  -2  334.05    7.68
   3  -5   2  316.81    7.69
  -3  -5  -2  321.08    7.72
  -3   5   2  322.59    7.73
  -3  -5   2  324.01    7.68
   3  -5  -2  319.39    7.72
  -3   5  -2  329.75    7.69
  -3   5  -2  319.33    7.69
  -4   5   2    5.11    0.28
  -4  -5  -2    5.23    0.30
   4  -5   2    5.56    0.27
   4   5  -2    5.33    0.26
  -4  -5   2    5.21    0.25
  -4   5  -2    5.19    0.27
   4  -5  -2    5.38    0.30
  -5   5   2   68.31    1.76
  -5  -5  -2   69.28    1.76
   5  -5   2   65.66    1.73
  -5  -5   2   66.91    1.72
   5  -5  -2   68.55    1.76
  -5   5  -2   68.24    1.75
   6  -5   2    2.42    0.23
  -6  -5  -2    2.71    0.24
  -6   5   2    2.55    0.24
  -6  -5   2    3.31    0.24
  -6   5  -2    3.10    0.26
   6  -5  -2    3.24    0.27
   7  -5   2  183.39    4.41
  -7  -5  -2  175.54    4.41
  -7   5   2  177.61    4.43
   7  -5  -2  178.07    4.42
  -7  -5   2  178.63    4.38
  -7   5  -2  180.61    4.42
  -8   5   2   -0.04    0.19
   8  -5   2    0.30    0.18
  -8  -5  -2   -0.05    0.18
  -8  -5   2   -0.05    0.15
  -8   5  -2   -0.02    0.17
   8  -5  -2    0.11    0.19
  -9   5   2    6.49    0.44
   9  -5   2    6.71    0.45
  -9  -5  -2    7.01    0.43
   9  -5  -2    7.06    0.46
  -9  -5   2    8.15    0.44
  -9   5  -2    7.51    0.44
 -10   5   2   14.78    0.70
 -10  -5  -2   16.20    0.67
 -10  -5   2   17.19    0.68
  10  -5  -2   17.38    0.70
 -10   5  -2   15.56    0.68
 -11   5   2   24.17    0.90
 -11  -5  -2   23.80    0.88
 -11   5  -2   22.94    0.88
  11  -5  -2   24.38    0.90
 -11  -5   2   22.74    0.86
 -12   5   2    0.33    0.29
 -12  -5  -2    0.57    0.29
 -12   5  -2    0.36    0.30
  12  -5  -2    0.77    0.34
 -12  -5   2    0.58    0.29
 -13  -5  -2    0.28    0.31
 -13   5   2    0.82    0.34
 -13  -5   2    0.83    0.32
 -13   5  -2    0.17    0.31
  13  -5  -2    0.37    0.34
 -14  -5  -2    1.23    0.39
 -14   5   2    0.99    0.40
 -14   5  -2    1.12    0.40
 -14  -5   2    0.63    0.34
  14  -5  -2    1.19    0.44
 -15   5   2   20.76    0.95
 -15  -5  -2   20.92    0.96
 -15  -5   2   19.23    0.88
 -15   5  -2   18.98    0.96
 -16  -5  -2    4.18    0.56
 -16   5   2    3.86    0.55
 -16  -5   2    5.00    0.53
 -16   5  -2    3.92    0.55
 -17  -5  -2    4.77    0.61
 -17   5   2    4.20    0.60
 -17   5  -2    2.92    0.55
   0   6  -2    0.98    0.11
   0  -6   2    1.31    0.11
   0  -6  -2    1.51    0.16
   0   6  -2    1.19    0.11
   1   6  -2   71.54    1.75
  -1  -6  -2   70.84    1.80
  -1   6   2   72.36    1.81
   1  -6   2   71.06    1.75
  -1   6  -2   70.53    1.76
  -1  -6   2   71.93    1.75
  -1   6  -2   75.28    1.76
   1  -6  -2   69.92    1.80
  -2   6   2    0.65    0.14
   2  -6   2    0.79    0.11
   2   6  -2    0.71    0.10
  -2  -6  -2    0.75    0.13
  -2   6  -2    0.58    0.12
   2  -6  -2    0.60    0.15
  -2  -6   2    0.76    0.11
  -2   6  -2    0.91    0.11
  -3   6   2  452.02   10.77
   3   6  -2  464.70   10.72
   3  -6   2  443.32   10.73
  -3  -6  -2  451.50   10.76
  -3  -6   2  452.05   10.71
   3  -6  -2  448.05   10.76
  -3   6  -2  447.04   10.73
  -3   6  -2  460.05   10.73
  -4  -6  -2    0.58    0.16
   4  -6   2    0.69    0.14
   4   6  -2    0.81    0.14
  -4   6   2    1.02    0.18
   4  -6  -2    0.72    0.16
  -4   6  -2    0.78    0.15
  -4  -6   2    0.88    0.14
  -5   6   2  183.86    4.47
  -5  -6  -2  182.97    4.46
   5  -6   2  187.01    4.44
  -5  -6   2  179.93    4.42
  -5   6  -2  179.96    4.45
   5  -6  -2  182.28    4.46
   6  -6   2   16.91    0.57
  -6   6   2   15.83    0.58
  -6  -6  -2   15.96    0.59
  -6   6  -2   15.03    0.57
  -6  -6   2   15.59    0.54
   6  -6  -2   16.18    0.59
   7  -6   2   13.86    0.55
  -7  -6  -2   13.19    0.53
  -7   6   2   13.48    0.55
  -7  -6   2   14.18    0.52
  -7   6  -2   12.41    0.52
   7  -6  -2   13.12    0.55
  -8   6   2    0.12    0.22
   8  -6   2    0.27    0.20
  -8  -6  -2    0.28    0.21
   8  -6  -2    0.05    0.19
  -8  -6   2    0.09    0.18
  -8   6  -2    0.12    0.18
  -9   6   2  122.73    3.21
   9  -6   2  131.10    3.20
  -9  -6  -2  122.88    3.19
  -9  -6   2  122.07    3.16
  -9   6  -2  124.06    3.20
   9  -6  -2  124.22    3.20
 -10  -6  -2    4.88    0.43
  10  -6   2    5.62    0.45
 -10   6   2    6.49    0.49
  10  -6  -2    6.43    0.47
 -10   6  -2    6.07    0.45
 -10  -6   2    5.71    0.40
 -11   6   2    0.02    0.29
 -11  -6  -2   -0.21    0.24
 -11  -6   2    0.61    0.27
  11  -6  -2    0.20    0.31
 -11   6  -2    0.19    0.29
 -12   6   2    0.39    0.31
 -12  -6  -2    0.57    0.30
 -12   6  -2    0.50    0.32
  12  -6  -2    0.27    0.33
 -12  -6   2    0.53    0.29
 -13   6   2   39.01    1.36
 -13  -6  -2   38.85    1.35
 -13   6  -2   40.73    1.36
 -13  -6   2   41.94    1.34
  13  -6  -2   41.41    1.40
 -14   6   2   -0.08    0.34
 -14  -6  -2    0.42    0.34
 -14  -6   2    0.09    0.32
  14  -6  -2   -0.62    0.34
 -14   6  -2   -0.40    0.34
 -15  -6  -2    8.27    0.69
 -15   6   2    9.07    0.72
 -15   6  -2    8.99    0.69
 -15  -6   2    9.67    0.68
 -16   6   2    0.86    0.47
 -16  -6  -2    0.90    0.45
 -16   6  -2    0.56    0.45
 -17  -6  -2   12.56    0.86
 -17   6   2   13.97    0.94
 -17   6  -2   13.10    0.88
   0   7  -2    0.02    0.08
   0  -7   2   -0.12    0.08
   0   7   2   -0.03    0.13
   0  -7  -2   -0.18    0.10
   0   7  -2   -0.02    0.09
   1  -7   2   63.52    1.57
   1   7  -2   63.20    1.57
  -1   7   2   61.48    1.63
  -1  -7  -2   63.92    1.62
  -1   7  -2   64.21    1.58
  -1  -7   2   63.05    1.57
   1  -7  -2   63.65    1.62
  -1   7  -2   65.00    1.58
   2   7  -2    9.21    0.32
   2  -7   2    8.65    0.32
  -2  -7  -2    9.51    0.38
  -2   7   2    8.19    0.37
  -2   7  -2    9.36    0.33
   2  -7  -2    9.33    0.39
  -2   7  -2    9.14    0.34
  -2  -7   2    9.10    0.31
  -3  -7  -2   99.21    2.50
  -3   7   2   99.18    2.52
   3  -7   2  101.22    2.47
   3   7  -2  103.51    2.47
  -3   7  -2  104.17    2.47
  -3  -7   2  100.81    2.46
  -3   7  -2   97.04    2.48
   3  -7  -2   98.47    2.51
  -4  -7  -2    1.70    0.20
  -4   7   2    1.90    0.21
   4  -7   2    2.03    0.19
   4   7  -2    2.04    0.18
  -4  -7   2    2.14    0.18
  -4   7  -2    1.86    0.19
   4  -7  -2    1.72    0.21
  -5  -7  -2   33.30    0.99
  -5   7   2   33.71    1.00
   5  -7   2   35.20    0.97
  -5   7  -2   33.01    0.97
   5  -7  -2   35.29    0.99
  -5  -7   2   34.46    0.95
  -6   7   2    8.80    0.44
   6  -7   2    8.23    0.40
  -6  -7  -2    7.99    0.42
  -6   7  -2    8.34    0.41
  -6  -7   2    7.86    0.37
   6  -7  -2    8.22    0.41
  -7   7   2   63.52    1.73
  -7  -7  -2   62.87    1.70
   7  -7   2   63.97    1.69
   7  -7  -2   62.95    1.71
  -7   7  -2   62.05    1.70
  -7  -7   2   61.38    1.66
   8  -7   2    7.01    0.41
  -8  -7  -2    7.21    0.44
  -8   7   2    6.25    0.43
  -8  -7   2    6.86    0.41
   8  -7  -2    6.67    0.44
  -8   7  -2    7.39    0.45
  -9   7   2    1.10    0.30
   9  -7   2    1.41    0.27
  -9  -7  -2    0.92    0.26
   9  -7  -2    1.17    0.31
  -9  -7   2    1.51    0.25
  -9   7  -2    1.44    0.27
 -10  -7  -2   40.99    1.27
 -10   7   2   39.50    1.29
  10  -7   2   42.18    1.28
 -10  -7   2   40.66    1.23
  10  -7  -2   39.55    1.27
 -10   7  -2   41.09    1.28
 -11   7   2    9.10    0.61
 -11  -7  -2    9.25    0.58
  11  -7   2    9.27    0.59
 -11   7  -2    8.80    0.55
 -11  -7   2    9.01    0.55
  11  -7  -2    9.86    0.59
 -12  -7  -2   -0.06    0.28
 -12   7   2    0.15    0.31
 -12   7  -2   -0.23    0.31
  12  -7  -2    0.45    0.34
 -12  -7   2    0.10    0.26
 -13   7   2   -0.06    0.36
 -13  -7  -2   -0.05    0.33
 -13   7  -2    0.05    0.35
 -13  -7   2    0.12    0.28
  13  -7  -2    0.19    0.36
 -14   7   2   -0.02    0.37
 -14  -7  -2   -0.12    0.36
 -14   7  -2    0.07    0.36
  14  -7  -2   -0.18    0.39
 -14  -7   2   -0.17    0.32
 -15  -7  -2    6.67    0.63
 -15   7   2    5.87    0.62
  15  -7  -2    8.83    0.69
 -15   7  -2    7.40    0.65
 -16   7   2    0.56    0.48
 -16  -7  -2   -0.21    0.40
 -16   7  -2    0.16    0.46
   0  -8   2   13.51    0.44
   0   8  -2   14.81    0.45
   0   8  -2   14.57    0.45
   0   8   2   15.75    0.51
   0  -8  -2   14.72    0.50
   1   8  -2   22.37    0.62
   1  -8   2   21.77    0.62
  -1   8   2   22.52    0.69
  -1  -8  -2   21.13    0.67
  -1   8  -2   22.17    0.63
  -1   8  -2   22.57    0.63
  -1  -8   2   21.76    0.61
   1  -8  -2   22.02    0.67
  -2  -8  -2   26.39    0.76
   2  -8   2   24.97    0.71
   2   8  -2   25.21    0.71
  -2   8   2   25.03    0.77
   2  -8  -2   25.57    0.76
  -2  -8   2   25.80    0.70
  -2   8  -2   24.86    0.72
  -2   8  -2   25.09    0.71
   3  -8   2    1.73    0.17
  -3  -8  -2    1.79    0.20
   3   8  -2    1.74    0.16
  -3   8   2    1.63    0.21
  -3   8  -2    1.55    0.17
  -3   8  -2    1.54    0.17
   3  -8  -2    1.80    0.21
  -3  -8   2    1.88    0.17
  -4   8   2   27.38    0.87
   4   8  -2   30.62    0.82
  -4  -8  -2   28.41    0.86
   4  -8   2   27.52    0.81
  -4   8  -2   28.44    0.83
  -4  -8   2   28.78    0.81
   4  -8  -2   28.95    0.87
  -5  -8  -2    8.22    0.42
  -5   8   2    8.46    0.44
   5  -8   2    7.88    0.38
  -5   8  -2    9.54    0.41
  -5  -8   2    8.71    0.37
   5  -8  -2    7.35    0.39
   6  -8   2    6.40    0.39
  -6  -8  -2    6.39    0.36
  -6   8   2    5.93    0.39
  -6   8  -2    5.99    0.37
   6  -8  -2    4.99    0.36
  -6  -8   2    5.20    0.31
   7  -8   2    3.83    0.31
  -7  -8  -2    4.48    0.33
  -7   8   2    3.77    0.35
  -7  -8   2    3.83    0.29
  -7   8  -2    3.57    0.32
   7  -8  -2    3.46    0.31
  -8  -8  -2    2.18    0.28
   8  -8   2    1.66    0.28
  -8   8   2    1.15    0.27
  -8  -8   2    1.52    0.24
   8  -8  -2    1.25    0.27
  -8   8  -2    0.97    0.26
   9  -8   2   27.21    0.91
  -9   8   2   22.95    0.91
  -9  -8  -2   25.82    0.90
  -9  -8   2   25.39    0.85
   9  -8  -2   25.98    0.93
  -9   8  -2   24.76    0.90
 -10   8   2    2.19    0.37
 -10  -8  -2    2.65    0.36
  10  -8   2    2.94    0.35
  10  -8  -2    2.93    0.37
 -10  -8   2    2.86    0.33
 -10   8  -2    2.41    0.34
 -11  -8  -2    4.07    0.42
 -11   8   2    3.94    0.44
  11  -8   2    4.36    0.46
 -11   8  -2    3.23    0.40
 -11  -8   2    4.75    0.42
  11  -8  -2    4.60    0.45
  12  -8   2    1.95    0.40
 -12  -8  -2    1.61    0.37
 -12   8   2    2.08    0.39
  12  -8  -2    1.70    0.41
 -12   8  -2    1.32    0.38
 -12  -8   2    2.16    0.36
 -13   8   2    0.97    0.37
 -13  -8  -2    0.80    0.36
 -13   8  -2    1.31    0.37
 -13  -8   2    1.04    0.34
  13  -8  -2    0.92    0.38
 -14   8   2    0.17    0.39
 -14  -8  -2    0.07    0.37
  14  -8  -2    0.80    0.44
 -14   8  -2   -0.11    0.34
 -15   8   2    1.97    0.48
 -15  -8  -2    3.26    0.50
 -15   8  -2    2.08    0.47
  15  -8  -2    2.70    0.56
 -16   8   2    0.08    0.47
 -16  -8  -2    0.57    0.43
 -16   8  -2    0.37    0.47
   0   9  -2   -0.21    0.12
   0   9   2   -0.01    0.15
   0   9  -2    0.08    0.11
   0  -9  -2   -0.41    0.13
   0  -9   2    0.03    0.11
   1   9  -2   27.65    0.73
  -1   9   2   25.46    0.78
   1  -9   2   24.15    0.72
  -1  -9  -2   25.43    0.78
  -1   9  -2   26.19    0.74
   1  -9  -2   26.18    0.78
  -1   9  -2   27.09    0.73
  -1  -9   2   25.23    0.71
   2  -9   2    2.81    0.20
   2   9  -2    3.10    0.20
  -2  -9  -2    3.21    0.25
  -2   9   2    3.10    0.26
  -2   9  -2    3.18    0.21
  -2  -9   2    2.72    0.19
   2  -9  -2    2.58    0.24
  -2   9  -2    2.68    0.21
  -3  -9  -2   12.57    0.49
   3  -9   2   13.38    0.46
   3   9  -2   14.33    0.47
  -3   9   2   13.52    0.52
   3  -9  -2   12.34    0.49
  -3  -9   2   14.26    0.45
  -3   9  -2   13.32    0.48
  -4  -9  -2    3.51    0.28
   4  -9   2    3.23    0.24
  -4   9   2    2.84    0.27
   4  -9  -2    3.10    0.27
  -4   9  -2    2.87    0.25
  -4  -9   2    3.45    0.23
  -5  -9  -2   22.28    0.74
   5  -9   2   22.00    0.71
  -5   9   2   22.98    0.76
   5  -9  -2   23.36    0.76
  -5   9  -2   21.44    0.73
  -5  -9   2   22.64    0.69
   6  -9   2    1.91    0.25
  -6  -9  -2    2.35    0.27
  -6   9   2    2.34    0.29
   6  -9  -2    2.27    0.28
  -6  -9   2    2.63    0.24
  -6   9  -2    2.33    0.27
   7  -9   2   53.74    1.50
  -7   9   2   53.90    1.54
  -7  -9  -2   54.25    1.52
  -7   9  -2   51.41    1.51
   7  -9  -2   56.22    1.54
  -7  -9   2   53.67    1.47
   8  -9   2    0.49    0.25
  -8   9   2    0.51    0.25
  -8  -9  -2    0.84    0.26
  -8   9  -2    0.74    0.26
  -8  -9   2    0.37    0.21
   8  -9  -2    0.39    0.26
   9  -9   2    4.88    0.39
  -9   9   2    5.29    0.45
  -9  -9  -2    4.30    0.39
   9  -9  -2    4.33    0.40
  -9  -9   2    5.27    0.39
  -9   9  -2    4.67    0.41
 -10   9   2    5.82    0.51
  10  -9   2    5.91    0.45
 -10  -9  -2    6.88    0.49
  10  -9  -2    6.06    0.50
 -10  -9   2    6.04    0.43
 -10   9  -2    6.14    0.49
 -11  -9  -2   13.78    0.70
 -11   9   2   12.87    0.69
  11  -9   2   11.29    0.69
 -11   9  -2   13.05    0.70
  11  -9  -2   13.13    0.72
 -11  -9   2   13.45    0.64
  12  -9   2    5.24    0.49
 -12  -9  -2    5.57    0.51
 -12   9   2    5.02    0.51
 -12   9  -2    4.67    0.49
 -12  -9   2    5.04    0.46
  12  -9  -2    5.04    0.53
 -13   9   2    0.86    0.41
 -13  -9  -2    1.26    0.37
  13  -9  -2    0.34    0.40
 -13   9  -2    1.31    0.39
 -14   9   2    1.17    0.45
 -14  -9  -2    0.51    0.39
 -14   9  -2    0.58    0.42
  14  -9  -2    0.82    0.44
 -15   9   2    2.38    0.54
 -15  -9  -2    3.97    0.52
 -15   9  -2    2.50    0.52
  15  -9  -2    3.99    0.58
 -16   9   2    0.65    0.47
 -16   9  -2    1.12    0.47
  16  -9  -2    0.72    0.46
   0  10  -2    0.56    0.15
   0 -10   2    0.26    0.12
   0  10   2    0.29    0.18
   0 -10  -2    0.12    0.17
   0  10  -2    0.47    0.14
   1 -10   2   45.58    1.22
   1  10  -2   46.83    1.24
  -1 -10  -2   45.37    1.27
   1  10  -2   49.78    1.23
  -1  10   2   45.07    1.29
  -1  10  -2   46.66    1.24
  -1  10  -2   48.58    1.23
   1 -10  -2   46.12    1.28
  -1 -10   2   46.71    1.22
  -2 -10  -2    2.79    0.25
   2 -10   2    3.17    0.22
  -2  10   2    2.74    0.27
   2  10  -2    2.94    0.21
  -2  10  -2    2.49    0.21
  -2 -10   2    2.90    0.21
  -2  10  -2    2.94    0.23
   2 -10  -2    2.50    0.25
  -3  10   2   10.39    0.48
  -3 -10  -2   10.05    0.45
   3  10  -2   10.81    0.41
   3 -10   2    9.72    0.41
  -3 -10   2    9.31    0.39
   3 -10  -2   10.00    0.47
  -3  10  -2   10.03    0.43
   4 -10   2    0.77    0.18
  -4  10   2    0.73    0.21
  -4 -10  -2    1.10    0.21
   4 -10  -2    0.56    0.19
  -4 -10   2    0.99    0.17
  -4  10  -2    0.72    0.19
   5 -10   2   35.97    1.03
  -5 -10  -2   35.87    1.07
  -5  10   2   36.43    1.10
   5 -10  -2   36.96    1.07
  -5 -10   2   35.31    1.01
  -5  10  -2   34.30    1.04
   6 -10   2    0.26    0.21
  -6  10   2    0.03    0.24
  -6 -10  -2    0.50    0.22
  -6 -10   2    0.43    0.17
  -6  10  -2    0.36    0.21
   6 -10  -2    0.20    0.23
  -7  10   2   10.86    0.57
  -7 -10  -2    9.96    0.52
   7 -10   2    9.68    0.50
  -7  10  -2    9.20    0.51
   7 -10  -2    9.73    0.55
  -7 -10   2   10.41    0.48
  -8  10   2    6.93    0.48
   8 -10   2    7.28    0.46
  -8 -10  -2    7.12    0.46
   8 -10  -2    6.50    0.47
  -8  10  -2    7.21    0.47
  -8 -10   2    6.80    0.42
  -9  10   2   40.95    1.31
   9 -10   2   41.93    1.28
  -9 -10  -2   40.56    1.26
   9 -10  -2   42.25    1.31
  -9 -10   2   40.54    1.23
  -9  10  -2   40.89    1.29
 -10  10   2    4.18    0.44
  10 -10   2    4.18    0.43
 -10 -10  -2    3.24    0.39
  10 -10  -2    3.70    0.45
 -10 -10   2    4.14    0.38
 -10  10  -2    3.91    0.43
  11 -10   2   -0.13    0.31
 -11  10   2    0.07    0.34
 -11 -10  -2   -0.06    0.28
 -11  10  -2   -0.08    0.31
  11 -10  -2    0.05    0.34
 -12 -10  -2    0.22    0.34
  12 -10   2   -0.01    0.35
 -12  10   2    0.56    0.38
  12 -10  -2   -0.19    0.36
 -12  10  -2   -0.10    0.34
 -13  10   2   40.57    1.43
 -13 -10  -2   39.83    1.37
  13 -10  -2   42.77    1.46
 -13  10  -2   41.00    1.43
 -14 -10  -2   -0.01    0.34
 -14  10   2   -0.43    0.36
 -14  10  -2   -0.36    0.38
  14 -10  -2   -0.12    0.42
 -15  10   2    1.57    0.48
 -15  10  -2    1.99    0.49
  15 -10  -2    2.23    0.54
   0 -11  -2    0.15    0.18
   0  11   2   -0.17    0.18
   0  11  -2   -0.05    0.13
   0  11  -2   -0.01    0.16
   0 -11   2   -0.14    0.13
  -1 -11  -2   50.66    1.37
   1  11  -2   47.92    1.33
  -1  11   2   49.71    1.39
   1 -11   2   49.85    1.31
   1  11  -2   49.84    1.32
   1 -11  -2   49.95    1.38
  -1  11  -2   52.74    1.33
   1  11   2   49.18    1.39
  -1 -11   2   51.05    1.31
  -1  11  -2   50.06    1.33
  -2 -11  -2    1.96    0.23
   2  11  -2    1.74    0.19
  -2  11   2    1.83    0.26
   2 -11   2    1.98    0.21
   2 -11  -2    2.02    0.25
  -2  11  -2    1.33    0.21
  -2 -11   2    1.81    0.19
   3 -11   2   85.68    2.17
  -3  11   2   83.73    2.24
  -3 -11  -2   84.26    2.21
  -3 -11   2   86.57    2.15
  -3  11  -2   86.80    2.19
   3 -11  -2   85.34    2.22
  -4  11   2   -0.02    0.21
   4 -11   2    0.23    0.16
  -4 -11  -2   -0.14    0.17
   4 -11  -2    0.07    0.18
  -4  11  -2   -0.13    0.18
  -4 -11   2   -0.10    0.15
   5 -11   2    1.09    0.21
  -5 -11  -2    1.24    0.25
  -5  11   2    1.36    0.26
   5 -11  -2    0.97    0.25
  -5 -11   2    1.31    0.21
  -5  11  -2    1.11    0.23
  -6 -11  -2    3.24    0.31
  -6  11   2    2.52    0.32
   6 -11   2    3.17    0.30
  -6 -11   2    3.46    0.29
   6 -11  -2    3.61    0.35
  -6  11  -2    3.18    0.32
  -7 -11  -2   64.43    1.78
   7 -11   2   66.95    1.77
  -7  11   2   63.56    1.81
  -7 -11   2   63.18    1.72
   7 -11  -2   64.59    1.80
  -7  11  -2   62.94    1.77
  -8  11   2    2.02    0.34
   8 -11   2    1.84    0.31
  -8 -11  -2    2.17    0.32
  -8 -11   2    2.16    0.28
   8 -11  -2    1.86    0.32
  -8  11  -2    1.99    0.32
  -9  11   2    0.45    0.31
  -9 -11  -2    0.38    0.26
   9 -11   2   -0.01    0.26
  -9  11  -2    0.28    0.28
   9 -11  -2    0.35    0.30
  10 -11   2    1.04    0.33
 -10 -11  -2    0.81    0.33
 -10  11   2    1.11    0.37
 -10  11  -2    1.04    0.34
  10 -11  -2    0.98    0.35
 -11 -11  -2   61.31    1.78
 -11  11   2   60.20    1.83
 -11  11  -2   58.91    1.80
  11 -11  -2   58.22    1.79
 -12 -11  -2   -0.01    0.33
 -12  11   2    0.11    0.35
  12 -11  -2    0.77    0.40
 -12  11  -2    0.33    0.36
 -13  11   2   -0.28    0.40
  13 -11  -2    0.14    0.38
 -13  11  -2    0.53    0.36
 -14  11   2    0.09    0.40
  14 -11  -2    0.35    0.43
 -14  11  -2    0.05    0.41
 -15  11   2    9.79    0.80
 -15  11  -2    9.70    0.76
  15 -11  -2    9.05    0.73
   0  12  -2    0.55    0.19
   0  12   2    1.10    0.24
   0 -12  -2    0.11    0.20
   0 -12   2    0.47    0.17
   1 -12   2   37.21    1.01
  -1 -12  -2   35.51    1.06
  -1  12   2   36.04    1.09
   1  12  -2   35.60    1.03
  -1  12  -2   36.47    1.04
   1  12   2   36.44    1.09
  -1 -12   2   35.71    1.00
   1 -12  -2   37.12    1.08
   2 -12   2    2.10    0.22
  -2  12   2    2.18    0.29
  -2 -12  -2    1.53    0.24
  -2  12  -2    1.86    0.24
  -2 -12   2    1.62    0.20
   2 -12  -2    2.02    0.27
   3 -12   2    0.43    0.18
  -3 -12  -2    0.13    0.20
  -3  12   2   -0.11    0.23
  -3 -12   2    0.02    0.15
  -3  12  -2    0.38    0.19
   3 -12  -2    0.18    0.21
  -4  12   2    7.43    0.48
   4 -12   2    7.92    0.40
  -4 -12  -2    9.04    0.46
  -4 -12   2    8.34    0.39
   4 -12  -2    8.00    0.47
  -4  12  -2    7.98    0.43
   5 -12   2   29.42    0.90
  -5  12   2   29.29    0.98
  -5 -12  -2   28.27    0.93
   5 -12  -2   28.43    0.94
  -5  12  -2   27.74    0.92
  -5 -12   2   28.48    0.87
  -6  12   2    6.15    0.46
  -6 -12  -2    6.04    0.42
   6 -12   2    6.84    0.42
  -6  12  -2    5.61    0.41
  -6 -12   2    6.03    0.37
   6 -12  -2    6.08    0.44
  -7  12   2    5.02    0.45
  -7 -12  -2    6.11    0.44
   7 -12   2    5.31    0.40
  -7  12  -2    5.74    0.43
   7 -12  -2    6.03    0.45
  -8 -12  -2    0.29    0.25
  -8  12   2    0.20    0.31
   8 -12   2    0.66    0.27
  -8  12  -2    0.07    0.27
   8 -12  -2   -0.24    0.25
  -9  12   2   41.27    1.35
  -9 -12  -2   42.55    1.32
   9 -12  -2   39.51    1.31
  -9  12  -2   42.59    1.33
 -10 -12  -2    0.33    0.31
 -10  12   2   -0.26    0.30
 -10  12  -2   -0.17    0.31
  10 -12  -2    0.25    0.34
 -11 -12  -2    1.33    0.37
 -11  12   2    0.40    0.39
  11 -12  -2    1.03    0.40
 -11  12  -2    1.00    0.35
 -12  12   2    0.85    0.43
  12 -12  -2    1.45    0.44
 -12  12  -2    1.19    0.41
 -13  12   2    6.72    0.64
  13 -12  -2    8.03    0.68
 -13  12  -2    7.18    0.63
 -14  12   2    1.07    0.50
 -14  12  -2    1.62    0.47
  14 -12  -2    0.32    0.43
   0 -13   2    0.10    0.16
   0  13   2   -0.12    0.22
   0 -13  -2   -0.09    0.20
   0  13  -2   -0.07    0.19
   1  13  -2    2.13    0.26
  -1  13   2    3.51    0.34
  -1 -13  -2    3.20    0.31
   1 -13   2    2.41    0.24
  -1 -13   2    2.61    0.25
   1 -13  -2    3.08    0.30
  -1  13  -2    2.70    0.28
   1  13   2    2.86    0.32
   2  13  -2    0.55    0.21
  -2  13   2    0.36    0.26
  -2 -13  -2    0.36    0.23
   2 -13   2    0.08    0.18
   2 -13  -2    0.31    0.23
  -2  13  -2    0.22    0.21
  -2 -13   2    0.23    0.17
  -3  13   2    0.18    0.25
  -3 -13  -2   -0.29    0.21
   3 -13   2    0.18    0.19
  -3  13  -2   -0.04    0.20
   3 -13  -2   -0.33    0.22
  -4  13   2    2.55    0.34
  -4 -13  -2    2.41    0.29
   4 -13   2    2.50    0.27
  -4  13  -2    2.34    0.29
   4 -13  -2    2.82    0.32
  -5  13   2    1.85    0.32
  -5 -13  -2    1.40    0.27
   5 -13  -2    1.74    0.30
  -5  13  -2    1.98    0.29
  -6 -13  -2    0.67    0.27
  -6  13   2    0.57    0.29
   6 -13  -2    1.03    0.28
  -6  13  -2    0.20    0.25
  -7 -13  -2    0.47    0.27
  -7  13   2   -0.04    0.29
   7 -13  -2    0.13    0.26
  -7  13  -2    0.04    0.26
  -8 -13  -2    0.38    0.29
  -8  13   2   -0.28    0.31
   8 -13  -2    0.11    0.31
  -8  13  -2    0.48    0.31
  -9  13   2    1.16    0.37
  -9 -13  -2    1.57    0.35
   9 -13  -2    1.53    0.37
  -9  13  -2    1.48    0.36
 -10  13   2    0.18    0.36
  10 -13  -2   -0.28    0.33
 -10  13  -2    0.05    0.32
 -11  13   2    3.07    0.47
 -11  13  -2    3.03    0.46
  11 -13  -2    2.97    0.47
 -12  13   2    0.71    0.41
 -12  13  -2    0.78    0.40
  12 -13  -2    0.46    0.41
 -13  13   2    1.80    0.51
 -13  13  -2    2.04    0.47
 -14  13   2    0.46    0.45
 -14  13  -2    0.46    0.43
   0 -14  -2    3.37    0.33
   0  14   2    2.69    0.34
   0  14  -2    3.33    0.31
  -1  14   2    0.41    0.26
   1  14  -2    0.05    0.21
  -1 -14  -2    0.28    0.23
   1 -14  -2    0.47    0.24
  -1  14  -2    0.00    0.22
   1  14   2    0.52    0.26
  -2 -14  -2    2.54    0.30
  -2  14   2    2.28    0.33
   2  14  -2    2.01    0.27
   2 -14  -2    2.33    0.31
   2  14   2    2.08    0.32
  -2  14  -2    2.50    0.29
  -3  14   2    0.01    0.26
  -3 -14  -2    0.00    0.23
  -3  14  -2   -0.13    0.22
   3 -14  -2    0.20    0.24
  -4 -14  -2    0.21    0.24
  -4  14   2    0.10    0.27
   4 -14  -2    0.44    0.27
  -4  14  -2    0.32    0.23
  -5  14   2    0.72    0.31
  -5 -14  -2    0.68    0.27
  -5  14  -2    0.45    0.26
   5 -14  -2    0.50    0.27
  -6  14   2    3.90    0.42
  -6 -14  -2    3.83    0.39
   6 -14  -2    3.92    0.40
  -6  14  -2    3.38    0.37
  -7  14   2    3.79    0.44
  -7 -14  -2    4.48    0.42
   7 -14  -2    4.28    0.43
  -7  14  -2    3.69    0.39
  -8  14   2    0.33    0.34
  -8  14  -2    0.70    0.32
   8 -14  -2    0.80    0.34
  -9  14   2    7.73    0.59
   9 -14  -2    7.06    0.56
  -9  14  -2    7.24    0.56
 -10  14   2    0.90    0.40
 -10  14  -2    1.04    0.38
 -11  14   2    0.07    0.37
 -11  14  -2    0.32    0.39
 -12  14   2    0.11    0.40
 -12  14  -2    0.59    0.41
 -13  14   2    2.46    0.55
 -13  14  -2    1.72    0.47
   0  15   2   -0.26    0.25
   0 -15  -2    0.21    0.26
   0  15  -2   -0.06    0.21
  -1  15   2    9.44    0.54
   1  15  -2    9.23    0.48
  -1 -15  -2    9.38    0.51
   1  15   2    9.25    0.53
   1 -15  -2    9.52    0.53
  -1  15  -2    8.87    0.47
   2  15  -2    2.35    0.29
  -2  15   2    2.31    0.35
  -2 -15  -2    2.34    0.32
   2 -15  -2    2.45    0.34
  -2  15  -2    2.14    0.30
   2  15   2    1.91    0.33
   3  15  -2   18.56    0.69
  -3 -15  -2   18.51    0.72
  -3  15   2   17.60    0.76
  -3  15  -2   18.51    0.71
   3 -15  -2   19.29    0.74
  -4  15   2    0.06    0.29
   4 -15  -2    0.19    0.27
  -4  15  -2    0.20    0.26
  -5  15   2    6.61    0.51
   5 -15  -2    5.80    0.46
  -5  15  -2    6.50    0.46
  -6  15   2    1.02    0.34
  -6  15  -2    1.08    0.31
  -7  15   2   18.52    0.85
  -7  15  -2   19.88    0.82
  -8  15   2    1.37    0.40
  -8  15  -2    1.30    0.37
  -9  15   2   -0.04    0.36
  -9  15  -2    0.13    0.34
 -10  15   2   -0.36    0.37
 -10  15  -2    0.16    0.36
 -11  15   2    8.94    0.71
 -11  15  -2    9.22    0.67
 -12  15   2    0.89    0.48
 -12  15  -2    1.14    0.45
   0  16  -2   12.43    0.56
   0  16   2   11.37    0.61
   1  16  -2   10.66    0.53
  -1  16   2   10.85    0.60
  -1  16  -2   10.93    0.54
   1  16   2   11.09    0.59
   2  16  -2    0.14    0.24
  -2  16   2   -0.09    0.29
  -2  16  -2    0.02    0.25
   2  16   2   -0.17    0.27
  -3  16   2   18.44    0.77
   3  16  -2   15.91    0.66
   3  16   2   16.89    0.73
  -3  16  -2   16.78    0.69
  -4  16   2   -0.11    0.29
  -4  16  -2   -0.11    0.25
  -5  16   2   42.21    1.37
  -5  16  -2   42.69    1.30
  -6  16   2    0.28    0.33
  -6  16  -2    0.41    0.30
  -7  16   2    1.14    0.39
  -7  16  -2    1.13    0.35
  -8  16   2    0.31    0.36
  -8  16  -2    0.21    0.33
  -9  16   2   21.55    0.97
  -9  16  -2   20.29    0.92
 -10  16   2    0.23    0.37
 -10  16  -2    0.18    0.39
 -11  16   2    0.41    0.44
 -11  16  -2    0.51    0.41
   0  17   2   -0.17    0.28
   0  17  -2   -0.04    0.25
  -1  17   2    0.19    0.31
   1  17  -2    0.46    0.26
  -1  17  -2    0.26    0.26
   1  17   2    0.24    0.30
   2  17  -2    0.12    0.26
  -2  17   2    0.05    0.33
   2  17   2    0.41    0.30
  -2  17  -2    0.13    0.27
  -3  17   2   18.25    0.79
   3  17  -2   16.15    0.68
  -3  17  -2   18.36    0.74
   3  17   2   17.29    0.76
   4  17  -2   -0.08    0.26
  -4  17   2    0.23    0.33
   4  17   2   -0.11    0.30
  -4  17  -2    0.39    0.30
  -5  17   2    6.30    0.54
  -5  17  -2    6.16    0.49
  -6  17   2    0.31    0.36
  -6  17  -2   -0.32    0.30
  -7  17   2   13.48    0.76
  -7  17  -2   13.01    0.71
  -8  17   2    0.25    0.38
  -8  17  -2    0.37    0.36
  -9  17   2    0.18    0.39
  -9  17  -2    0.02    0.38
 -10  17   2    0.45    0.43
 -10  17  -2   -0.13    0.39
   0  18  -2    0.72    0.29
   0  18   2    0.25    0.32
   1  18  -2    1.66    0.31
  -1  18   2    0.44    0.33
   1  18   2    1.11    0.34
  -1  18  -2    1.13    0.31
   2  18  -2    0.44    0.28
  -2  18   2    0.63    0.35
  -2  18  -2    0.60    0.30
   2  18   2    0.01    0.33
   3  18  -2    0.36    0.28
  -3  18   2    0.69    0.35
  -3  18  -2    0.07    0.29
   3  18   2    0.46    0.32
   4  18  -2    0.71    0.30
  -4  18   2    0.88    0.37
  -4  18  -2    0.15    0.29
   4  18   2    0.76    0.34
  -5  18   2    3.42    0.46
   5  18  -2    2.68    0.37
  -5  18  -2    3.38    0.41
  -6  18   2   -0.14    0.36
  -6  18  -2   -0.02    0.33
  -7  18   2   -0.22    0.36
  -7  18  -2   -0.31    0.33
  -8  18   2    1.43    0.44
  -8  18  -2    1.04    0.38
  -9  18   2    3.18    0.53
  -9  18  -2    1.90    0.44
   0  19  -2   -0.23    0.30
   0  19   2    0.00    0.33
  -1  19   2    0.09    0.34
   1  19  -2   -0.53    0.28
  -1  19  -2   -0.26    0.31
   1  19   2   -0.05    0.32
  -2  19   2    0.20    0.35
   2  19  -2    0.47    0.31
   2  19   2    0.12    0.35
  -2  19  -2    0.38    0.32
  -3  19   2    2.15    0.43
   3  19  -2    2.09    0.35
  -3  19  -2    2.03    0.37
   3  19   2    2.19    0.42
  -4  19   2    1.03    0.39
   4  19  -2    1.13    0.33
  -4  19  -2    1.05    0.34
   4  19   2    1.80    0.39
   5  19  -2    0.13    0.30
  -5  19   2    0.23    0.39
  -5  19  -2   -0.47    0.31
   5  19   2   -0.22    0.34
  -6  19   2    0.32    0.41
   6  19  -2    0.36    0.32
  -6  19  -2   -0.22    0.34
  -7  19   2    0.27    0.40
  -7  19  -2   -0.18    0.36
   0  20   2   -0.46    0.33
   0  20  -2    0.15    0.31
  -1  20   2    3.89    0.51
   1  20  -2    3.29    0.41
   1  20   2    4.10    0.48
  -1  20  -2    4.22    0.44
  -2  20   2   -0.23    0.37
   2  20  -2    0.27    0.31
  -2  20  -2    0.19    0.32
   2  20   2    0.20    0.34
   3  20  -2    1.03    0.35
  -3  20   2    1.34    0.42
   3  20   2    1.29    0.41
  -3  20  -2    1.49    0.37
   4  20  -2    2.03    0.38
  -4  20   2    1.94    0.45
   4  20   2    2.56    0.43
  -4  20  -2    2.18    0.41
   5  20  -2    4.93    0.46
  -5  20   2    5.62    0.58
   5  20   2    4.12    0.50
  -5  20  -2    3.98    0.47
   0   0   3   -0.02    0.05
   0   0  -3   -0.16    0.04
   1   0  -3    0.03    0.05
   1   0   3    0.14    0.05
   1   0  -3    0.05    0.05
  -1   0   3    0.04    0.05
  -1   0  -3    0.17    0.06
  -1   0   3    0.09    0.05
   2   0  -3    0.03    0.06
   2   0  -3   -0.06    0.06
  -2   0  -3    0.05    0.07
  -2   0   3    0.23    0.07
   3   0  -3    0.12    0.08
  -3   0  -3    0.05    0.07
   3   0  -3    0.07    0.08
  -3   0   3   -0.08    0.07
  -4   0  -3    0.05    0.09
  -4   0   3    0.04    0.09
   4   0  -3    0.15    0.09
  -5   0   3    0.20    0.11
  -5   0  -3    0.08    0.11
   5   0  -3    0.00    0.11
  -6   0  -3   -0.03    0.14
   6   0  -3   -0.05    0.12
  -6   0   3   -0.05    0.12
  -7   0   3    0.13    0.15
  -7   0  -3   -0.21    0.15
   7   0  -3    0.01    0.16
  -8   0  -3   -0.03    0.17
  -8   0   3    0.04    0.17
   8   0  -3   -0.03    0.18
  -9   0   3    0.17    0.19
  -9   0  -3   -0.06    0.19
   9   0  -3   -0.06    0.21
  10   0  -3   -0.25    0.24
 -10   0   3    0.36    0.22
 -10   0  -3   -0.01    0.22
 -11   0   3   -0.10    0.22
 -11   0  -3   -0.04    0.26
 -12   0  -3   -0.34    0.28
 -12   0   3    0.15    0.26
 -13   0   3    0.23    0.31
 -13   0  -3   -0.23    0.30
 -14   0  -3    0.33    0.36
 -14   0   3   -0.32    0.32
 -15   0  -3    0.10    0.36
 -15   0   3   -0.19    0.34
 -16   0  -3   -0.08    0.41
 -16   0   3    0.02    0.39
 -17   0   3   -0.39    0.41
 -17   0  -3    0.10    0.43
   0  -1   3   -0.09    0.04
   0   1  -3   -0.03    0.04
   0   1   3    0.02    0.05
   0  -1  -3   -0.06    0.06
   1   1  -3   27.61    0.70
   1   1  -3   28.74    0.70
  -1  -1  -3   28.73    0.73
  -1   1   3   27.84    0.72
   1  -1   3   28.64    0.70
   1  -1  -3   27.45    0.72
  -1  -1   3   27.17    0.70
  -1  -1   3   28.52    0.70
  -1   1  -3   29.16    0.70
   1  -1  -3   29.00    0.72
   2   1  -3   72.99    1.77
  -2   1   3   73.10    1.79
  -2  -1  -3   73.11    1.79
   2   1  -3   74.92    1.77
   2  -1  -3   74.57    1.79
  -2  -1   3   73.43    1.77
  -2   1  -3   72.25    1.78
   2  -1  -3   70.26    1.78
  -3   1   3    1.05    0.12
  -3  -1  -3    1.08    0.12
   3   1  -3    1.11    0.11
   3   1  -3    1.07    0.11
  -3   1  -3    1.61    0.12
  -3  -1   3    1.24    0.11
   3  -1  -3    1.19    0.12
  -4   1   3    2.81    0.19
   4   1  -3    3.46    0.20
   4   1  -3    3.69    0.20
  -4  -1  -3    3.56    0.20
  -4   1  -3    3.26    0.20
  -4  -1   3    3.35    0.20
   4  -1  -3    3.42    0.20
   5   1  -3   14.74    0.49
  -5   1   3   15.16    0.50
  -5  -1  -3   16.32    0.51
  -5   1  -3   15.47    0.51
   5  -1  -3   14.74    0.49
  -5  -1   3   15.14    0.50
  -6   1   3    9.72    0.40
   6   1  -3    9.34    0.39
  -6  -1  -3    9.92    0.41
  -6  -1   3    9.83    0.40
   6  -1  -3    9.57    0.41
  -6   1  -3    9.26    0.40
   7   1  -3    1.93    0.21
  -7  -1  -3    1.90    0.23
  -7   1   3    1.52    0.22
  -7  -1   3    1.85    0.22
  -7   1  -3    1.72    0.22
   7  -1  -3    1.78    0.22
  -8  -1  -3    8.56    0.43
  -8   1   3    7.32    0.42
   8   1  -3    7.70    0.42
  -8   1  -3    8.30    0.45
   8  -1  -3    7.91    0.45
  -8  -1   3    7.22    0.40
  -9   1   3   12.08    0.54
  -9  -1  -3   12.52    0.56
   9  -1  -3   11.82    0.55
  -9  -1   3   12.54    0.55
  -9   1  -3   12.59    0.55
 -10  -1  -3   17.78    0.72
 -10   1   3   16.73    0.70
 -10  -1   3   16.82    0.69
  10  -1  -3   17.78    0.70
 -10   1  -3   16.34    0.69
 -11  -1  -3   25.19    0.93
 -11   1   3   25.89    0.92
  11  -1  -3   25.80    0.96
 -11   1  -3   26.04    0.93
 -11  -1   3   25.95    0.93
 -12   1   3   12.68    0.66
 -12  -1  -3   11.73    0.68
 -12   1  -3   12.99    0.69
 -12  -1   3   12.20    0.62
 -13   1   3    5.72    0.52
 -13  -1  -3    5.96    0.52
 -13   1  -3    7.34    0.54
 -13  -1   3    6.63    0.51
 -14   1   3    1.71    0.38
 -14  -1  -3    1.24    0.37
 -14   1  -3    1.19    0.40
 -14  -1   3    1.58    0.40
 -15   1   3    4.00    0.51
 -15  -1  -3    4.65    0.52
 -15  -1   3    3.38    0.47
 -15   1  -3    4.08    0.50
 -16   1   3    4.66    0.57
 -16  -1  -3    5.97    0.61
 -16  -1   3    5.29    0.56
 -16   1  -3    5.57    0.59
 -17   1   3    0.22    0.41
 -17  -1  -3    0.14    0.43
 -17   1  -3   -0.23    0.41
 -17  -1   3    0.32    0.42
   0  -2  -3  129.20    3.10
   1  -2   3  670.82   15.69
  -1  -2  -3  674.89   15.74
   1   2  -3  650.73   15.71
  -1   2   3  666.99   15.70
  -1  -2   3  674.51   15.69
  -1  -2   3  657.98   15.71
   1  -2  -3  639.98   15.69
  -1   2  -3  660.35   15.73
   1  -2  -3  688.66   15.70
   2   2  -3    0.18    0.06
  -2  -2  -3   -0.02    0.08
  -2   2   3    0.13    0.08
   2   2  -3    0.31    0.07
  -2   2  -3   -0.04    0.06
  -2   2  -3    0.30    0.07
   2  -2  -3    0.13    0.08
   3   2  -3    0.49    0.09
   3   2  -3    0.34    0.08
  -3   2   3    0.13    0.09
  -3  -2  -3    0.14    0.09
   3  -2  -3    0.34    0.09
  -3  -2   3    0.48    0.09
  -3   2  -3    0.32    0.09
  -3   2  -3    0.51    0.09
   4   2  -3   15.96    0.47
   4   2  -3   14.97    0.47
  -4  -2  -3   14.88    0.48
  -4   2   3   14.76    0.48
   4  -2  -3   15.22    0.48
  -4  -2   3   15.23    0.46
  -4   2  -3   15.18    0.48
  -5   2   3  221.18    5.29
   5   2  -3  216.71    5.28
  -5  -2  -3  218.50    5.30
  -5   2  -3  220.00    5.29
   5  -2  -3  218.51    5.29
  -5  -2   3  220.34    5.28
  -6  -2  -3   72.18    1.86
   6   2  -3   70.35    1.84
  -6   2   3   73.07    1.87
  -6  -2   3   71.35    1.84
   6  -2  -3   72.07    1.86
  -6   2  -3   72.42    1.86
  -7   2   3    2.36    0.24
  -7  -2  -3    1.77    0.23
  -7  -2   3    1.82    0.21
   7  -2  -3    1.97    0.23
  -7   2  -3    2.55    0.24
  -8  -2  -3  165.75    4.03
  -8   2   3  159.33    4.03
  -8  -2   3  158.87    4.01
  -8   2  -3  163.30    4.03
   8  -2  -3  161.56    4.02
  -9  -2  -3   37.72    1.16
  -9   2   3   38.52    1.16
  -9   2  -3   39.73    1.18
   9  -2  -3   38.19    1.17
  -9  -2   3   38.75    1.15
 -10  -2  -3   26.70    0.93
 -10   2   3   27.16    0.94
 -10  -2   3   27.60    0.91
  10  -2  -3   27.57    0.96
 -10   2  -3   27.05    0.94
 -11  -2  -3    9.05    0.54
 -11   2   3   10.33    0.55
  11  -2  -3   10.11    0.61
 -11   2  -3   11.20    0.58
 -11  -2   3    9.37    0.53
 -12  -2  -3   35.79    1.23
 -12   2   3   38.86    1.26
 -12  -2   3   39.78    1.24
 -12   2  -3   36.37    1.25
  12  -2  -3   37.21    1.25
 -13  -2  -3    1.85    0.37
 -13   2   3    2.30    0.38
 -13   2  -3    2.30    0.41
 -13  -2   3    2.60    0.39
 -14  -2  -3    8.18    0.62
 -14   2   3    8.96    0.64
 -14   2  -3    7.79    0.63
 -14  -2   3    7.61    0.58
 -15   2   3    1.44    0.44
 -15  -2  -3    0.35    0.39
 -15   2  -3    0.69    0.39
 -15  -2   3    0.42    0.33
 -16   2   3    1.32    0.43
 -16  -2  -3    1.50    0.46
 -16   2  -3    2.30    0.49
 -16  -2   3    1.48    0.44
 -17  -2  -3    2.15    0.52
 -17   2   3    1.80    0.51
 -17   2  -3    1.74    0.48
 -17  -2   3    1.76    0.47
   0  -3  -3   -0.10    0.07
  -1   3   3   80.08    1.98
  -1  -3  -3   79.70    1.98
   1  -3   3   79.24    1.92
   1  -3  -3   79.80    1.97
  -1   3  -3   80.74    1.92
  -1  -3   3   82.04    1.91
  -1  -3   3   81.67    1.91
  -2   3   3   45.06    1.16
   2   3  -3   45.82    1.11
  -2  -3  -3   45.00    1.15
  -2  -3   3   44.31    1.10
   2  -3  -3   44.46    1.15
  -2   3  -3   45.04    1.11
  -2   3  -3   44.85    1.12
  -3  -3  -3   16.96    0.51
   3   3  -3   17.15    0.48
  -3   3   3   17.35    0.52
  -3  -3   3   17.09    0.47
  -3   3  -3   16.83    0.48
  -3   3  -3   16.40    0.49
   3  -3  -3   16.71    0.51
   4   3  -3   77.52    1.90
  -4  -3  -3   76.80    1.92
  -4   3   3   75.69    1.92
  -4   3  -3   76.78    1.90
  -4  -3   3   77.55    1.89
  -4   3  -3   74.64    1.91
   4  -3  -3   75.38    1.92
  -5  -3  -3  198.22    4.83
  -5   3   3  196.64    4.83
  -5   3  -3  204.64    4.83
   5  -3  -3  197.96    4.83
  -5  -3   3  198.36    4.80
  -6   3   3   72.38    1.91
  -6  -3  -3   72.68    1.91
  -6  -3   3   75.02    1.89
  -6   3  -3   74.25    1.91
   6  -3  -3   74.88    1.92
  -7  -3  -3    8.16    0.44
  -7   3   3    9.79    0.45
  -7   3  -3    9.71    0.44
  -7  -3   3    9.41    0.40
   7  -3  -3    9.12    0.43
  -8  -3  -3  102.70    2.59
  -8   3   3   96.35    2.57
   8  -3  -3  101.31    2.59
  -8  -3   3   99.17    2.55
  -8   3  -3   99.90    2.58
  -9   3   3    2.07    0.28
  -9  -3  -3    2.00    0.29
  -9   3  -3    1.60    0.28
  -9  -3   3    1.83    0.25
   9  -3  -3    1.92    0.28
 -10  -3  -3   61.56    1.74
 -10   3   3   60.95    1.73
 -10   3  -3   61.53    1.75
  10  -3  -3   61.23    1.74
 -10  -3   3   61.61    1.71
 -11   3   3   31.03    1.08
 -11  -3  -3   31.08    1.08
  11  -3  -3   31.81    1.09
 -11   3  -3   34.45    1.10
 -11  -3   3   33.94    1.08
 -12  -3  -3   22.99    0.92
 -12   3   3   22.57    0.88
  12  -3  -3   21.19    0.89
 -12  -3   3   22.75    0.86
 -12   3  -3   23.79    0.93
 -13  -3  -3   -0.34    0.27
 -13   3   3   -0.04    0.32
 -13  -3   3    0.06    0.29
  13  -3  -3   -0.02    0.35
 -13   3  -3    0.23    0.33
 -14   3   3   12.55    0.72
 -14  -3  -3   13.07    0.76
 -14  -3   3   13.19    0.73
 -14   3  -3   13.92    0.74
 -15   3   3   12.16    0.73
 -15  -3  -3   10.64    0.74
 -15   3  -3   10.87    0.76
 -15  -3   3   12.69    0.74
 -16  -3  -3   14.34    0.86
 -16   3   3   15.83    0.89
 -16  -3   3   11.99    0.79
 -16   3  -3   12.21    0.83
 -17  -3  -3    3.48    0.57
 -17   3   3    5.05    0.63
 -17   3  -3    4.45    0.59
 -17  -3   3    5.17    0.60
   0   4  -3   90.85    2.15
   0  -4  -3   89.93    2.22
  -1   4   3    6.66    0.27
  -1  -4  -3    6.33    0.28
   1  -4   3    6.64    0.21
  -1   4  -3    7.07    0.21
  -1  -4   3    6.72    0.19
   1  -4  -3    7.74    0.29
  -2   4   3   16.94    0.52
   2   4  -3   16.94    0.46
   2  -4   3   16.34    0.46
  -2  -4  -3   17.33    0.52
  -2   4  -3   17.55    0.47
   2  -4  -3   17.31    0.52
  -2  -4   3   17.40    0.45
  -2   4  -3   16.97    0.47
  -3  -4  -3   57.30    1.47
  -3   4   3   57.89    1.48
   3  -4   3   56.70    1.44
   3   4  -3   59.61    1.43
  -3   4  -3   57.31    1.44
   3  -4  -3   56.64    1.47
  -3   4  -3   58.12    1.44
  -3  -4   3   56.78    1.42
   4  -4   3   22.90    0.67
  -4  -4  -3   24.49    0.70
  -4   4   3   22.90    0.70
   4   4  -3   24.78    0.67
   4  -4  -3   23.44    0.70
  -4   4  -3   22.22    0.67
  -4  -4   3   24.16    0.66
  -4   4  -3   24.47    0.67
  -5   4   3   29.36    0.85
  -5  -4  -3   28.75    0.85
   5  -4   3   28.00    0.82
   5  -4  -3   29.03    0.85
  -5  -4   3   29.04    0.80
  -5   4  -3   28.97    0.83
  -6   4   3    8.39    0.41
  -6  -4  -3    7.75    0.39
   6  -4   3    9.08    0.40
   6  -4  -3    8.58    0.40
  -6  -4   3    8.52    0.37
  -6   4  -3    9.04    0.40
  -7   4   3   -0.14    0.15
  -7  -4  -3   -0.19    0.15
  -7   4  -3   -0.26    0.15
   7  -4  -3   -0.12    0.17
  -7  -4   3   -0.19    0.14
  -8  -4  -3   26.08    0.84
  -8   4   3   25.07    0.84
   8  -4  -3   23.91    0.84
  -8   4  -3   23.71    0.82
  -8  -4   3   24.95    0.79
  -9   4   3    1.21    0.27
  -9  -4  -3    0.94    0.24
  -9  -4   3    1.27    0.23
  -9   4  -3    0.75    0.25
   9  -4  -3    0.82    0.26
 -10   4   3   31.41    1.05
 -10  -4  -3   31.34    1.04
 -10   4  -3   32.40    1.06
 -10  -4   3   31.86    1.02
  10  -4  -3   31.04    1.05
 -11   4   3    3.64    0.40
 -11  -4  -3    4.02    0.42
  11  -4  -3    4.08    0.43
 -11  -4   3    3.60    0.36
 -11   4  -3    3.41    0.40
 -12  -4  -3   27.16    1.01
 -12   4   3   28.00    1.02
 -12   4  -3   28.60    1.02
 -12  -4   3   26.33    0.96
  12  -4  -3   28.61    1.06
 -13  -4  -3   15.78    0.79
 -13   4   3   14.09    0.73
 -13   4  -3   15.76    0.76
 -13  -4   3   14.76    0.71
  13  -4  -3   15.60    0.81
 -14  -4  -3   14.95    0.79
 -14   4   3   17.07    0.86
  14  -4  -3   16.62    0.85
 -14  -4   3   17.09    0.82
 -14   4  -3   17.38    0.85
 -15  -4  -3    0.08    0.39
 -15   4   3   -0.23    0.38
 -15  -4   3   -0.04    0.35
 -15   4  -3    0.09    0.36
 -16  -4  -3    4.03    0.55
 -16   4   3    3.40    0.55
 -16   4  -3    2.66    0.50
 -16  -4   3    2.85    0.48
 -17   4   3    2.83    0.59
 -17  -4  -3    2.04    0.51
 -17   4  -3    3.77    0.59
   0   5  -3   -0.05    0.02
   0  -5   3    0.01    0.05
   0  -5  -3   -0.12    0.09
   0   5  -3    0.13    0.06
  -1  -5  -3  130.24    3.16
   1  -5   3  130.38    3.10
  -1   5   3  126.71    3.17
  -1   5  -3  131.14    3.10
   1  -5  -3  128.39    3.16
  -1  -5   3  132.65    3.09
   2   5  -3  111.88    2.60
   2  -5   3  107.26    2.60
  -2  -5  -3  105.71    2.66
  -2   5   3  107.32    2.67
  -2  -5   3  108.98    2.59
  -2   5  -3  108.13    2.61
   2  -5  -3  105.40    2.66
  -2   5  -3  109.57    2.60
   3   5  -3    0.52    0.10
  -3   5   3    0.63    0.15
   3  -5   3    0.59    0.11
  -3  -5  -3    0.37    0.13
  -3   5  -3    0.47    0.11
   3  -5  -3    0.39    0.13
  -3   5  -3    0.55    0.11
  -3  -5   3    0.57    0.10
  -4   5   3   28.42    0.84
   4   5  -3   30.27    0.80
   4  -5   3   29.62    0.80
  -4  -5  -3   29.09    0.83
  -4   5  -3   28.28    0.80
  -4  -5   3   28.38    0.77
  -4   5  -3   28.73    0.80
   4  -5  -3   28.28    0.83
   5   5  -3   41.34    1.07
  -5   5   3   40.00    1.12
  -5  -5  -3   39.14    1.10
   5  -5   3   39.74    1.08
  -5   5  -3   38.42    1.08
   5  -5  -3   39.59    1.11
  -5  -5   3   39.62    1.06
  -6   5   3   12.45    0.50
  -6  -5  -3   12.42    0.49
   6  -5   3   11.73    0.47
   6  -5  -3   12.57    0.52
  -6  -5   3   12.01    0.45
  -6   5  -3   13.03    0.49
  -7  -5  -3   31.48    0.96
  -7   5   3   31.46    0.97
   7  -5   3   32.66    0.96
  -7   5  -3   32.59    0.97
  -7  -5   3   31.34    0.93
   7  -5  -3   31.53    0.97
  -8   5   3    0.16    0.21
  -8  -5  -3    0.23    0.21
  -8   5  -3   -0.03    0.19
   8  -5  -3    0.41    0.23
  -8  -5   3    0.14    0.17
  -9   5   3    0.01    0.22
  -9  -5  -3    0.19    0.22
   9  -5  -3   -0.05    0.21
  -9  -5   3    0.08    0.20
  -9   5  -3   -0.07    0.21
 -10   5   3   21.03    0.80
 -10  -5  -3   20.28    0.79
 -10   5  -3   19.81    0.78
 -10  -5   3   20.78    0.77
  10  -5  -3   21.65    0.84
 -11  -5  -3    1.64    0.34
 -11   5   3    1.90    0.33
 -11   5  -3    1.11    0.32
  11  -5  -3    1.67    0.33
 -11  -5   3    1.97    0.30
 -12  -5  -3    0.73    0.31
 -12   5   3    0.44    0.30
 -12   5  -3    0.99    0.33
  12  -5  -3    0.59    0.35
 -12  -5   3    0.65    0.27
 -13   5   3   -0.17    0.32
 -13  -5  -3   -0.32    0.29
  13  -5  -3   -0.39    0.33
 -13  -5   3   -0.24    0.29
 -13   5  -3    0.39    0.34
 -14   5   3    1.30    0.39
 -14  -5  -3    1.82    0.40
 -14   5  -3    2.28    0.44
 -14  -5   3    2.73    0.41
  14  -5  -3    1.69    0.47
 -15  -5  -3    0.12    0.37
 -15   5   3    0.72    0.42
  15  -5  -3    0.24    0.39
 -15  -5   3    0.42    0.35
 -15   5  -3   -0.11    0.38
 -16   5   3   -0.46    0.37
 -16  -5  -3    0.39    0.41
 -16   5  -3    0.10    0.43
 -17  -5  -3   -0.56    0.44
 -17   5   3    0.00    0.43
 -17   5  -3    0.02    0.42
   0   6  -3   88.85    2.12
   0  -6   3   87.91    2.11
   0  -6  -3   86.34    2.19
  -1  -6  -3   45.79    1.21
   1  -6   3   45.16    1.13
  -1   6   3   45.75    1.21
   1  -6  -3   45.15    1.20
  -1   6  -3   45.89    1.14
  -1   6  -3   45.83    1.13
  -1  -6   3   46.17    1.12
   2   6  -3    8.21    0.27
  -2  -6  -3    7.56    0.34
  -2   6   3    8.03    0.34
   2  -6   3    7.55    0.28
  -2   6  -3    8.06    0.29
  -2  -6   3    8.09    0.26
  -2   6  -3    8.39    0.29
   2  -6  -3    9.56    0.35
   3   6  -3   37.34    0.94
  -3  -6  -3   35.29    0.99
   3  -6   3   35.51    0.94
  -3   6   3   34.84    1.00
  -3  -6   3   35.74    0.92
  -3   6  -3   36.99    0.94
  -3   6  -3   36.04    0.95
   3  -6  -3   34.71    0.99
   4  -6   3   23.59    0.66
   4   6  -3   22.92    0.65
  -4  -6  -3   22.62    0.70
  -4   6   3   22.46    0.70
  -4   6  -3   22.74    0.66
  -4  -6   3   22.71    0.63
   4  -6  -3   20.40    0.69
  -4   6  -3   21.86    0.66
  -5   6   3   35.21    1.01
   5   6  -3   36.40    0.96
   5  -6   3   32.86    0.96
  -5  -6  -3   34.98    1.00
  -5  -6   3   34.27    0.94
   5  -6  -3   34.72    1.00
  -5   6  -3   33.46    0.97
  -6   6   3    2.53    0.26
  -6  -6  -3    2.23    0.25
   6  -6   3    2.23    0.23
   6  -6  -3    2.63    0.26
  -6  -6   3    2.63    0.22
  -6   6  -3    2.09    0.23
  -7  -6  -3    1.02    0.22
   7  -6   3    1.20    0.21
  -7   6   3    1.16    0.23
  -7   6  -3    1.10    0.20
   7  -6  -3    0.94    0.22
  -7  -6   3    1.19    0.19
  -8  -6  -3    1.34    0.25
  -8   6   3    1.58    0.28
   8  -6   3    1.55    0.24
  -8  -6   3    1.74    0.23
  -8   6  -3    1.15    0.23
   8  -6  -3    1.30    0.25
  -9   6   3    4.35    0.39
  -9  -6  -3    4.91    0.40
   9  -6   3    4.35    0.37
   9  -6  -3    3.97    0.38
  -9   6  -3    4.85    0.39
  -9  -6   3    4.06    0.34
 -10   6   3    0.17    0.26
 -10  -6  -3    0.06    0.26
  10  -6  -3   -0.07    0.27
 -10   6  -3    0.17    0.26
 -10  -6   3    0.34    0.23
 -11   6   3    1.63    0.36
 -11  -6  -3    1.55    0.33
 -11   6  -3    1.68    0.34
  11  -6  -3    1.17    0.35
 -11  -6   3    1.93    0.31
 -12   6   3    1.10    0.35
 -12  -6  -3    1.34    0.33
 -12  -6   3    1.15    0.31
 -12   6  -3    1.00    0.32
  12  -6  -3    1.30    0.36
 -13   6   3    7.83    0.63
 -13  -6  -3    9.56    0.64
 -13  -6   3    8.66    0.57
  13  -6  -3    8.02    0.63
 -13   6  -3    8.15    0.62
 -14  -6  -3    1.58    0.42
 -14   6   3    2.23    0.46
  14  -6  -3    2.58    0.46
 -14  -6   3    2.05    0.39
 -14   6  -3    2.80    0.47
 -15   6   3   -0.52    0.37
 -15  -6  -3   -0.26    0.38
  15  -6  -3   -0.11    0.44
 -15   6  -3    0.27    0.41
 -16   6   3   -0.37    0.43
 -16  -6  -3    0.03    0.42
 -16   6  -3   -0.24    0.39
 -17   6   3    1.11    0.53
 -17  -6  -3    0.97    0.49
 -17   6  -3   -0.22    0.43
   0  -7   3    0.17    0.08
   0   7  -3   -0.09    0.07
   0   7   3   -0.12    0.14
   0  -7  -3   -0.05    0.13
   1  -7   3    0.13    0.08
  -1  -7  -3    0.06    0.12
   1   7  -3    0.17    0.08
  -1   7   3   -0.12    0.14
  -1   7  -3    0.11    0.09
   1  -7  -3    0.02    0.13
  -1  -7   3    0.07    0.08
  -1   7  -3    0.02    0.08
   2   7  -3  276.08    6.52
   2  -7   3  271.78    6.52
  -2   7   3  272.42    6.60
  -2  -7  -3  272.13    6.59
  -2   7  -3  274.86    6.53
  -2  -7   3  275.46    6.51
  -2   7  -3  278.84    6.52
   2  -7  -3  270.80    6.59
   3  -7   3   55.16    1.42
  -3   7   3   56.68    1.49
  -3  -7  -3   56.84    1.48
   3   7  -3   57.64    1.41
  -3   7  -3   54.79    1.42
   3  -7  -3   54.44    1.47
  -3  -7   3   55.94    1.40
  -3   7  -3   56.10    1.42
   4  -7   3    4.99    0.27
   4   7  -3    5.41    0.28
  -4   7   3    5.11    0.33
  -4  -7  -3    5.56    0.33
  -4   7  -3    4.84    0.27
  -4   7  -3    5.27    0.29
  -4  -7   3    5.23    0.26
   4  -7  -3    4.69    0.30
  -5  -7  -3    3.02    0.27
  -5   7   3    2.88    0.27
   5   7  -3    3.28    0.23
   5  -7   3    3.42    0.25
   5  -7  -3    3.38    0.28
  -5   7  -3    2.88    0.25
  -5  -7   3    2.90    0.21
  -6  -7  -3   50.34    1.44
   6  -7   3   53.71    1.43
  -6   7   3   54.05    1.48
  -6  -7   3   52.03    1.39
  -6   7  -3   52.75    1.44
   6  -7  -3   54.51    1.47
  -7  -7  -3   26.76    0.84
  -7   7   3   24.66    0.86
   7  -7   3   25.38    0.82
  -7   7  -3   26.14    0.83
  -7  -7   3   24.96    0.78
   7  -7  -3   24.79    0.84
  -8  -7  -3   49.59    1.42
  -8   7   3   48.15    1.43
   8  -7   3   50.77    1.40
  -8  -7   3   49.43    1.36
  -8   7  -3   47.50    1.40
   8  -7  -3   48.86    1.43
   9  -7   3   24.10    0.84
  -9  -7  -3   23.42    0.85
  -9   7   3   22.55    0.85
   9  -7  -3   22.33    0.84
  -9  -7   3   23.79    0.79
  -9   7  -3   22.04    0.83
 -10  -7  -3   25.26    0.95
  10  -7   3   26.31    0.92
 -10   7   3   27.01    0.97
 -10   7  -3   27.38    0.94
 -10  -7   3   26.61    0.90
  10  -7  -3   27.73    0.97
 -11  -7  -3   43.35    1.36
 -11   7   3   44.32    1.41
  11  -7  -3   42.31    1.37
 -11  -7   3   43.47    1.32
 -11   7  -3   43.36    1.36
 -12   7   3    1.51    0.39
 -12  -7  -3    1.75    0.38
  12  -7  -3    1.64    0.38
 -12  -7   3    2.26    0.35
 -12   7  -3    1.58    0.35
 -13   7   3    4.06    0.48
 -13  -7  -3    4.33    0.47
 -13   7  -3    3.08    0.45
 -13  -7   3    3.19    0.42
  13  -7  -3    3.85    0.50
 -14  -7  -3    0.47    0.38
 -14   7   3    0.13    0.36
  14  -7  -3    0.11    0.40
 -14   7  -3    0.05    0.34
 -15  -7  -3   17.18    0.91
 -15   7   3   17.22    0.94
 -15   7  -3   15.24    0.89
  15  -7  -3   16.85    0.92
 -16   7   3   14.34    0.93
 -16  -7  -3   14.81    0.89
 -16   7  -3   12.38    0.87
  16  -7  -3   15.76    0.96
   0   8  -3  259.45    6.20
   0  -8   3  257.90    6.19
   0   8  -3  263.20    6.20
   0  -8  -3  259.06    6.27
   0   8   3  262.74    6.29
   1  -8   3   38.41    0.97
  -1   8   3   38.08    1.07
  -1  -8  -3   35.95    1.05
   1   8  -3   38.20    0.97
   1  -8  -3   37.06    1.05
  -1  -8   3   37.59    0.96
  -1   8  -3   37.54    0.99
  -1   8  -3   38.81    0.98
   2   8  -3   21.11    0.59
   2  -8   3   20.12    0.59
  -2  -8  -3   20.93    0.66
  -2   8   3   22.18    0.69
  -2  -8   3   20.81    0.58
  -2   8  -3   20.51    0.60
   2  -8  -3   22.08    0.67
  -2   8  -3   20.91    0.61
  -3  -8  -3   56.71    1.50
  -3   8   3   54.58    1.52
   3  -8   3   56.02    1.44
   3   8  -3   57.46    1.43
  -3  -8   3   56.96    1.42
  -3   8  -3   55.69    1.45
   3  -8  -3   56.04    1.50
  -3   8  -3   57.17    1.44
   4   8  -3  191.23    4.47
   4  -8   3  184.92    4.47
  -4   8   3  183.66    4.55
  -4  -8  -3  182.75    4.52
  -4   8  -3  181.07    4.48
  -4  -8   3  183.09    4.45
  -4   8  -3  186.25    4.47
   4  -8  -3  185.36    4.53
   5  -8   3   47.88    1.26
   5   8  -3   47.52    1.25
  -5  -8  -3   45.82    1.31
  -5   8   3   46.64    1.32
  -5   8  -3   45.79    1.27
   5  -8  -3   47.35    1.31
  -5  -8   3   46.48    1.23
   6  -8   3   14.33    0.55
  -6   8   3   13.97    0.58
  -6  -8  -3   13.20    0.57
  -6  -8   3   14.85    0.50
   6  -8  -3   13.72    0.56
  -6   8  -3   14.13    0.56
  -7   8   3    0.06    0.23
   7  -8   3   -0.06    0.19
  -7  -8  -3    0.26    0.22
  -7  -8   3    0.48    0.17
   7  -8  -3   -0.14    0.20
  -7   8  -3    0.20    0.20
  -8  -8  -3   64.77    1.81
  -8   8   3   67.22    1.86
   8  -8   3   66.03    1.79
  -8  -8   3   65.01    1.75
   8  -8  -3   66.62    1.84
  -8   8  -3   66.36    1.82
  -9   8   3   27.86    0.99
  -9  -8  -3   29.78    0.98
   9  -8   3   28.35    0.95
  -9  -8   3   28.31    0.91
   9  -8  -3   25.99    0.96
  -9   8  -3   27.84    0.96
  10  -8   3   23.41    0.87
 -10   8   3   22.90    0.90
 -10  -8  -3   21.00    0.83
 -10   8  -3   21.76    0.85
  10  -8  -3   22.40    0.87
 -10  -8   3   21.55    0.79
 -11   8   3    1.77    0.37
 -11  -8  -3    2.55    0.39
 -11   8  -3    1.81    0.36
 -11  -8   3    1.76    0.31
  11  -8  -3    1.76    0.38
 -12  -8  -3    3.62    0.45
 -12   8   3    2.19    0.41
 -12   8  -3    2.50    0.41
 -12  -8   3    2.51    0.37
  12  -8  -3    2.74    0.43
 -13   8   3   17.77    0.91
 -13  -8  -3   18.73    0.89
 -13   8  -3   17.91    0.87
  13  -8  -3   19.60    0.92
 -14  -8  -3   23.05    0.99
 -14   8   3   22.55    1.02
 -14   8  -3   23.03    0.99
  14  -8  -3   23.96    1.06
 -15  -8  -3    0.69    0.43
 -15   8   3    0.87    0.43
 -15   8  -3    0.92    0.46
  15  -8  -3    0.72    0.48
 -16   8   3    1.30    0.53
 -16  -8  -3    2.23    0.48
  16  -8  -3    1.95    0.56
 -16   8  -3    1.41    0.47
   0  -9  -3   -0.02    0.15
   0  -9   3    0.23    0.10
   0   9  -3    0.13    0.11
   0   9   3   -0.15    0.16
   0   9  -3   -0.08    0.10
   1  -9   3    0.04    0.10
   1   9  -3    0.28    0.10
  -1  -9  -3    0.29    0.15
  -1   9   3    0.18    0.18
  -1   9  -3    0.21    0.12
   1  -9  -3    0.05    0.16
  -1   9  -3    0.11    0.11
  -1  -9   3    0.30    0.10
   2   9  -3   86.43    2.11
  -2   9   3   87.59    2.22
   2  -9   3   83.23    2.12
  -2  -9  -3   84.54    2.19
  -2   9  -3   84.53    2.13
  -2   9  -3   87.92    2.13
   2  -9  -3   85.68    2.19
  -2  -9   3   85.47    2.10
  -3  -9  -3   80.91    2.13
   3   9  -3   85.32    2.06
  -3   9   3   83.24    2.16
   3  -9   3   82.17    2.06
  -3  -9   3   83.38    2.05
  -3   9  -3   85.15    2.07
   3  -9  -3   79.30    2.12
  -3   9  -3   81.59    2.08
   4   9  -3   28.46    0.81
  -4  -9  -3   27.26    0.86
  -4   9   3   27.42    0.88
   4  -9   3   27.67    0.81
   4  -9  -3   28.88    0.88
  -4  -9   3   28.12    0.79
  -4   9  -3   28.21    0.83
   5  -9   3    6.85    0.36
  -5  -9  -3    6.70    0.41
  -5   9   3    6.00    0.41
  -5   9  -3    7.00    0.38
   5  -9  -3    6.81    0.41
  -5  -9   3    7.24    0.33
  -6  -9  -3   36.15    1.12
  -6   9   3   38.72    1.17
   6  -9   3   38.14    1.09
  -6   9  -3   38.85    1.12
  -6  -9   3   38.02    1.06
   6  -9  -3   38.36    1.14
  -7   9   3   66.50    1.87
  -7  -9  -3   66.55    1.84
   7  -9   3   67.70    1.81
   7  -9  -3   69.33    1.86
  -7   9  -3   67.74    1.83
  -7  -9   3   67.58    1.78
  -8   9   3    6.36    0.47
   8  -9   3    6.13    0.41
  -8  -9  -3    5.33    0.41
  -8   9  -3    5.42    0.40
  -8  -9   3    5.92    0.38
   8  -9  -3    5.96    0.45
  -9   9   3    7.67    0.54
  -9  -9  -3    8.22    0.50
   9  -9   3    8.43    0.51
  -9  -9   3    8.56    0.48
  -9   9  -3    7.56    0.50
   9  -9  -3    8.71    0.53
 -10  -9  -3    0.56    0.31
 -10   9   3    0.84    0.34
  10  -9   3    1.06    0.31
 -10  -9   3    0.81    0.26
  10  -9  -3    1.00    0.34
 -10   9  -3    1.07    0.29
  11  -9   3    7.93    0.56
 -11   9   3    6.55    0.55
 -11  -9  -3    7.79    0.57
 -11   9  -3    7.88    0.56
  11  -9  -3    6.86    0.54
 -12   9   3    7.36    0.59
 -12  -9  -3    7.57    0.58
  12  -9  -3    7.01    0.58
 -12   9  -3    6.87    0.55
 -13  -9  -3    0.36    0.33
 -13   9   3    0.08    0.35
  13  -9  -3   -0.06    0.39
 -13   9  -3   -0.58    0.34
 -14  -9  -3    6.45    0.58
 -14   9   3    6.06    0.60
 -14   9  -3    5.02    0.57
  14  -9  -3    6.28    0.63
 -15  -9  -3    0.86    0.44
 -15   9   3    0.42    0.45
  15  -9  -3    0.60    0.48
 -15   9  -3    0.29    0.39
 -16   9   3    0.99    0.48
 -16  -9  -3    0.95    0.47
 -16   9  -3    0.42    0.47
  16  -9  -3    1.15    0.55
   0 -10  -3    7.53    0.38
   0  10   3    7.70    0.39
   0  10  -3    7.84    0.32
   0 -10   3    7.57    0.31
   0  10  -3    7.34    0.33
   1  10  -3   14.45    0.46
  -1  10   3   14.09    0.56
   1 -10   3   13.71    0.45
   1  10  -3   14.51    0.47
  -1 -10  -3   14.43    0.53
  -1  10  -3   14.35    0.48
  -1  10  -3   15.18    0.47
   1 -10  -3   12.66    0.54
  -1 -10   3   13.70    0.44
  -2 -10  -3   10.45    0.48
   2 -10   3   11.04    0.40
  -2  10   3   10.26    0.49
   2  10  -3   11.19    0.40
   2 -10  -3   10.46    0.46
  -2  10  -3   10.65    0.40
  -2 -10   3   11.34    0.39
  -2  10  -3   11.06    0.42
  -3  10   3    2.08    0.26
  -3 -10  -3    2.41    0.25
   3 -10   3    2.21    0.20
   3  10  -3    2.67    0.21
   3 -10  -3    2.49    0.27
  -3  10  -3    2.71    0.21
  -3  10  -3    2.19    0.22
  -3 -10   3    2.37    0.19
  -4 -10  -3   11.72    0.51
   4  10  -3   11.32    0.45
   4 -10   3   10.83    0.45
  -4  10   3   11.82    0.52
  -4  10  -3   11.59    0.47
   4 -10  -3   10.57    0.49
  -4 -10   3   11.23    0.42
  -5 -10  -3    1.79    0.27
   5 -10   3    1.85    0.23
  -5  10   3    1.61    0.27
   5 -10  -3    2.18    0.29
  -5 -10   3    1.99    0.21
  -5  10  -3    1.94    0.24
  -6  10   3    3.41    0.36
   6 -10   3    4.49    0.32
  -6 -10  -3    3.47    0.33
   6 -10  -3    3.46    0.35
  -6 -10   3    3.80    0.27
  -6  10  -3    3.73    0.32
  -7 -10  -3    3.37    0.35
   7 -10   3    3.80    0.33
  -7  10   3    3.48    0.38
  -7 -10   3    3.74    0.30
   7 -10  -3    3.77    0.37
  -7  10  -3    3.31    0.33
  -8  10   3    6.67    0.48
   8 -10   3    6.11    0.42
  -8 -10  -3    5.78    0.45
   8 -10  -3    5.33    0.45
  -8  10  -3    5.52    0.42
  -8 -10   3    6.12    0.38
   9 -10   3   19.34    0.76
  -9  10   3   18.26    0.78
  -9 -10  -3   21.10    0.80
   9 -10  -3   17.47    0.77
  -9  10  -3   16.75    0.74
  -9 -10   3   19.77    0.71
 -10  10   3    1.26    0.35
 -10 -10  -3    1.93    0.34
  10 -10   3    1.70    0.33
 -10  10  -3    1.44    0.34
  10 -10  -3    1.49    0.36
 -11  10   3   -0.14    0.34
  11 -10   3    0.19    0.31
 -11 -10  -3   -0.19    0.31
  11 -10  -3    0.10    0.32
 -11  10  -3    0.09    0.31
 -12  10   3    4.52    0.54
 -12 -10  -3    5.08    0.52
 -12  10  -3    4.49    0.49
  12 -10  -3    4.80    0.51
 -13  10   3    2.15    0.49
 -13 -10  -3    1.60    0.43
  13 -10  -3    1.15    0.46
 -13  10  -3    1.67    0.43
 -14 -10  -3    2.51    0.50
 -14  10   3    2.86    0.51
  14 -10  -3    1.86    0.50
 -14  10  -3    2.44    0.48
 -15  10   3    0.19    0.44
 -15 -10  -3    0.75    0.41
  15 -10  -3    0.62    0.47
 -15  10  -3    0.25    0.43
   0  11  -3    0.12    0.15
   0  11   3    0.06    0.20
   0 -11  -3   -0.09    0.19
   0 -11   3    0.10    0.12
   0  11  -3    0.02    0.13
   1  11  -3    6.00    0.32
   1  11  -3    5.99    0.31
   1 -11   3    5.53    0.29
  -1 -11  -3    4.74    0.35
  -1  11   3    5.42    0.38
  -1 -11   3    6.13    0.29
  -1  11  -3    6.16    0.32
   1 -11  -3    6.25    0.36
  -1  11  -3    5.77    0.31
   1  11   3    5.93    0.38
  -2  11   3    7.31    0.44
  -2 -11  -3    7.22    0.43
   2  11  -3    7.83    0.34
   2 -11   3    7.26    0.35
   2 -11  -3    6.24    0.40
  -2  11  -3    7.86    0.35
  -2 -11   3    7.26    0.32
  -2  11  -3    7.09    0.35
   3  11  -3    0.43    0.15
  -3  11   3    0.18    0.23
   3 -11   3    0.03    0.16
  -3 -11  -3    0.29    0.21
   3 -11  -3    0.04    0.21
  -3  11  -3    0.03    0.17
  -3 -11   3    0.38    0.14
  -4 -11  -3    7.90    0.46
  -4  11   3    8.37    0.48
   4 -11   3    7.12    0.38
  -4 -11   3    7.83    0.35
  -4  11  -3    8.32    0.41
   4 -11  -3    7.50    0.45
  -5 -11  -3    0.55    0.22
   5 -11   3    0.76    0.20
  -5  11   3    0.69    0.24
  -5  11  -3    1.10    0.22
  -5 -11   3    0.81    0.18
   5 -11  -3    1.27    0.27
  -6  11   3    0.45    0.25
  -6 -11  -3    0.86    0.27
   6 -11   3    0.78    0.22
  -6 -11   3    0.95    0.20
   6 -11  -3    0.77    0.27
  -6  11  -3    0.94    0.24
   7 -11   3    5.59    0.40
  -7  11   3    5.05    0.43
  -7 -11  -3    6.08    0.44
   7 -11  -3    5.63    0.44
  -7  11  -3    5.43    0.41
  -8 -11  -3    1.37    0.31
   8 -11   3    1.69    0.30
  -8  11   3    0.81    0.30
   8 -11  -3    0.74    0.28
  -8  11  -3    1.22    0.29
   9 -11   3    0.45    0.28
  -9 -11  -3    0.20    0.29
  -9  11   3    0.21    0.29
   9 -11  -3    0.31    0.32
  -9  11  -3    0.40    0.28
 -10 -11  -3    0.33    0.30
 -10  11   3   -0.06    0.31
 -10  11  -3    0.21    0.30
  10 -11  -3   -0.31    0.32
 -11  11   3    1.18    0.41
 -11 -11  -3    0.99    0.36
 -11  11  -3    1.47    0.36
  11 -11  -3    1.21    0.40
 -12  11   3    0.58    0.42
 -12 -11  -3    1.49    0.39
 -12  11  -3    0.88    0.38
  12 -11  -3    1.35    0.44
 -13 -11  -3   -0.05    0.37
 -13  11   3   -0.20    0.41
 -13  11  -3   -0.34    0.36
  13 -11  -3   -0.07    0.38
 -14  11   3    1.70    0.47
  14 -11  -3    1.50    0.49
 -14  11  -3    0.94    0.44
 -15  11   3   -0.07    0.44
  15 -11  -3    1.36    0.50
 -15  11  -3    0.25    0.44
   0  12   3  139.72    3.48
   0 -12   3  137.91    3.35
   0 -12  -3  136.71    3.45
   0  12  -3  135.96    3.38
  -1  12   3   20.87    0.72
   1  12  -3   18.19    0.62
   1 -12   3   20.12    0.61
  -1 -12  -3   18.81    0.70
   1 -12  -3   19.69    0.71
  -1  12  -3   19.74    0.64
  -1 -12   3   20.45    0.61
   1  12   3   19.12    0.72
   2 -12   3    5.45    0.31
  -2  12   3    5.63    0.41
  -2 -12  -3    5.78    0.39
  -2 -12   3    5.34    0.31
  -2  12  -3    5.67    0.34
   2 -12  -3    5.55    0.38
  -3  12   3    6.50    0.44
  -3 -12  -3    5.12    0.39
   3 -12   3    6.15    0.34
   3 -12  -3    6.19    0.41
  -3  12  -3    5.75    0.35
  -3 -12   3    6.12    0.31
  -4 -12  -3   15.76    0.65
   4 -12   3   17.83    0.59
  -4  12   3   16.18    0.68
  -4  12  -3   15.18    0.60
   4 -12  -3   15.13    0.65
  -5  12   3    8.88    0.54
   5 -12   3    9.17    0.46
  -5 -12  -3    9.40    0.51
  -5  12  -3    8.20    0.47
   5 -12  -3    8.39    0.51
  -6  12   3    0.25    0.26
  -6 -12  -3    0.70    0.25
   6 -12   3    0.38    0.21
   6 -12  -3    0.10    0.26
  -6  12  -3    0.65    0.25
  -7  12   3    2.70    0.38
  -7 -12  -3    3.36    0.37
   7 -12  -3    2.74    0.37
  -7  12  -3    2.97    0.33
  -8 -12  -3    3.28    0.39
  -8  12   3    2.29    0.39
  -8  12  -3    3.42    0.37
   8 -12  -3    3.49    0.41
  -9 -12  -3    4.70    0.45
  -9  12   3    4.03    0.47
   9 -12  -3    5.31    0.49
  -9  12  -3    4.56    0.44
 -10 -12  -3    4.24    0.46
 -10  12   3    3.54    0.49
  10 -12  -3    4.17    0.47
 -10  12  -3    4.48    0.46
 -11 -12  -3    0.04    0.33
 -11  12   3    0.40    0.39
 -11  12  -3    0.74    0.35
  11 -12  -3    0.28    0.39
 -12  12   3    4.83    0.56
 -12 -12  -3    6.12    0.55
  12 -12  -3    6.29    0.61
 -12  12  -3    4.80    0.54
 -13  12   3    4.18    0.57
 -13  12  -3    2.80    0.49
  13 -12  -3    3.84    0.55
 -14  12   3    4.89    0.64
 -14  12  -3    6.83    0.65
  14 -12  -3    5.76    0.62
   0  13  -3    0.16    0.18
   0  13   3    0.18    0.23
   0 -13  -3    0.06    0.23
  -1 -13  -3   18.76    0.70
  -1  13   3   17.59    0.72
   1  13  -3   19.16    0.63
   1 -13  -3   18.38    0.70
   1  13   3   17.56    0.72
  -1  13  -3   18.42    0.64
  -2 -13  -3   64.67    1.76
  -2  13   3   64.31    1.79
   2  13  -3   63.39    1.69
  -2  13  -3   64.97    1.70
   2 -13  -3   64.33    1.76
  -3  13   3    6.41    0.46
  -3 -13  -3    6.57    0.44
  -3  13  -3    6.11    0.38
   3 -13  -3    7.50    0.46
  -4  13   3    5.11    0.43
  -4 -13  -3    4.85    0.39
  -4  13  -3    4.45    0.34
   4 -13  -3    5.80    0.42
  -5  13   3    4.66    0.43
  -5 -13  -3    4.55    0.38
   5 -13  -3    5.09    0.41
  -5  13  -3    3.77    0.34
  -6  13   3   20.11    0.84
  -6 -13  -3   22.09    0.81
  -6  13  -3   22.40    0.78
   6 -13  -3   18.95    0.81
  -7  13   3   14.72    0.71
  -7 -13  -3   15.57    0.70
  -7  13  -3   16.09    0.70
   7 -13  -3   16.28    0.73
  -8  13   3    2.41    0.39
  -8 -13  -3    2.72    0.36
   8 -13  -3    2.40    0.38
  -8  13  -3    2.41    0.36
  -9  13   3    1.60    0.39
  -9 -13  -3    1.54    0.36
  -9  13  -3    1.20    0.35
   9 -13  -3    1.04    0.33
 -10  13   3    1.55    0.40
 -10 -13  -3    2.47    0.42
 -10  13  -3    2.03    0.39
  10 -13  -3    1.82    0.43
 -11  13   3    9.76    0.71
 -11  13  -3    8.91    0.63
  11 -13  -3    8.05    0.65
 -12  13   3   11.24    0.81
  12 -13  -3   13.02    0.81
 -12  13  -3   12.70    0.78
 -13  13   3    0.40    0.45
  13 -13  -3    0.30    0.41
 -13  13  -3   -0.02    0.39
   0 -14  -3   10.31    0.54
   0  14  -3    9.83    0.46
   0  14   3   10.68    0.56
  -1  14   3    0.43    0.27
  -1 -14  -3   -0.15    0.23
   1  14  -3    0.29    0.21
   1 -14  -3   -0.30    0.20
  -1  14  -3    0.35    0.22
   1  14   3    0.09    0.25
   2  14  -3    0.90    0.22
  -2  14   3    0.57    0.28
  -2 -14  -3    0.99    0.27
   2 -14  -3    0.75    0.27
  -2  14  -3    0.87    0.23
   2  14   3    0.48    0.27
  -3  14   3    3.43    0.39
  -3 -14  -3    3.82    0.37
  -3  14  -3    3.86    0.33
   3 -14  -3    3.16    0.34
  -4 -14  -3   34.56    1.09
  -4  14   3   35.69    1.14
   4 -14  -3   33.96    1.10
  -4  14  -3   31.62    1.03
  -5  14   3   15.95    0.73
  -5 -14  -3   15.85    0.69
   5 -14  -3   16.11    0.71
  -5  14  -3   15.23    0.63
  -6  14   3    0.64    0.32
  -6 -14  -3    0.70    0.29
   6 -14  -3    0.31    0.30
  -6  14  -3    0.70    0.28
  -7  14   3    1.83    0.38
  -7 -14  -3    2.82    0.37
  -7  14  -3    2.65    0.35
   7 -14  -3    3.11    0.40
  -8 -14  -3   11.67    0.65
  -8  14   3    9.67    0.67
   8 -14  -3   12.12    0.68
  -8  14  -3   11.94    0.63
  -9  14   3   20.80    0.93
  -9  14  -3   17.59    0.82
   9 -14  -3   21.40    0.90
 -10  14   3    5.28    0.56
 -10  14  -3    5.34    0.51
  10 -14  -3    5.11    0.54
 -11  14   3    1.07    0.45
 -11  14  -3    0.20    0.37
 -12  14   3    0.03    0.43
 -12  14  -3   -0.14    0.37
 -13  14   3    4.34    0.62
 -13  14  -3    4.02    0.54
   0  15  -3   -0.36    0.21
   0  15   3    0.28    0.26
   0 -15  -3    0.01    0.25
   1  15  -3    2.60    0.28
  -1  15   3    2.31    0.35
  -1 -15  -3    2.21    0.33
  -1  15  -3    2.08    0.28
   1  15   3    2.03    0.34
   1 -15  -3    2.71    0.34
   2  15  -3   36.06    1.08
  -2  15   3   38.22    1.21
  -2 -15  -3   37.46    1.17
  -2  15  -3   38.88    1.11
   2  15   3   34.74    1.18
   2 -15  -3   37.25    1.17
  -3  15   3    2.70    0.40
   3  15  -3    2.52    0.30
  -3 -15  -3    2.32    0.34
  -3  15  -3    2.97    0.32
   3 -15  -3    2.74    0.36
  -4  15   3    0.40    0.32
  -4 -15  -3    0.54    0.29
  -4  15  -3    0.93    0.27
   4 -15  -3    1.22    0.32
  -5  15   3    1.04    0.32
  -5 -15  -3    0.90    0.31
  -5  15  -3    1.08    0.29
   5 -15  -3    1.59    0.34
  -6  15   3    4.30    0.45
  -6  15  -3    3.82    0.39
   6 -15  -3    3.82    0.43
  -7  15   3    9.48    0.64
  -7  15  -3    9.47    0.56
   7 -15  -3    9.93    0.62
  -8  15   3   -0.25    0.34
  -8  15  -3   -0.21    0.29
  -9  15   3    0.55    0.39
  -9  15  -3    0.35    0.34
 -10  15   3    1.48    0.45
 -10  15  -3    1.65    0.40
 -11  15   3    1.74    0.47
 -11  15  -3    1.90    0.44
 -12  15   3    3.01    0.54
 -12  15  -3    2.77    0.49
   0  16  -3   10.40    0.51
   0  16   3   11.72    0.62
   1  16  -3   -0.18    0.22
  -1  16   3   -0.01    0.28
   1  16   3    0.25    0.29
  -1  16  -3   -0.29    0.22
  -2  16   3    6.48    0.51
   2  16  -3    7.09    0.43
   2  16   3    6.54    0.50
  -2  16  -3    7.86    0.46
   3  16  -3    1.07    0.26
  -3  16   3    1.07    0.35
   3  16   3    0.35    0.30
  -3  16  -3    1.26    0.28
  -4  16   3    1.00    0.35
  -4  16  -3    0.86    0.29
  -5  16   3    1.67    0.37
  -5  16  -3    1.45    0.32
  -6  16   3   -0.40    0.32
  -6  16  -3    0.25    0.29
  -7  16   3   -0.26    0.33
  -7  16  -3    0.03    0.28
  -8  16   3    2.34    0.46
  -8  16  -3    2.92    0.42
  -9  16   3    0.00    0.39
  -9  16  -3    0.13    0.36
 -10  16   3    0.05    0.40
 -10  16  -3    0.49    0.36
 -11  16   3   -0.30    0.43
 -11  16  -3    0.04    0.40
   0  17  -3   -0.32    0.23
   0  17   3   -0.11    0.30
   1  17  -3    1.28    0.28
  -1  17   3    1.65    0.37
  -1  17  -3    2.09    0.31
   1  17   3    1.08    0.35
  -2  17   3    9.40    0.61
   2  17  -3    8.98    0.48
   2  17   3    7.84    0.56
  -2  17  -3    9.04    0.51
   3  17  -3    0.11    0.24
  -3  17   3   -0.12    0.33
   3  17   3   -0.24    0.30
  -3  17  -3    0.02    0.26
  -4  17   3    0.78    0.36
   4  17  -3    0.43    0.26
   4  17   3    0.65    0.34
  -4  17  -3    0.21    0.28
  -5  17   3    0.39    0.36
  -5  17  -3    0.82    0.31
  -6  17   3    7.02    0.59
  -6  17  -3    6.28    0.49
  -7  17   3    1.02    0.38
  -7  17  -3    1.25    0.34
  -8  17   3    2.26    0.47
  -8  17  -3    2.55    0.43
  -9  17   3    0.13    0.42
  -9  17  -3    0.35    0.38
 -10  17   3    0.92    0.46
 -10  17  -3    1.08    0.41
   0  18   3    3.59    0.46
   0  18  -3    4.69    0.39
  -1  18   3    1.85    0.39
   1  18  -3    1.87    0.30
  -1  18  -3    1.68    0.31
   1  18   3    1.86    0.39
   2  18  -3    1.46    0.31
  -2  18   3    1.95    0.42
  -2  18  -3    2.24    0.34
   2  18   3    0.66    0.34
   3  18  -3    3.30    0.37
  -3  18   3    3.27    0.46
  -3  18  -3    3.64    0.39
   3  18   3    3.89    0.46
  -4  18   3   11.66    0.70
   4  18  -3   10.65    0.54
   4  18   3    9.28    0.63
  -4  18  -3    9.66    0.57
   5  18  -3    5.80    0.44
  -5  18   3    5.45    0.55
  -5  18  -3    5.88    0.48
  -6  18   3    2.55    0.46
  -6  18  -3    1.65    0.37
  -7  18   3   -0.06    0.38
  -7  18  -3    0.08    0.33
  -8  18   3    1.93    0.47
  -8  18  -3    1.71    0.40
   0  19  -3    0.08    0.28
   0  19   3   -0.41    0.33
   1  19  -3    5.02    0.43
  -1  19   3    4.95    0.52
  -1  19  -3    4.68    0.43
   1  19   3    4.72    0.50
  -2  19   3    6.56    0.57
   2  19  -3    6.06    0.45
   2  19   3    5.87    0.54
  -2  19  -3    5.96    0.47
   3  19  -3    4.62    0.41
  -3  19   3    3.27    0.49
  -3  19  -3    4.82    0.44
   3  19   3    3.59    0.48
   4  19  -3    1.53    0.34
  -4  19   3    1.52    0.43
  -4  19  -3    1.87    0.36
   4  19   3    1.44    0.39
   5  19  -3    0.03    0.28
  -5  19   3    0.13    0.38
   5  19   3    0.18    0.35
  -5  19  -3    0.20    0.33
  -6  19   3    7.34    0.64
   6  19  -3    6.99    0.51
  -6  19  -3    7.39    0.57
  -7  19   3    4.22    0.56
  -7  19  -3    3.49    0.46
   0  20  -3    6.88    0.50
   0  20   3    5.89    0.56
   1  20  -3    0.83    0.33
  -1  20   3    0.70    0.40
   1  20   3    0.77    0.40
  -1  20  -3    0.96    0.34
  -2  20   3    1.45    0.44
   2  20  -3    1.63    0.34
  -2  20  -3    1.40    0.35
   2  20   3    1.74    0.41
  -3  20   3    0.38    0.41
   3  20  -3    0.67    0.31
   3  20   3    0.51    0.40
  -3  20  -3    0.85    0.34
   4  20  -3    5.86    0.48
  -4  20   3    6.56    0.61
   4  20   3    7.14    0.59
  -4  20  -3    6.68    0.51
   0   0  -4  415.10    9.80
  -1   0  -4  201.15    4.77
   1   0  -4  206.17    4.77
  -1   0   4  196.93    4.77
   1   0  -4  198.65    4.77
  -2   0  -4    3.44    0.18
  -2   0   4    3.25    0.17
   2   0  -4    3.60    0.17
   2   0  -4    3.37    0.17
   3   0  -4    2.93    0.18
  -3   0  -4    2.72    0.17
   3   0  -4    2.81    0.18
  -3   0   4    3.18    0.18
  -4   0  -4  173.70    4.19
  -4   0   4  173.07    4.18
   4   0  -4  173.27    4.18
  -5   0   4   10.38    0.40
  -5   0  -4   10.32    0.41
   5   0  -4   10.99    0.40
   6   0  -4  127.64    3.16
  -6   0  -4  129.81    3.17
  -6   0   4  124.63    3.15
   7   0  -4    3.42    0.27
  -7   0  -4    3.54    0.28
  -7   0   4    4.21    0.30
   8   0  -4  236.42    5.76
  -8   0   4  230.23    5.76
  -8   0  -4  241.52    5.78
   9   0  -4   10.50    0.53
  -9   0  -4   10.86    0.52
  -9   0   4   10.49    0.49
 -10   0   4   70.42    1.92
  10   0  -4   70.26    1.93
 -10   0  -4   68.06    1.93
 -11   0   4   -0.11    0.24
  11   0  -4    0.20    0.29
 -11   0  -4    0.19    0.27
 -12   0   4   14.50    0.69
 -12   0  -4   13.82    0.69
 -13   0   4    0.83    0.32
 -13   0  -4    0.65    0.35
 -14   0   4   22.83    0.96
 -14   0  -4   21.38    0.96
 -15   0  -4    1.90    0.45
 -15   0   4    2.78    0.45
 -16   0  -4    5.00    0.59
 -16   0   4    4.93    0.54
 -17   0  -4   -0.24    0.39
 -17   0   4   -0.21    0.37
   0  -1   4    0.01    0.05
   0  -1   4    0.16    0.05
   0   1  -4   -0.02    0.05
   0  -1  -4   -0.15    0.07
  -1   1   4  379.99    9.28
   1   1  -4  400.72    9.26
   1   1  -4  391.77    9.28
  -1  -1  -4  390.50    9.28
   1  -1  -4  402.30    9.28
   1  -1  -4  393.38    9.28
  -1  -1   4  385.43    9.25
  -1   1  -4  393.61    9.29
  -2   1   4  128.12    3.12
  -2  -1  -4  130.46    3.13
   2   1  -4  127.31    3.10
   2   1  -4  131.49    3.10
  -2   1  -4  129.02    3.11
   2  -1  -4  130.83    3.12
  -2  -1   4  129.94    3.10
   2  -1  -4  128.21    3.12
  -3   1   4   41.15    1.09
  -3  -1  -4   43.17    1.10
   3   1  -4   45.62    1.09
   3   1  -4   42.02    1.08
  -3  -1   4   41.98    1.08
  -3   1  -4   42.04    1.09
   3  -1  -4   42.36    1.10
   4   1  -4    8.04    0.30
   4   1  -4    7.68    0.30
  -4  -1  -4    7.12    0.31
  -4   1   4    7.82    0.31
   4  -1  -4    8.14    0.32
  -4  -1   4    7.25    0.29
  -4   1  -4    6.51    0.30
  -5   1   4    5.53    0.28
   5   1  -4    4.81    0.28
  -5  -1  -4    5.95    0.32
  -5  -1   4    6.53    0.30
   5  -1  -4    6.06    0.29
  -5   1  -4    5.81    0.29
  -6  -1  -4  118.09    3.03
   6   1  -4  123.87    3.03
  -6   1   4  119.44    3.03
  -6  -1   4  122.52    3.02
   6  -1  -4  123.66    3.04
  -6   1  -4  124.03    3.04
  -7   1   4    0.78    0.17
   7   1  -4    0.56    0.17
  -7  -1  -4    0.69    0.18
  -7   1  -4    0.73    0.18
   7  -1  -4    0.90    0.19
  -7  -1   4    0.72    0.16
  -8   1   4   30.73    0.97
   8   1  -4   32.17    0.97
  -8  -1  -4   33.69    0.99
  -8   1  -4   31.29    0.98
   8  -1  -4   32.19    0.98
  -8  -1   4   31.76    0.97
  -9   1   4    0.20    0.19
   9   1  -4   -0.01    0.22
  -9  -1  -4    0.33    0.21
   9  -1  -4    0.17    0.21
  -9  -1   4    0.09    0.19
  -9   1  -4    0.23    0.22
  10   1  -4   62.36    1.71
 -10   1   4   61.51    1.70
 -10  -1  -4   59.32    1.72
 -10   1  -4   59.87    1.72
 -10  -1   4   60.21    1.69
  10  -1  -4   59.14    1.72
 -11  -1  -4    7.71    0.53
 -11   1   4    8.68    0.54
  11  -1  -4    8.27    0.55
 -11   1  -4    8.61    0.52
 -11  -1   4    8.37    0.49
 -12   1   4   19.85    0.81
 -12  -1  -4   18.98    0.82
 -12  -1   4   20.29    0.83
  12  -1  -4   20.52    0.85
 -12   1  -4   20.86    0.84
 -13   1   4    2.47    0.38
 -13  -1  -4    2.08    0.38
 -13   1  -4    3.14    0.42
 -13  -1   4    4.03    0.44
 -14  -1  -4   18.80    0.88
 -14   1   4   18.43    0.87
 -14   1  -4   17.86    0.88
 -14  -1   4   18.13    0.86
 -15  -1  -4    0.49    0.39
 -15   1   4    0.05    0.37
 -15   1  -4    1.05    0.41
 -15  -1   4    0.37    0.36
 -16  -1  -4   15.31    0.89
 -16   1   4   15.06    0.83
 -16   1  -4   14.78    0.88
 -16  -1   4   15.23    0.85
 -17  -1  -4    0.66    0.46
 -17   1   4    0.57    0.45
 -17  -1   4    1.06    0.42
 -17   1  -4    0.89    0.45
   0  -2  -4    5.66    0.23
   0   2  -4    5.62    0.17
   0  -2   4    5.32    0.16
   0  -2   4    5.78    0.17
   1   2  -4  997.63   23.10
  -1  -2  -4  974.72   23.11
  -1   2   4  969.88   23.15
  -1  -2   4  978.47   23.08
  -1   2  -4  969.82   23.12
  -1  -2   4 1000.00   23.08
   1  -2  -4  953.88   23.19
  -2  -2  -4   66.11    1.67
   2   2  -4   66.56    1.63
  -2   2   4   67.33    1.67
   2   2  -4   67.99    1.63
   2  -2  -4   66.41    1.67
  -2  -2   4   66.67    1.63
  -2   2  -4   69.15    1.64
  -3   2   4    2.57    0.17
   3   2  -4    2.64    0.15
  -3  -2  -4    2.91    0.19
   3   2  -4    2.73    0.16
  -3  -2   4    2.32    0.15
  -3   2  -4    2.94    0.17
   3  -2  -4    2.66    0.18
   4   2  -4  175.73    4.27
  -4  -2  -4  178.88    4.30
   4   2  -4  183.23    4.27
  -4   2   4  178.63    4.30
  -4   2  -4  179.88    4.28
   4  -2  -4  174.61    4.29
  -4   2  -4  172.42    4.28
  -4  -2   4  175.68    4.27
   5   2  -4    0.36    0.13
  -5  -2  -4    0.27    0.14
  -5   2   4    0.43    0.14
   5  -2  -4    0.33    0.15
  -5   2  -4    0.32    0.13
  -5  -2   4   -0.02    0.12
  -6   2   4   -0.11    0.13
   6   2  -4    0.01    0.14
  -6  -2  -4    0.23    0.16
  -6  -2   4   -0.11    0.12
   6  -2  -4    0.07    0.14
  -6   2  -4   -0.01    0.13
  -7  -2  -4    1.01    0.20
   7   2  -4    0.65    0.19
  -7   2   4    0.75    0.18
  -7   2  -4    0.93    0.20
  -7  -2   4    0.97    0.18
   7  -2  -4    1.00    0.20
  -8  -2  -4    1.07    0.23
  -8   2   4    1.06    0.23
   8   2  -4    0.81    0.20
  -8  -2   4    0.80    0.21
   8  -2  -4    1.20    0.23
  -8   2  -4    1.08    0.23
  -9  -2  -4    0.51    0.24
  -9   2   4    0.45    0.21
   9  -2  -4    0.35    0.24
  -9   2  -4    0.13    0.20
  -9  -2   4    0.37    0.19
 -10   2   4   12.83    0.58
 -10  -2  -4   12.05    0.58
 -10   2  -4   11.67    0.58
 -10  -2   4   11.72    0.58
  10  -2  -4   12.79    0.63
 -11   2   4   -0.09    0.24
 -11  -2  -4    0.26    0.28
 -11   2  -4    0.30    0.25
  11  -2  -4    0.11    0.26
 -11  -2   4   -0.25    0.21
 -12  -2  -4   20.31    0.86
 -12   2   4   21.12    0.85
  12  -2  -4   21.49    0.91
 -12  -2   4   21.50    0.86
 -12   2  -4   22.04    0.90
 -13  -2  -4    1.26    0.35
 -13   2   4    1.24    0.36
 -13  -2   4    0.94    0.32
  13  -2  -4    0.25    0.34
 -13   2  -4    0.71    0.32
 -14  -2  -4    1.13    0.37
 -14   2   4    1.21    0.39
 -14   2  -4    1.01    0.39
 -14  -2   4    0.86    0.35
 -15   2   4    3.87    0.52
 -15  -2  -4    3.54    0.51
 -15   2  -4    2.96    0.47
 -15  -2   4    3.23    0.47
 -16   2   4   -0.27    0.39
 -16  -2  -4    0.67    0.40
 -16   2  -4    0.74    0.41
 -16  -2   4    0.04    0.37
 -17  -2  -4   -0.03    0.41
 -17   2   4    0.95    0.43
 -17  -2   4    0.01    0.41
 -17   2  -4    0.17    0.43
   0  -3  -4   -0.14    0.08
   1   3  -4   63.70    1.51
   1   3  -4   64.43    1.50
  -1   3   4   62.61    1.58
  -1  -3  -4   62.45    1.58
   1  -3   4   62.79    1.51
  -1   3  -4   63.81    1.52
   1  -3  -4   62.05    1.58
  -2  -3  -4   25.59    0.71
  -2   3   4   25.95    0.71
   2   3  -4   25.04    0.65
  -2   3  -4   25.42    0.66
  -2  -3   4   25.00    0.64
  -2   3  -4   25.12    0.66
   2  -3  -4   24.49    0.70
   3   3  -4   40.87    1.07
   3   3  -4   43.74    1.08
  -3  -3  -4   43.12    1.12
  -3   3   4   41.94    1.12
  -3   3  -4   42.59    1.09
  -3  -3   4   41.83    1.07
  -3   3  -4   43.24    1.09
   3  -3  -4   42.59    1.12
  -4   3   4    5.18    0.28
  -4  -3  -4    5.90    0.29
   4   3  -4    6.62    0.26
   4   3  -4    5.27    0.27
  -4   3  -4    6.08    0.28
  -4  -3   4    5.69    0.26
   4  -3  -4    5.88    0.29
  -4   3  -4    6.09    0.27
   5   3  -4    4.35    0.27
  -5  -3  -4    3.91    0.27
   5   3  -4    4.09    0.26
  -5   3   4    4.90    0.29
   5  -3  -4    4.95    0.29
  -5   3  -4    4.72    0.28
  -5  -3   4    3.87    0.24
  -6  -3  -4   13.90    0.51
  -6   3   4   13.62    0.52
  -6  -3   4   12.89    0.48
  -6   3  -4   13.54    0.51
   6  -3  -4   14.42    0.53
  -7  -3  -4   18.42    0.65
  -7   3   4   17.75    0.63
   7  -3  -4   17.74    0.63
  -7   3  -4   17.30    0.63
  -7  -3   4   16.96    0.60
  -8  -3  -4    2.80    0.28
  -8   3   4    2.27    0.27
   8  -3  -4    2.87    0.30
  -8  -3   4    2.13    0.25
  -8   3  -4    1.96    0.26
  -9  -3  -4    7.16    0.46
  -9   3   4    5.81    0.41
   9  -3  -4    6.78    0.45
  -9   3  -4    6.14    0.42
  -9  -3   4    7.01    0.42
 -10  -3  -4    1.23    0.28
 -10   3   4    1.20    0.29
 -10  -3   4    0.97    0.24
 -10   3  -4    1.10    0.29
  10  -3  -4    0.85    0.27
 -11  -3  -4    0.47    0.30
 -11   3   4    0.12    0.26
  11  -3  -4   -0.03    0.29
 -11   3  -4    0.21    0.28
 -11  -3   4    0.21    0.26
 -12   3   4    2.46    0.38
 -12  -3  -4    1.97    0.38
 -12   3  -4    2.04    0.35
 -12  -3   4    1.94    0.34
  12  -3  -4    2.02    0.40
 -13   3   4    0.20    0.30
 -13  -3  -4   -0.01    0.30
 -13  -3   4   -0.15    0.28
  13  -3  -4    0.17    0.35
 -13   3  -4    0.29    0.31
 -14   3   4    4.44    0.51
 -14  -3  -4    4.23    0.51
  14  -3  -4    4.23    0.52
 -14  -3   4    3.98    0.47
 -14   3  -4    4.25    0.49
 -15   3   4    2.66    0.46
 -15  -3  -4    3.79    0.52
 -15  -3   4    2.69    0.46
 -15   3  -4    2.86    0.47
 -16   3   4    1.06    0.43
 -16  -3  -4    0.72    0.42
 -16  -3   4    2.09    0.44
 -16   3  -4    1.45    0.44
 -17  -3  -4    2.84    0.52
 -17   3   4    2.12    0.53
 -17   3  -4    1.82    0.52
   0  -4  -4  101.88    2.50
   1   4  -4    8.49    0.23
  -1   4   4    8.38    0.33
  -1  -4  -4    7.87    0.32
   1  -4  -4    8.85    0.32
  -1   4  -4    8.75    0.25
  -2   4   4   20.64    0.63
  -2  -4  -4   21.56    0.62
  -2  -4   4   21.11    0.53
   2  -4  -4   20.07    0.61
  -2   4  -4   21.50    0.56
  -2   4  -4   21.34    0.56
  -3  -4  -4    1.83    0.17
  -3   4   4    1.72    0.17
   3   4  -4    1.61    0.12
  -3   4  -4    1.71    0.14
  -3  -4   4    1.73    0.12
  -3   4  -4    1.56    0.13
   3  -4  -4    1.81    0.18
  -4  -4  -4  258.51    6.33
   4   4  -4  276.38    6.29
  -4   4   4  261.16    6.34
  -4   4  -4  265.10    6.30
  -4   4  -4  261.52    6.30
   4  -4  -4  258.73    6.33
  -4  -4   4  261.81    6.28
  -5  -4  -4    1.17    0.19
   5   4  -4    1.25    0.15
  -5   4   4    1.62    0.21
   5  -4  -4    1.36    0.18
  -5   4  -4    1.20    0.17
  -5  -4   4    1.34    0.16
  -6   4   4   41.63    1.17
  -6  -4  -4   40.80    1.17
  -6   4  -4   40.78    1.14
  -6  -4   4   40.92    1.12
   6  -4  -4   41.55    1.17
  -7   4   4    1.92    0.24
  -7  -4  -4    1.74    0.25
  -7  -4   4    2.17    0.22
  -7   4  -4    2.31    0.24
   7  -4  -4    2.15    0.25
  -8  -4  -4   37.30    1.14
  -8   4   4   37.23    1.14
  -8   4  -4   37.91    1.12
  -8  -4   4   37.72    1.08
   8  -4  -4   37.28    1.13
  -9   4   4   -0.18    0.20
  -9  -4  -4    0.14    0.24
  -9   4  -4    0.41    0.24
   9  -4  -4    0.33    0.23
  -9  -4   4    0.09    0.18
 -10  -4  -4   41.92    1.32
 -10   4   4   41.59    1.30
 -10   4  -4   41.87    1.31
  10  -4  -4   43.92    1.31
 -10  -4   4   43.64    1.28
 -11  -4  -4   15.56    0.73
 -11   4   4   14.34    0.69
 -11  -4   4   15.96    0.67
 -11   4  -4   14.65    0.68
  11  -4  -4   15.55    0.71
 -12  -4  -4    3.98    0.43
 -12   4   4    4.44    0.45
 -12  -4   4    4.36    0.42
 -12   4  -4    4.15    0.43
  12  -4  -4    4.02    0.46
 -13   4   4    0.21    0.33
 -13  -4  -4    0.00    0.30
  13  -4  -4   -0.35    0.34
 -13   4  -4    0.17    0.33
 -13  -4   4    0.07    0.29
 -14  -4  -4    9.85    0.69
 -14   4   4    9.85    0.68
 -14   4  -4    9.61    0.68
  14  -4  -4    9.93    0.70
 -14  -4   4   10.12    0.65
 -15  -4  -4    1.05    0.39
 -15   4   4    1.06    0.43
 -15  -4   4    0.49    0.34
  15  -4  -4    1.01    0.46
 -15   4  -4    0.61    0.38
 -16   4   4    0.00    0.42
 -16  -4  -4    0.11    0.42
 -16   4  -4    0.17    0.42
 -17   4   4    0.39    0.44
 -17  -4  -4    0.85    0.48
 -17   4  -4    0.57    0.47
   0   5  -4   -0.09    0.04
   0  -5  -4   -0.12    0.11
  -1   5   4    1.86    0.18
  -1  -5  -4    2.07    0.18
   1   5  -4    1.90    0.10
   1  -5  -4    1.70    0.17
  -1   5  -4    1.59    0.10
   2  -5   4  291.15    6.95
  -2  -5  -4  294.55    7.03
  -2   5   4  290.68    7.03
   2  -5  -4  290.24    7.03
  -2  -5   4  295.24    6.93
  -2   5  -4  294.96    6.95
  -2   5  -4  296.47    6.96
  -3  -5  -4    0.22    0.13
  -3   5   4    0.16    0.13
   3  -5   4    0.52    0.10
   3   5  -4    0.17    0.09
  -3   5  -4    0.12    0.10
  -3  -5   4    0.26    0.08
   3  -5  -4    0.41    0.14
  -3   5  -4    0.18    0.09
  -4   5   4    8.49    0.38
  -4  -5  -4    8.50    0.38
   4   5  -4    9.31    0.33
   4  -5   4    8.56    0.34
  -4  -5   4    8.64    0.31
  -4   5  -4    8.25    0.34
   4  -5  -4    9.13    0.40
  -4   5  -4    8.39    0.35
  -5   5   4    5.23    0.32
   5   5  -4    4.56    0.27
  -5  -5  -4    4.02    0.29
  -5   5  -4    5.26    0.29
  -5  -5   4    4.66    0.25
   5  -5  -4    3.98    0.28
  -6  -5  -4  151.62    3.74
  -6   5   4  149.09    3.74
  -6  -5   4  149.50    3.68
   6  -5  -4  151.56    3.74
  -6   5  -4  151.23    3.72
  -7  -5  -4    7.98    0.45
  -7   5   4    8.97    0.44
  -7  -5   4    7.87    0.39
  -7   5  -4    8.45    0.42
   7  -5  -4    8.60    0.44
  -8  -5  -4   40.51    1.23
  -8   5   4   43.49    1.25
  -8   5  -4   41.59    1.23
  -8  -5   4   41.00    1.18
   8  -5  -4   42.38    1.24
  -9   5   4   -0.03    0.24
  -9  -5  -4   -0.17    0.20
  -9  -5   4   -0.16    0.18
  -9   5  -4   -0.38    0.21
   9  -5  -4   -0.19    0.24
 -10   5   4   19.60    0.79
 -10  -5  -4   17.53    0.75
 -10   5  -4   18.35    0.74
  10  -5  -4   19.73    0.80
 -10  -5   4   20.20    0.73
 -11   5   4   11.06    0.61
 -11  -5  -4   11.53    0.61
  11  -5  -4   11.47    0.66
 -11   5  -4   10.62    0.62
 -11  -5   4   11.97    0.59
 -12   5   4   22.33    0.94
 -12  -5  -4   23.21    0.94
 -12  -5   4   22.72    0.86
  12  -5  -4   22.23    0.95
 -12   5  -4   23.78    0.93
 -13   5   4   -0.07    0.31
 -13  -5  -4   -0.04    0.32
  13  -5  -4    0.29    0.37
 -13   5  -4   -0.04    0.31
 -13  -5   4   -0.06    0.29
 -14  -5  -4    5.17    0.54
 -14   5   4    5.18    0.54
 -14   5  -4    5.75    0.56
 -14  -5   4    7.01    0.55
  14  -5  -4    5.07    0.58
 -15  -5  -4    0.20    0.39
 -15   5   4    0.29    0.42
 -15   5  -4    0.12    0.36
  15  -5  -4    0.52    0.42
 -16  -5  -4   17.90    0.96
 -16   5   4   17.61    0.94
 -16   5  -4   18.36    0.97
 -17   5   4    0.53    0.49
 -17  -5  -4    0.82    0.48
 -17   5  -4    0.94    0.50
   0  -6   4  284.05    6.71
   0   6  -4  286.11    6.72
   0   6  -4  285.71    6.73
   0  -6  -4  282.88    6.83
  -1   6   4    0.11    0.12
  -1  -6  -4   -0.02    0.12
   1  -6   4    0.16    0.07
   1   6  -4    0.12    0.06
  -1   6  -4    0.21    0.07
  -1  -6   4    0.11    0.05
   1  -6  -4    0.03    0.13
  -1   6  -4   -0.02    0.02
  -2  -6  -4   14.66    0.51
   2  -6   4   14.60    0.43
  -2   6   4   14.56    0.53
  -2   6  -4   14.84    0.44
   2  -6  -4   15.09    0.52
  -2   6  -4   15.25    0.43
  -2  -6   4   15.33    0.40
  -3  -6  -4  110.21    2.73
   3  -6   4  107.23    2.66
  -3   6   4  107.09    2.73
   3   6  -4  111.12    2.65
  -3  -6   4  111.33    2.64
  -3   6  -4  110.45    2.66
   3  -6  -4  105.77    2.72
  -3   6  -4  111.41    2.67
   4   6  -4   81.57    1.96
  -4  -6  -4   78.33    2.03
   4  -6   4   76.20    1.97
  -4   6   4   79.62    2.04
  -4  -6   4   78.64    1.94
  -4   6  -4   76.61    1.98
  -4   6  -4   80.93    1.97
   4  -6  -4   79.51    2.03
   5  -6   4    6.32    0.32
  -5  -6  -4    7.30    0.37
  -5   6   4    6.95    0.37
   5   6  -4    7.12    0.33
   5  -6  -4    7.64    0.38
  -5   6  -4    6.90    0.35
  -5  -6   4    6.95    0.30
   6  -6   4   76.25    1.90
  -6   6   4   72.44    1.94
  -6  -6  -4   72.17    1.94
  -6   6  -4   72.22    1.91
   6  -6  -4   73.94    1.95
  -6  -6   4   73.29    1.86
  -7  -6  -4    3.52    0.31
  -7   6   4    3.45    0.31
  -7   6  -4    3.91    0.31
  -7  -6   4    4.05    0.27
   7  -6  -4    4.05    0.33
  -8  -6  -4   44.28    1.32
  -8   6   4   44.11    1.33
  -8   6  -4   44.62    1.31
  -8  -6   4   45.01    1.26
   8  -6  -4   47.98    1.34
  -9  -6  -4   13.54    0.61
  -9   6   4   14.00    0.63
   9  -6  -4   13.71    0.65
  -9  -6   4   13.33    0.56
  -9   6  -4   13.92    0.62
 -10   6   4    5.81    0.46
 -10  -6  -4    5.96    0.46
 -10   6  -4    5.89    0.45
  10  -6  -4    6.81    0.49
 -10  -6   4    6.01    0.41
 -11  -6  -4   10.57    0.61
 -11   6   4   12.50    0.67
  11  -6  -4   11.44    0.63
 -11   6  -4   11.21    0.60
 -11  -6   4   11.93    0.58
 -12   6   4   10.39    0.66
 -12  -6  -4    8.95    0.61
 -12   6  -4   10.00    0.59
 -12  -6   4    9.18    0.56
  12  -6  -4    9.54    0.63
 -13   6   4   -0.17    0.32
 -13  -6  -4   -0.11    0.30
 -13   6  -4    0.05    0.31
 -13  -6   4    0.08    0.29
  13  -6  -4    0.27    0.37
 -14  -6  -4   32.67    1.23
 -14   6   4   34.18    1.26
 -14   6  -4   32.83    1.22
  14  -6  -4   35.05    1.29
 -15  -6  -4    0.31    0.40
 -15   6   4    0.03    0.38
  15  -6  -4    0.14    0.41
 -15   6  -4   -0.52    0.39
 -16   6   4    7.88    0.73
 -16  -6  -4    6.51    0.65
 -16   6  -4    8.13    0.72
  16  -6  -4    8.53    0.75
   0   7  -4    0.06    0.04
   0  -7   4    0.02    0.06
   0   7  -4   -0.04    0.08
   0   7   4   -0.21    0.14
   0  -7  -4   -0.05    0.14
  -1   7   4    1.22    0.19
   1  -7   4    1.45    0.11
  -1  -7  -4    1.46    0.19
  -1  -7   4    1.50    0.09
   1  -7  -4    1.41    0.18
  -1   7  -4    1.22    0.11
  -2  -7  -4   15.80    0.55
  -2   7   4   15.41    0.55
   2  -7   4   15.20    0.44
  -2   7  -4   15.48    0.45
  -2  -7   4   15.26    0.42
   2  -7  -4   15.04    0.54
  -2   7  -4   15.23    0.46
   3  -7   4    0.11    0.10
   3   7  -4    0.03    0.09
  -3   7   4   -0.14    0.15
  -3  -7  -4    0.02    0.16
  -3  -7   4    0.00    0.09
  -3   7  -4    0.13    0.11
   3  -7  -4   -0.26    0.15
  -3   7  -4    0.21    0.10
  -4  -7  -4   12.54    0.50
   4  -7   4   13.52    0.44
   4   7  -4   13.65    0.43
  -4   7   4   12.04    0.52
  -4  -7   4   12.58    0.41
   4  -7  -4   12.98    0.50
  -4   7  -4   13.22    0.44
  -4   7  -4   12.79    0.45
   5  -7   4    9.69    0.41
  -5  -7  -4   10.28    0.47
  -5   7   4    9.77    0.46
   5   7  -4   11.30    0.41
   5  -7  -4    9.98    0.45
  -5  -7   4    9.68    0.37
  -5   7  -4    9.46    0.41
  -6   7   4   37.79    1.14
  -6  -7  -4   38.76    1.13
   6  -7   4   38.99    1.09
  -6   7  -4   38.35    1.10
  -6  -7   4   37.66    1.04
   6  -7  -4   39.00    1.13
   7  -7   4    0.82    0.21
  -7   7   4    0.64    0.23
  -7  -7  -4    0.75    0.24
  -7   7  -4    0.56    0.21
   7  -7  -4    0.64    0.22
  -7  -7   4    0.53    0.17
  -8   7   4   13.20    0.59
  -8  -7  -4   11.97    0.57
   8  -7  -4   12.78    0.61
  -8  -7   4   12.11    0.52
  -8   7  -4   12.84    0.57
  -9   7   4    0.44    0.26
  -9  -7  -4   -0.04    0.25
  -9  -7   4   -0.09    0.20
   9  -7  -4    0.05    0.26
  -9   7  -4    0.56    0.26
 -10   7   4   33.18    1.13
 -10  -7  -4   34.42    1.13
  10  -7  -4   32.34    1.13
 -10  -7   4   32.80    1.04
 -10   7  -4   33.42    1.09
 -11  -7  -4    2.00    0.35
 -11   7   4    2.11    0.38
  11  -7  -4    2.05    0.37
 -11   7  -4    2.40    0.38
 -11  -7   4    2.14    0.32
 -12   7   4   18.07    0.83
 -12  -7  -4   19.08    0.85
 -12  -7   4   17.74    0.76
  12  -7  -4   18.51    0.84
 -12   7  -4   17.49    0.79
 -13   7   4   -0.36    0.36
 -13  -7  -4    0.08    0.35
  13  -7  -4    0.56    0.40
 -13   7  -4    0.06    0.34
 -14  -7  -4    1.42    0.41
 -14   7   4    1.83    0.46
 -14   7  -4    1.19    0.42
  14  -7  -4    1.47    0.47
 -15  -7  -4    1.40    0.42
 -15   7   4    1.23    0.47
  15  -7  -4    1.37    0.49
 -15   7  -4    1.83    0.47
 -16  -7  -4    7.18    0.69
 -16   7   4    7.81    0.74
  16  -7  -4    8.23    0.73
 -16   7  -4    7.16    0.70
   0   8   4    0.84    0.18
   0  -8  -4    0.05    0.15
   0   8  -4   -0.07    0.03
   0   8  -4   -0.02    0.09
   0  -8   4    0.04    0.08
   1  -8   4    2.50    0.14
  -1  -8  -4    2.36    0.23
  -1   8   4    2.18    0.24
   1  -8  -4    2.03    0.22
  -1   8  -4    1.47    0.12
  -1  -8   4    2.46    0.15
  -1   8  -4    2.36    0.15
  -2  -8  -4   -0.17    0.14
   2  -8   4    0.05    0.09
  -2   8   4    0.01    0.17
   2   8  -4    0.10    0.07
   2  -8  -4   -0.07    0.15
  -2  -8   4    0.07    0.08
  -2   8  -4    0.05    0.09
  -2   8  -4    0.11    0.11
  -3  -8  -4    3.37    0.28
  -3   8   4    2.88    0.28
   3  -8   4    2.88    0.19
   3   8  -4    3.32    0.19
  -3  -8   4    3.45    0.20
  -3   8  -4    3.27    0.20
  -3   8  -4    3.30    0.21
   3  -8  -4    2.91    0.26
  -4  -8  -4   22.17    0.74
   4  -8   4   22.62    0.67
  -4   8   4   21.92    0.77
   4   8  -4   23.64    0.67
  -4   8  -4   22.44    0.69
  -4  -8   4   22.74    0.65
  -4   8  -4   23.36    0.68
   4  -8  -4   23.80    0.77
  -5  -8  -4    7.69    0.42
   5  -8   4    8.06    0.38
  -5   8   4    8.11    0.44
   5   8  -4    8.69    0.38
  -5   8  -4    7.68    0.39
   5  -8  -4    7.80    0.45
  -5  -8   4    8.37    0.34
  -6   8   4    7.45    0.44
  -6  -8  -4    7.31    0.45
   6  -8   4    8.46    0.39
   6  -8  -4    7.47    0.43
  -6  -8   4    7.20    0.35
  -6   8  -4    7.72    0.40
  -7  -8  -4    0.08    0.22
   7  -8   4    0.18    0.18
  -7   8   4    0.25    0.25
   7  -8  -4    0.23    0.22
  -7  -8   4    0.19    0.16
  -7   8  -4   -0.09    0.19
  -8   8   4    0.94    0.30
  -8  -8  -4    1.13    0.29
   8  -8   4    0.70    0.25
   8  -8  -4    0.47    0.25
  -8   8  -4    0.92    0.25
  -8  -8   4    0.64    0.20
  -9  -8  -4   36.27    1.17
  -9   8   4   35.84    1.20
  -9   8  -4   36.70    1.16
  -9  -8   4   38.16    1.10
   9  -8  -4   35.94    1.19
 -10  -8  -4   -0.04    0.28
 -10   8   4    0.28    0.30
  10  -8  -4   -0.07    0.29
 -10   8  -4    0.20    0.26
 -10  -8   4    0.13    0.23
 -11  -8  -4    1.40    0.34
 -11   8   4    1.31    0.38
  11  -8  -4    1.38    0.35
 -11   8  -4    1.63    0.36
 -11  -8   4    1.77    0.30
 -12  -8  -4    0.14    0.32
 -12   8   4    0.48    0.37
 -12   8  -4    0.10    0.31
  12  -8  -4    0.53    0.35
 -13   8   4    0.10    0.37
 -13  -8  -4   -0.04    0.35
  13  -8  -4    0.55    0.37
 -13   8  -4   -0.09    0.34
 -14   8   4   -0.17    0.40
 -14  -8  -4   -0.26    0.35
  14  -8  -4    0.64    0.41
 -14   8  -4   -0.01    0.38
 -15  -8  -4    0.49    0.44
 -15   8   4    0.59    0.43
 -15   8  -4    1.24    0.46
  15  -8  -4    0.70    0.45
 -16   8   4   -0.77    0.43
 -16  -8  -4   -0.57    0.38
 -16   8  -4   -0.21    0.43
  16  -8  -4   -0.70    0.42
   0   9   4   -0.22    0.17
   0   9  -4    0.06    0.11
   0   9  -4   -0.08    0.06
   0  -9  -4    0.07    0.17
   0  -9   4    0.04    0.09
  -1  -9  -4   16.12    0.58
   1  -9   4   14.97    0.45
   1   9  -4   15.18    0.46
  -1   9   4   15.91    0.59
   1  -9  -4   14.42    0.55
  -1   9  -4   15.29    0.47
  -1  -9   4   15.08    0.43
  -1   9  -4   14.96    0.46
   2   9  -4   53.95    1.29
   2  -9   4   50.90    1.29
  -2   9   4   47.93    1.40
  -2  -9  -4   51.35    1.39
  -2  -9   4   50.42    1.27
  -2   9  -4   49.74    1.31
  -2   9  -4   51.27    1.30
   2  -9  -4   51.72    1.40
   3  -9   4    0.67    0.14
   3   9  -4    0.75    0.13
  -3   9   4    0.52    0.20
  -3  -9  -4    0.23    0.20
  -3  -9   4    0.69    0.12
  -3   9  -4    0.52    0.15
  -3   9  -4    0.77    0.14
   3  -9  -4    0.20    0.19
  -4   9   4    6.56    0.40
   4  -9   4    6.33    0.33
  -4  -9  -4    6.68    0.39
   4   9  -4    6.90    0.33
  -4   9  -4    7.00    0.34
   4  -9  -4    7.09    0.40
  -4   9  -4    6.31    0.34
  -4  -9   4    6.93    0.30
  -5   9   4    3.14    0.31
  -5  -9  -4    3.85    0.33
   5   9  -4    3.86    0.25
   5  -9   4    3.05    0.25
   5  -9  -4    3.39    0.32
  -5   9  -4    3.31    0.27
  -5  -9   4    3.69    0.23
  -6   9   4   36.88    1.13
  -6  -9  -4   32.89    1.08
   6  -9   4   36.13    1.03
  -6   9  -4   34.58    1.05
   6  -9  -4   38.10    1.11
  -6  -9   4   36.20    1.00
  -7   9   4    1.14    0.28
   7  -9   4    1.48    0.24
  -7  -9  -4    1.40    0.27
  -7   9  -4    1.56    0.26
   7  -9  -4    1.56    0.28
  -7  -9   4    1.52    0.21
  -8  -9  -4   10.41    0.55
  -8   9   4   11.01    0.61
   8  -9   4   11.43    0.54
   8  -9  -4   11.68    0.62
  -8   9  -4   12.17    0.55
  -8  -9   4   10.66    0.50
   9  -9   4   13.67    0.63
  -9   9   4   14.29    0.70
  -9  -9  -4   13.20    0.67
  -9   9  -4   12.78    0.62
   9  -9  -4   13.92    0.69
  -9  -9   4   13.64    0.58
 -10  -9  -4    6.44    0.51
 -10   9   4    6.14    0.50
 -10   9  -4    6.16    0.47
  10  -9  -4    6.33    0.52
 -11   9   4    6.68    0.57
 -11  -9  -4    5.58    0.49
  11  -9  -4    6.05    0.52
 -11   9  -4    5.58    0.49
 -12   9   4    3.37    0.47
 -12  -9  -4    4.18    0.48
  12  -9  -4    3.64    0.46
 -12   9  -4    3.14    0.44
 -13  -9  -4    0.43    0.35
 -13   9   4    0.16    0.40
  13  -9  -4   -0.44    0.39
 -13   9  -4    0.29    0.35
 -14   9   4    0.51    0.42
 -14  -9  -4    0.92    0.40
 -14   9  -4    1.44    0.44
  14  -9  -4    0.91    0.42
 -15  -9  -4    0.03    0.41
 -15   9   4   -0.30    0.44
 -15   9  -4    0.43    0.42
  15  -9  -4    0.30    0.43
   0  10  -4  114.43    2.74
   0 -10  -4  110.23    2.85
   0  10  -4  113.14    2.75
   0 -10   4  111.16    2.72
   0  10   4  114.00    2.87
  -1 -10  -4    7.98    0.41
   1  10  -4    8.54    0.31
   1  10  -4    8.03    0.33
   1 -10   4    8.41    0.31
  -1  10   4    8.14    0.42
   1 -10  -4    8.81    0.44
  -1  10  -4    8.31    0.32
  -1  10  -4    8.22    0.33
  -1 -10   4    7.24    0.30
   2 -10   4    5.77    0.28
  -2  10   4    6.02    0.40
   2  10  -4    6.54    0.28
  -2 -10  -4    6.05    0.38
  -2  10  -4    5.57    0.30
  -2  10  -4    5.89    0.30
  -2 -10   4    6.22    0.26
   2 -10  -4    5.30    0.35
  -3  10   4    5.54    0.40
  -3 -10  -4    6.38    0.39
   3 -10   4    6.60    0.30
   3  10  -4    6.84    0.31
  -3 -10   4    6.24    0.28
  -3  10  -4    6.09    0.32
   3 -10  -4    5.76    0.39
  -3  10  -4    5.59    0.31
   4 -10   4  127.08    3.13
  -4  10   4  126.40    3.24
   4  10  -4  131.67    3.13
  -4 -10  -4  124.17    3.21
  -4  10  -4  130.75    3.14
  -4 -10   4  127.21    3.10
  -4  10  -4  125.45    3.15
   4 -10  -4  125.57    3.22
  -5  10   4    1.37    0.27
  -5 -10  -4    1.65    0.28
   5 -10   4    1.33    0.20
  -5  10  -4    1.61    0.23
  -5 -10   4    1.26    0.17
   5 -10  -4    1.96    0.29
   6 -10   4    0.52    0.21
  -6  10   4    0.24    0.24
  -6 -10  -4    0.22    0.25
  -6 -10   4    0.74    0.18
   6 -10  -4    0.41    0.24
  -6  10  -4    0.16    0.20
  -7 -10  -4    0.81    0.28
   7 -10   4    1.12    0.24
  -7  10   4    0.35    0.27
  -7 -10   4    1.17    0.20
  -7  10  -4    0.37    0.23
   7 -10  -4    0.55    0.26
  -8 -10  -4   16.74    0.75
   8 -10   4   19.99    0.72
  -8  10   4   18.72    0.79
   8 -10  -4   17.85    0.75
  -8  10  -4   18.60    0.72
  -9 -10  -4    2.15    0.36
  -9  10   4    1.46    0.33
   9 -10   4    2.56    0.34
   9 -10  -4    1.67    0.36
  -9  10  -4    2.01    0.32
 -10 -10  -4   22.54    0.90
 -10  10   4   21.99    0.94
 -10  10  -4   21.87    0.87
  10 -10  -4   23.51    0.94
 -11 -10  -4    0.11    0.33
 -11  10   4   -0.01    0.33
 -11  10  -4    0.10    0.30
  11 -10  -4   -0.05    0.32
 -12 -10  -4   13.15    0.76
 -12  10   4   12.26    0.79
 -12  10  -4   13.01    0.73
  12 -10  -4   13.41    0.75
 -13  10   4    4.50    0.57
 -13 -10  -4    4.46    0.54
 -13  10  -4    4.30    0.51
  13 -10  -4    4.80    0.57
 -14 -10  -4    9.68    0.72
 -14  10   4    8.67    0.71
 -14  10  -4    8.00    0.67
  14 -10  -4    8.95    0.71
 -15 -10  -4    0.86    0.46
 -15  10   4    0.21    0.44
 -15  10  -4    0.74    0.46
  15 -10  -4    1.37    0.51
   0  11  -4    0.30    0.15
   0  11   4    0.21    0.22
   0  11  -4   -0.02    0.11
   0 -11   4    0.37    0.12
   0 -11  -4    0.12    0.19
  -1 -11  -4    0.17    0.21
   1  11  -4    0.16    0.12
  -1  11   4    0.15    0.23
   1  11  -4    0.29    0.14
   1 -11   4    0.00    0.12
   1 -11  -4   -0.33    0.20
   1  11   4    0.23    0.23
  -1  11  -4    0.23    0.15
  -1 -11   4    0.14    0.11
  -1  11  -4    0.13    0.12
   2 -11   4  114.64    2.75
  -2  11   4  112.76    2.88
  -2 -11  -4  107.75    2.85
   2  11  -4  114.24    2.75
   2 -11  -4  111.74    2.86
  -2  11  -4  110.12    2.77
  -2 -11   4  109.88    2.73
  -2  11  -4  115.68    2.76
  -3  11   4    1.85    0.28
   3 -11   4    2.32    0.21
  -3 -11  -4    1.45    0.25
   3 -11  -4    1.76    0.28
  -3  11  -4    2.29    0.23
  -3 -11   4    2.48    0.19
  -4 -11  -4    6.76    0.43
  -4  11   4    6.35    0.43
   4 -11   4    5.75    0.33
   4 -11  -4    5.75    0.41
  -4  11  -4    5.75    0.35
  -4 -11   4    6.30    0.31
   5 -11   4    6.03    0.35
  -5 -11  -4    6.26    0.43
  -5  11   4    5.27    0.42
   5 -11  -4    6.31    0.43
  -5  11  -4    6.02    0.37
  -6  11   4   97.04    2.64
  -6 -11  -4  100.66    2.61
   6 -11   4   98.44    2.52
   6 -11  -4  102.05    2.62
  -6  11  -4   96.12    2.55
  -7 -11  -4    1.01    0.30
   7 -11   4    1.03    0.25
  -7  11   4    1.25    0.33
   7 -11  -4    0.95    0.28
  -7  11  -4    0.83    0.26
  -8 -11  -4    2.69    0.37
  -8  11   4    3.05    0.40
  -8  11  -4    3.77    0.37
   8 -11  -4    2.51    0.36
  -9 -11  -4    1.34    0.34
  -9  11   4    0.63    0.35
   9 -11  -4    0.97    0.34
  -9  11  -4    0.84    0.30
 -10  11   4   32.05    1.19
 -10 -11  -4   33.65    1.16
  10 -11  -4   32.03    1.14
 -10  11  -4   31.81    1.11
 -11 -11  -4    1.97    0.42
 -11  11   4    2.54    0.44
  11 -11  -4    2.11    0.44
 -11  11  -4    2.04    0.39
 -12  11   4   29.30    1.18
 -12 -11  -4   28.50    1.12
  12 -11  -4   28.59    1.16
 -12  11  -4   27.35    1.09
 -13  11   4    0.05    0.42
 -13 -11  -4    0.11    0.37
 -13  11  -4    0.20    0.38
  13 -11  -4   -0.32    0.41
 -14 -11  -4    2.44    0.50
 -14  11   4    1.47    0.48
 -14  11  -4    1.95    0.47
  14 -11  -4    1.80    0.52
   0  12   4  190.38    4.80
   0  12  -4  193.58    4.68
   0 -12  -4  196.74    4.79
  -1 -12  -4    1.13    0.26
  -1  12   4    1.23    0.28
   1  12  -4    0.28    0.18
  -1  12  -4    1.03    0.19
   1  12   4    0.95    0.28
   1 -12  -4    1.49    0.27
  -2 -12  -4   21.38    0.76
   2  12  -4   21.71    0.67
  -2  12   4   21.91    0.80
   2 -12  -4   21.69    0.78
  -2  12  -4   21.64    0.68
  -3 -12  -4    2.07    0.30
  -3  12   4    1.75    0.30
   3 -12  -4    1.98    0.28
  -3  12  -4    1.71    0.23
  -4 -12  -4   47.19    1.40
  -4  12   4   49.37    1.44
   4 -12  -4   50.12    1.41
  -4  12  -4   47.33    1.33
  -5  12   4    0.43    0.28
  -5 -12  -4    0.89    0.27
   5 -12  -4    0.54    0.28
  -5  12  -4    0.29    0.20
  -6 -12  -4    8.95    0.54
  -6  12   4    9.67    0.55
  -6  12  -4    8.62    0.48
   6 -12  -4    8.32    0.51
  -7 -12  -4    5.58    0.46
  -7  12   4    6.15    0.50
  -7  12  -4    4.84    0.40
   7 -12  -4    5.78    0.47
  -8  12   4   16.19    0.77
  -8 -12  -4   16.61    0.74
  -8  12  -4   16.21    0.69
   8 -12  -4   14.71    0.71
  -9 -12  -4    0.83    0.34
  -9  12   4    1.11    0.36
   9 -12  -4    0.80    0.36
  -9  12  -4    0.99    0.31
 -10 -12  -4    8.94    0.62
 -10  12   4    8.10    0.62
  10 -12  -4    7.45    0.58
 -10  12  -4    8.79    0.58
 -11  12   4   -0.05    0.38
 -11 -12  -4    0.58    0.33
 -11  12  -4    0.21    0.33
  11 -12  -4    0.15    0.39
 -12  12   4    1.17    0.46
 -12 -12  -4    1.52    0.42
 -12  12  -4    1.91    0.43
  12 -12  -4    0.94    0.45
 -13  12   4   -0.19    0.43
 -13 -12  -4    0.22    0.40
  13 -12  -4    0.18    0.40
 -13  12  -4   -0.05    0.37
 -14  12   4    3.38    0.59
  14 -12  -4    3.20    0.58
 -14  12  -4    2.96    0.51
   0  13  -4   -0.02    0.17
   0 -13  -4   -0.09    0.23
   0  13   4   -0.16    0.25
  -1 -13  -4    4.39    0.38
   1  13  -4    4.58    0.29
  -1  13   4    3.92    0.38
  -1  13  -4    3.96    0.29
   1 -13  -4    3.95    0.37
   1  13   4    4.52    0.40
  -2 -13  -4   18.70    0.74
   2  13  -4   19.10    0.63
  -2  13   4   20.73    0.79
   2 -13  -4   19.39    0.73
  -2  13  -4   19.72    0.65
  -3 -13  -4   11.45    0.56
  -3  13   4    9.71    0.54
  -3  13  -4    9.85    0.45
   3 -13  -4    9.96    0.55
  -4  13   4   -0.17    0.26
  -4 -13  -4   -0.22    0.24
   4 -13  -4   -0.23    0.23
  -4  13  -4   -0.08    0.20
  -5 -13  -4    0.64    0.28
  -5  13   4    0.40    0.28
   5 -13  -4    0.54    0.27
  -5  13  -4    0.16    0.21
  -6  13   4    0.48    0.32
  -6 -13  -4    0.76    0.30
  -6  13  -4    0.93    0.26
   6 -13  -4    0.54    0.30
  -7 -13  -4    9.05    0.57
  -7  13   4    9.08    0.60
   7 -13  -4    9.41    0.60
  -7  13  -4    9.56    0.55
  -8 -13  -4    0.17    0.31
  -8  13   4    0.23    0.34
   8 -13  -4    0.05    0.29
  -8  13  -4    0.21    0.27
  -9 -13  -4   -0.07    0.31
  -9  13   4    0.12    0.34
   9 -13  -4   -0.33    0.30
  -9  13  -4    0.53    0.32
 -10  13   4    0.43    0.36
 -10 -13  -4    0.51    0.36
 -10  13  -4    0.21    0.31
  10 -13  -4    0.97    0.41
 -11  13   4    0.62    0.42
 -11 -13  -4    0.36    0.38
 -11  13  -4    0.73    0.36
  11 -13  -4    0.56    0.41
 -12  13   4    1.38    0.48
 -12  13  -4    0.27    0.37
  12 -13  -4    1.63    0.47
 -13  13   4    3.07    0.57
 -13  13  -4    2.43    0.48
  13 -13  -4    1.73    0.50
   0 -14  -4   22.00    0.81
   0  14  -4   21.72    0.70
   0  14   4   20.53    0.82
   1  14  -4    4.43    0.31
  -1  14   4    4.34    0.40
  -1 -14  -4    4.68    0.39
   1  14   4    5.27    0.44
   1 -14  -4    4.99    0.41
  -1  14  -4    5.48    0.34
  -2  14   4    0.47    0.29
   2  14  -4    0.42    0.20
  -2 -14  -4   -0.45    0.23
   2 -14  -4    0.45    0.28
  -2  14  -4    0.34    0.21
   2  14   4    0.22    0.28
  -3  14   4    3.53    0.41
   3  14  -4    3.69    0.30
  -3 -14  -4    3.81    0.38
   3 -14  -4    3.62    0.38
  -3  14  -4    4.08    0.33
  -4  14   4    0.39    0.30
  -4 -14  -4    0.35    0.27
   4 -14  -4    0.09    0.28
  -4  14  -4    0.31    0.22
  -5 -14  -4    9.91    0.54
  -5  14   4    9.25    0.61
   5 -14  -4    9.88    0.56
  -5  14  -4   10.06    0.51
  -6 -14  -4    5.24    0.45
  -6  14   4    4.61    0.48
  -6  14  -4    4.87    0.40
   6 -14  -4    3.70    0.41
  -7 -14  -4    0.17    0.27
  -7  14   4    0.28    0.34
   7 -14  -4    0.01    0.31
  -7  14  -4   -0.22    0.26
  -8 -14  -4    2.53    0.40
  -8  14   4    3.01    0.45
   8 -14  -4    2.67    0.40
  -8  14  -4    2.65    0.37
  -9 -14  -4   -0.04    0.33
  -9  14   4    0.11    0.38
   9 -14  -4   -0.08    0.35
  -9  14  -4   -0.14    0.30
 -10  14   4    0.97    0.40
  10 -14  -4    1.85    0.44
 -10  14  -4    0.82    0.37
 -11  14   4    0.37    0.43
 -11  14  -4    0.65    0.37
  11 -14  -4   -0.06    0.40
 -12  14   4    0.27    0.46
  12 -14  -4   -0.13    0.42
 -12  14  -4    0.32    0.38
 -13  14   4   -0.62    0.45
 -13  14  -4    0.07    0.40
   0  15  -4   -0.13    0.20
   0 -15  -4   -0.29    0.23
   0  15   4   -0.28    0.25
   1  15  -4    0.30    0.21
  -1  15   4    0.01    0.28
  -1 -15  -4    0.20    0.28
   1  15   4    0.09    0.29
   1 -15  -4   -0.41    0.26
  -1  15  -4   -0.10    0.21
  -2  15   4   17.95    0.79
  -2 -15  -4   19.42    0.77
   2  15  -4   18.30    0.65
  -2  15  -4   18.83    0.67
   2  15   4   17.37    0.75
   2 -15  -4   18.89    0.77
  -3 -15  -4    0.98    0.31
  -3  15   4    0.71    0.33
   3  15  -4    0.26    0.22
  -3  15  -4    0.42    0.23
   3 -15  -4    0.45    0.29
  -4 -15  -4    1.15    0.32
  -4  15   4    1.69    0.35
  -4  15  -4    1.66    0.29
   4 -15  -4    1.86    0.36
  -5 -15  -4    0.14    0.29
  -5  15   4    1.07    0.36
   5 -15  -4    0.97    0.33
  -5  15  -4    0.42    0.26
  -6  15   4    3.82    0.46
  -6 -15  -4    3.38    0.40
   6 -15  -4    3.49    0.41
  -6  15  -4    3.70    0.37
  -7  15   4    2.92    0.43
  -7  15  -4    2.90    0.38
   7 -15  -4    2.29    0.41
  -8  15   4    4.02    0.51
   8 -15  -4    4.89    0.51
  -8  15  -4    3.79    0.42
  -9  15   4    0.58    0.38
  -9  15  -4    0.14    0.32
   9 -15  -4    0.39    0.35
 -10  15   4    9.83    0.73
 -10  15  -4    9.84    0.66
 -11  15   4    2.24    0.49
 -11  15  -4    3.71    0.48
 -12  15   4    7.32    0.69
 -12  15  -4    5.65    0.58
   0 -16  -4   44.18    1.34
   0  16  -4   41.37    1.21
   0  16   4   43.18    1.36
   1  16  -4   -0.22    0.22
  -1 -16  -4   -0.45    0.26
  -1  16   4   -0.11    0.30
   1  16   4   -0.02    0.30
  -1  16  -4   -0.09    0.22
   1 -16  -4   -0.06    0.26
  -2 -16  -4    7.03    0.50
   2  16  -4    7.01    0.42
  -2  16   4    6.90    0.53
  -2  16  -4    6.24    0.40
   2  16   4    6.59    0.52
   2 -16  -4    6.68    0.50
  -3 -16  -4    2.42    0.37
   3  16  -4    2.10    0.27
  -3  16   4    2.03    0.40
   3  16   4    2.21    0.38
  -3  16  -4    2.16    0.31
   3 -16  -4    3.38    0.40
   4  16  -4   24.75    0.81
  -4  16   4   25.81    1.00
  -4  16  -4   24.29    0.85
   4 -16  -4   25.56    0.95
  -5  16   4    2.11    0.42
   5 -16  -4    1.74    0.37
  -5  16  -4    1.95    0.32
  -6  16   4   16.45    0.79
  -6  16  -4   16.33    0.71
  -7  16   4   -0.49    0.36
  -7  16  -4   -0.27    0.29
  -8  16   4    8.22    0.65
  -8  16  -4    7.25    0.55
  -9  16   4    1.24    0.46
  -9  16  -4    1.08    0.38
 -10  16   4    6.01    0.64
 -10  16  -4    6.06    0.57
 -11  16   4    0.63    0.47
 -11  16  -4   -0.13    0.38
   0  17  -4    0.27    0.23
   0  17   4   -0.23    0.28
  -1  17   4   -0.19    0.32
   1  17  -4   -0.02    0.23
  -1  17  -4    0.26    0.25
   1  17   4   -0.12    0.32
  -2  17   4    8.64    0.61
   2  17  -4    9.58    0.49
   2  17   4    8.59    0.58
  -2  17  -4    9.88    0.50
   3  17  -4   -0.02    0.24
  -3  17   4    0.23    0.34
  -3  17  -4   -0.39    0.23
   3  17   4   -0.03    0.32
  -4  17   4    0.02    0.35
   4  17  -4   -0.01    0.24
  -4  17  -4    0.09    0.27
   4  17   4    0.29    0.34
  -5  17   4    0.94    0.39
  -5  17  -4    1.17    0.31
  -6  17   4    9.37    0.68
  -6  17  -4    9.39    0.57
  -7  17   4    1.06    0.41
  -7  17  -4    0.89    0.34
  -8  17   4    2.31    0.46
  -8  17  -4    2.72    0.42
  -9  17   4    0.64    0.45
  -9  17  -4    0.03    0.33
 -10  17   4    6.63    0.68
 -10  17  -4    8.00    0.63
   0  18  -4    0.61    0.26
   0  18   4    0.82    0.37
  -1  18   4    1.84    0.41
   1  18  -4    2.42    0.32
  -1  18  -4    1.77    0.31
   1  18   4    2.02    0.41
   2  18  -4    1.20    0.28
  -2  18   4    0.38    0.37
  -2  18  -4    1.23    0.30
   2  18   4    1.33    0.38
  -3  18   4    0.24    0.36
   3  18  -4    0.06    0.25
   3  18   4    0.00    0.33
  -3  18  -4   -0.28    0.26
   4  18  -4    2.13    0.30
  -4  18   4    2.28    0.45
   4  18   4    1.38    0.39
  -4  18  -4    2.14    0.34
   5  18  -4    0.16    0.27
  -5  18   4   -0.14    0.38
  -5  18  -4    0.03    0.30
  -6  18   4    0.07    0.39
  -6  18  -4    0.41    0.31
  -7  18   4    0.54    0.42
  -7  18  -4    0.46    0.34
  -8  18   4    1.11    0.46
  -8  18  -4    1.96    0.41
   0  19  -4    0.33    0.27
   0  19   4    0.24    0.36
  -1  19   4    0.06    0.36
   1  19  -4    0.23    0.27
   1  19   4    0.84    0.38
  -1  19  -4   -0.11    0.27
  -2  19   4    0.34    0.39
   2  19  -4    0.54    0.28
  -2  19  -4    0.39    0.29
   2  19   4    0.48    0.37
  -3  19   4    1.92    0.44
   3  19  -4    2.04    0.33
   3  19   4    1.63    0.41
  -3  19  -4    1.37    0.33
  -4  19   4    0.67    0.41
   4  19  -4    0.41    0.28
  -4  19  -4    0.50    0.32
   4  19   4    0.72    0.38
   5  19  -4    0.38    0.28
  -5  19   4    0.01    0.40
   5  19   4   -0.15    0.35
  -5  19  -4   -0.23    0.29
  -6  19   4    0.02    0.40
   6  19  -4    0.02    0.29
  -6  19  -4   -0.40    0.30
   0  20   4    7.03    0.61
   0  20  -4    7.63    0.49
   1  20  -4    0.36    0.28
  -1  20   4    0.29    0.39
  -1  20  -4   -0.09    0.28
   1  20   4    0.38    0.38
   2  20  -4    0.39    0.29
  -2  20   4    0.59    0.41
   2  20   4    0.16    0.37
  -2  20  -4    0.37    0.30
  -3  20   4    0.02    0.41
   3  20  -4   -0.07    0.28
  -3  20  -4    0.15    0.30
   3  20   4   -0.11    0.37
  -4  20   4    3.43    0.55
   4  20  -4    3.09    0.37
   4  20   4    3.06    0.47
  -4  20  -4    3.42    0.42
   0   0  -5   -0.02    0.07
   1   0  -5    0.16    0.08
  -1   0   5    0.00    0.07
  -1   0  -5    0.13    0.07
   1   0  -5    0.00    0.07
   2   0  -5    0.05    0.08
  -2   0   5    0.00    0.08
   2   0  -5   -0.07    0.07
  -2   0  -5    0.24    0.09
  -3   0   5    0.13    0.09
   3   0  -5   -0.03    0.09
  -3   0  -5    0.23    0.09
   3   0  -5    0.00    0.08
   4   0  -5    0.07    0.10
  -4   0  -5    0.07    0.10
  -4   0   5    0.12    0.10
  -5   0   5    0.02    0.12
   5   0  -5    0.14    0.13
  -5   0  -5    0.05    0.13
  -6   0   5    0.10    0.13
   6   0  -5    0.06    0.14
  -6   0  -5    0.26    0.16
  -7   0   5   -0.07    0.15
  -7   0  -5    0.09    0.16
   7   0  -5    0.07    0.15
   8   0  -5    0.04    0.18
  -8   0  -5    0.02    0.18
  -8   0   5   -0.01    0.17
   9   0  -5    0.22    0.20
  -9   0   5    0.17    0.20
  -9   0  -5   -0.09    0.20
 -10   0   5   -0.11    0.22
 -10   0  -5    0.04    0.23
  10   0  -5    0.37    0.25
  11   0  -5   -0.37    0.24
 -11   0  -5   -0.07    0.27
 -11   0   5   -0.24    0.22
 -12   0   5   -0.07    0.25
  12   0  -5    0.19    0.32
 -12   0  -5   -0.19    0.29
 -13   0  -5   -0.13    0.31
 -13   0   5   -0.11    0.29
 -14   0   5   -0.22    0.32
 -14   0  -5    0.47    0.34
 -15   0  -5   -0.21    0.35
 -15   0   5   -0.06    0.33
 -16   0  -5   -0.06    0.38
 -16   0   5    0.04    0.39
 -17   0   5   -0.35    0.41
 -17   0  -5    0.19    0.44
   0  -1   5    0.03    0.06
   0  -1  -5   -0.04    0.08
   1   1  -5  222.69    5.19
   1   1  -5  218.46    5.19
  -1  -1  -5  219.40    5.22
  -1   1   5  213.80    5.21
  -1   1  -5  220.72    5.19
   1  -1  -5  220.72    5.22
  -1  -1   5  214.60    5.18
   2   1  -5   19.79    0.54
   2   1  -5   19.60    0.54
  -2  -1  -5   20.09    0.56
  -2   1   5   19.65    0.56
  -2  -1   5   19.72    0.53
   2  -1  -5   20.15    0.56
  -2   1  -5   19.80    0.55
   2  -1  -5   20.03    0.56
  -3   1   5   14.47    0.45
   3   1  -5   14.52    0.43
  -3  -1  -5   13.27    0.46
   3   1  -5   15.32    0.44
  -3   1  -5   14.29    0.44
  -3  -1   5   14.62    0.43
   3  -1  -5   14.45    0.45
   4   1  -5   67.47    1.64
   4   1  -5   64.40    1.63
  -4  -1  -5   63.44    1.66
  -4   1   5   65.79    1.65
  -4  -1   5   64.46    1.63
  -4   1  -5   64.98    1.65
   4  -1  -5   64.12    1.65
  -5  -1  -5    0.17    0.14
  -5   1   5    0.00    0.13
   5   1  -5    0.01    0.12
  -5  -1   5    0.13    0.12
  -5   1  -5   -0.03    0.13
   5  -1  -5   -0.02    0.12
   6   1  -5   33.83    0.96
  -6   1   5   33.35    0.97
  -6  -1  -5   33.29    0.98
   6  -1  -5   35.16    0.99
  -6   1  -5   35.06    0.99
  -6  -1   5   33.88    0.96
   7   1  -5   30.49    0.91
  -7  -1  -5   30.61    0.93
  -7   1   5   30.69    0.93
  -7  -1   5   30.60    0.90
  -7   1  -5   30.05    0.92
   7  -1  -5   31.18    0.93
  -8   1   5    1.29    0.22
  -8  -1  -5    1.39    0.23
   8   1  -5    1.28    0.22
  -8  -1   5    1.31    0.21
  -8   1  -5    1.52    0.24
   8  -1  -5    1.10    0.23
  -9   1   5    6.48    0.42
   9   1  -5    6.00    0.41
  -9  -1  -5    7.49    0.46
  -9  -1   5    6.37    0.41
  -9   1  -5    7.46    0.44
   9  -1  -5    5.83    0.41
 -10   1   5   10.47    0.54
 -10  -1  -5   11.09    0.56
  10   1  -5   11.11    0.59
 -10  -1   5   11.73    0.57
  10  -1  -5   11.80    0.61
 -10   1  -5   11.72    0.60
 -11   1   5    6.13    0.46
 -11  -1  -5    7.44    0.51
  11   1  -5    7.03    0.49
 -11  -1   5    8.35    0.51
  11  -1  -5    6.17    0.48
 -11   1  -5    7.02    0.51
 -12  -1  -5    0.17    0.28
 -12   1   5    0.56    0.30
  12  -1  -5    0.28    0.33
 -12  -1   5    0.00    0.25
 -12   1  -5   -0.11    0.27
 -13   1   5   -0.24    0.29
 -13  -1  -5    0.13    0.31
 -13  -1   5   -0.15    0.29
  13  -1  -5    0.11    0.32
 -13   1  -5   -0.59    0.32
 -14   1   5    2.38    0.42
 -14  -1  -5    3.07    0.47
 -14   1  -5    2.77    0.46
 -14  -1   5    4.10    0.47
 -15   1   5    6.49    0.59
 -15  -1  -5    5.85    0.58
 -15  -1   5    6.62    0.59
 -15   1  -5    6.42    0.61
 -16   1   5    0.37    0.41
 -16  -1  -5   -0.26    0.40
 -16   1  -5    0.57    0.42
 -16  -1   5    0.19    0.38
 -17  -1  -5    1.24    0.50
 -17   1   5    0.76    0.43
 -17   1  -5    0.66    0.43
 -17  -1   5    0.54    0.44
   0   2  -5  190.04    4.49
   0  -2   5  188.87    4.49
   0  -2  -5  190.64    4.55
   1   2  -5  577.89   13.54
  -1  -2  -5  570.86   13.58
  -1   2   5  578.43   13.58
   1  -2  -5  567.78   13.57
  -1  -2   5  569.30   13.54
  -1   2  -5  578.91   13.57
   2   2  -5   47.86    1.16
  -2   2   5   46.46    1.21
  -2  -2  -5   46.73    1.21
   2   2  -5   48.11    1.16
   2  -2  -5   46.53    1.20
  -2   2  -5   45.58    1.17
  -2  -2   5   46.35    1.15
  -3   2   5    0.90    0.13
   3   2  -5    0.96    0.11
   3   2  -5    1.20    0.12
  -3  -2  -5    0.99    0.14
  -3   2  -5    0.88    0.12
   3  -2  -5    0.85    0.14
  -3  -2   5    0.98    0.10
  -4  -2  -5   79.18    2.03
   4   2  -5   82.60    1.99
   4   2  -5   80.70    1.99
  -4   2   5   79.60    2.02
   4  -2  -5   80.14    2.02
  -4  -2   5   79.99    1.99
  -4   2  -5   79.71    2.00
  -5  -2  -5  300.83    7.27
   5   2  -5  300.77    7.24
  -5   2   5  299.98    7.27
   5  -2  -5  305.32    7.27
  -5   2  -5  303.45    7.26
  -5  -2   5  305.88    7.24
   6   2  -5   17.14    0.57
  -6  -2  -5   17.24    0.59
  -6   2   5   16.41    0.59
  -6   2  -5   17.19    0.59
  -6  -2   5   16.66    0.56
   6  -2  -5   16.91    0.58
   7   2  -5    8.19    0.39
  -7   2   5    7.78    0.39
  -7  -2  -5    7.15    0.40
  -7   2  -5    7.84    0.41
  -7  -2   5    7.49    0.38
   7  -2  -5    7.70    0.40
  -8   2   5    6.98    0.40
   8   2  -5    6.47    0.40
  -8  -2  -5    7.41    0.44
  -8   2  -5    7.02    0.42
   8  -2  -5    6.86    0.41
  -8  -2   5    6.39    0.36
  -9   2   5   91.62    2.42
   9   2  -5   94.33    2.41
  -9  -2  -5   91.91    2.43
  -9   2  -5   87.94    2.41
  -9  -2   5   90.01    2.39
   9  -2  -5   94.42    2.43
 -10   2   5   23.04    0.87
 -10  -2  -5   24.16    0.89
 -10   2  -5   25.90    0.89
  10  -2  -5   26.20    0.92
 -10  -2   5   25.60    0.87
 -11  -2  -5    0.45    0.27
 -11   2   5   -0.16    0.26
 -11   2  -5   -0.07    0.28
  11  -2  -5    0.34    0.27
 -11  -2   5    0.17    0.26
 -12  -2  -5    0.50    0.30
 -12   2   5    0.54    0.31
  12  -2  -5    1.50    0.37
 -12   2  -5    0.98    0.33
 -12  -2   5    1.09    0.31
 -13   2   5   25.96    0.99
 -13  -2  -5   26.16    1.03
  13  -2  -5   25.09    1.00
 -13  -2   5   24.66    0.95
 -13   2  -5   26.14    1.02
 -14   2   5   17.11    0.83
 -14  -2  -5   15.09    0.82
 -14  -2   5   13.86    0.73
 -14   2  -5   14.40    0.80
  14  -2  -5   14.57    0.84
 -15  -2  -5    1.79    0.46
 -15   2   5    1.78    0.43
 -15   2  -5    0.59    0.39
 -15  -2   5    1.72    0.41
 -16   2   5    1.37    0.46
 -16  -2  -5    2.15    0.48
 -16  -2   5    2.48    0.47
 -16   2  -5    2.15    0.50
 -17   2   5    2.99    0.56
 -17  -2  -5    2.84    0.53
 -17   2  -5    2.87    0.56
   0   3  -5   -0.03    0.04
   0  -3  -5   -0.09    0.09
  -1  -3  -5    6.18    0.27
   1   3  -5    6.51    0.19
  -1   3   5    6.25    0.27
   1   3  -5    6.69    0.18
  -1   3  -5    5.40    0.20
   1  -3  -5    7.33    0.28
  -2   3   5  107.89    2.64
   2   3  -5  107.57    2.57
  -2  -3  -5  107.53    2.64
   2  -3  -5  106.31    2.64
  -2   3  -5  107.54    2.58
  -2  -3   5  107.12    2.57
  -3   3   5   66.20    1.70
   3   3  -5   67.78    1.64
  -3  -3  -5   64.28    1.70
   3   3  -5   68.16    1.65
  -3   3  -5   66.63    1.66
   3  -3  -5   64.34    1.70
  -3  -3   5   67.40    1.64
  -3   3  -5   68.84    1.66
  -4   3   5   45.83    1.24
   4   3  -5   47.80    1.19
  -4  -3  -5   44.78    1.24
   4   3  -5   46.01    1.19
   4  -3  -5   47.06    1.25
  -4   3  -5   46.99    1.21
  -4  -3   5   44.90    1.19
  -4   3  -5   47.38    1.21
  -5   3   5   14.17    0.51
  -5  -3  -5   13.17    0.50
   5   3  -5   12.88    0.47
   5   3  -5   14.96    0.48
   5  -3  -5   14.25    0.52
  -5  -3   5   13.20    0.46
  -5   3  -5   13.44    0.48
  -6  -3  -5   55.80    1.50
   6   3  -5   55.20    1.46
  -6   3   5   54.93    1.50
  -6   3  -5   54.71    1.48
   6  -3  -5   57.02    1.50
  -6  -3   5   54.78    1.45
  -7  -3  -5   90.60    2.28
   7   3  -5   85.60    2.23
  -7   3   5   86.38    2.26
   7  -3  -5   88.52    2.27
  -7  -3   5   86.54    2.23
  -7   3  -5   86.64    2.26
  -8   3   5    1.64    0.26
  -8  -3  -5    1.69    0.27
  -8   3  -5    2.06    0.27
  -8  -3   5    1.42    0.22
   8  -3  -5    1.61    0.25
  -9   3   5    9.38    0.50
  -9  -3  -5    9.38    0.53
  -9  -3   5    9.66    0.48
   9  -3  -5    9.06    0.53
  -9   3  -5    9.28    0.49
 -10  -3  -5    0.39    0.25
 -10   3   5    0.58    0.27
 -10  -3   5    0.31    0.22
 -10   3  -5    0.50    0.25
  10  -3  -5    0.07    0.24
 -11  -3  -5  158.21    4.02
 -11   3   5  159.36    4.02
 -11  -3   5  154.23    3.96
  11  -3  -5  158.62    4.02
 -11   3  -5  151.68    4.00
 -12  -3  -5   12.35    0.66
 -12   3   5   12.55    0.65
 -12   3  -5   11.26    0.63
 -12  -3   5   12.88    0.64
  12  -3  -5   11.17    0.69
 -13  -3  -5    4.35    0.49
 -13   3   5    4.47    0.46
 -13  -3   5    4.49    0.46
 -13   3  -5    4.19    0.48
  13  -3  -5    3.59    0.49
 -14  -3  -5    2.65    0.44
 -14   3   5    2.80    0.46
 -14   3  -5    2.91    0.44
  14  -3  -5    2.07    0.48
 -14  -3   5    2.67    0.42
 -15  -3  -5   21.26    0.96
 -15   3   5   20.55    0.95
  15  -3  -5   23.53    1.00
 -15   3  -5   18.48    0.92
 -15  -3   5   21.21    0.90
 -16   3   5    2.71    0.51
 -16  -3  -5    1.91    0.47
 -16   3  -5    1.84    0.50
 -17   3   5    2.15    0.53
 -17  -3  -5    2.58    0.56
 -17   3  -5    2.42    0.55
   0  -4  -5   27.83    0.78
  -1   4   5   15.30    0.48
  -1  -4  -5   14.85    0.48
  -1   4  -5   14.52    0.39
  -1   4  -5   14.92    0.38
   1  -4  -5   14.19    0.47
  -2   4   5    0.04    0.11
  -2  -4  -5   -0.11    0.11
   2   4  -5    0.01    0.04
   2  -4  -5    0.04    0.11
  -2   4  -5   -0.03    0.07
  -2  -4   5    0.13    0.05
  -2   4  -5   -0.05    0.05
   3   4  -5   24.72    0.64
  -3  -4  -5   24.72    0.72
  -3   4   5   24.37    0.71
  -3   4  -5   23.47    0.66
  -3  -4   5   23.32    0.63
   3  -4  -5   22.59    0.70
  -3   4  -5   24.16    0.65
  -4  -4  -5  157.76    3.88
  -4   4   5  158.21    3.88
   4   4  -5  162.52    3.82
  -4  -4   5  154.84    3.80
   4  -4  -5  155.64    3.87
  -4   4  -5  157.91    3.84
  -4   4  -5  160.51    3.83
   5   4  -5   22.84    0.66
  -5  -4  -5   20.86    0.70
  -5   4   5   21.16    0.69
   5  -4  -5   22.11    0.70
  -5  -4   5   22.56    0.64
  -5   4  -5   21.95    0.68
  -6  -4  -5   23.77    0.77
  -6   4   5   24.83    0.78
   6  -4  -5   25.21    0.77
  -6  -4   5   23.35    0.71
  -6   4  -5   23.52    0.75
  -7   4   5    0.29    0.20
  -7  -4  -5    0.39    0.19
   7  -4  -5    0.54    0.20
  -7  -4   5    0.32    0.16
  -7   4  -5    0.25    0.18
  -8   4   5    9.26    0.50
  -8  -4  -5   10.44    0.50
   8  -4  -5    9.40    0.52
  -8   4  -5    9.41    0.48
  -8  -4   5    9.70    0.45
  -9   4   5   96.47    2.58
  -9  -4  -5   98.18    2.58
  -9   4  -5   97.27    2.57
   9  -4  -5   98.41    2.58
  -9  -4   5   98.12    2.53
 -10   4   5    6.29    0.46
 -10  -4  -5    7.01    0.48
 -10  -4   5    7.59    0.45
 -10   4  -5    6.78    0.46
  10  -4  -5    6.20    0.48
 -11   4   5    1.09    0.31
 -11  -4  -5    0.50    0.29
  11  -4  -5    0.50    0.32
 -11  -4   5    0.65    0.24
 -11   4  -5    0.38    0.29
 -12  -4  -5    8.09    0.60
 -12   4   5    9.30    0.60
 -12   4  -5    7.58    0.57
  12  -4  -5    9.07    0.62
 -12  -4   5    9.18    0.56
 -13  -4  -5   18.37    0.85
 -13   4   5   20.41    0.87
  13  -4  -5   20.02    0.91
 -13   4  -5   17.50    0.83
 -13  -4   5   20.06    0.81
 -14   4   5    1.07    0.38
 -14  -4  -5    0.71    0.40
  14  -4  -5    1.57    0.44
 -14  -4   5    1.24    0.36
 -14   4  -5    0.69    0.36
 -15  -4  -5   -0.14    0.38
 -15   4   5    0.48    0.42
  15  -4  -5    0.73    0.43
 -15   4  -5    0.24    0.37
 -16   4   5   -0.01    0.38
 -16  -4  -5    0.16    0.40
 -16   4  -5    0.23    0.40
 -17   4   5    7.71    0.74
 -17  -4  -5    7.88    0.73
 -17   4  -5    7.42    0.71
   0  -5  -5   -0.13    0.12
  -1  -5  -5    0.17    0.13
  -1   5   5    0.28    0.12
  -1   5  -5   -0.02    0.05
  -1   5  -5   -0.05    0.06
   1  -5  -5    0.07    0.12
  -2  -5  -5   36.21    0.99
   2   5  -5   35.92    0.89
  -2   5   5   35.19    1.00
  -2  -5   5   35.84    0.87
   2  -5  -5   36.16    0.99
  -2   5  -5   35.24    0.91
  -3  -5  -5   44.34    1.19
  -3   5   5   43.86    1.20
  -3  -5   5   43.53    1.09
  -3   5  -5   44.61    1.13
   3  -5  -5   44.14    1.20
  -3   5  -5   42.77    1.12
  -4  -5  -5    0.43    0.17
   4   5  -5    0.87    0.12
  -4   5   5    0.63    0.17
  -4  -5   5    0.70    0.11
   4  -5  -5    1.03    0.19
  -4   5  -5    0.63    0.14
  -4   5  -5    0.65    0.13
   5   5  -5    2.18    0.18
  -5   5   5    1.51    0.21
  -5  -5  -5    1.69    0.22
   5  -5  -5    1.53    0.22
  -5   5  -5    1.93    0.19
  -5  -5   5    1.40    0.15
  -6   5   5    1.63    0.23
  -6  -5  -5    2.04    0.26
  -6   5  -5    2.32    0.23
  -6  -5   5    2.03    0.20
   6  -5  -5    1.82    0.24
  -7  -5  -5   66.05    1.77
  -7   5   5   64.05    1.76
  -7  -5   5   64.14    1.69
   7  -5  -5   67.07    1.77
  -7   5  -5   63.13    1.73
  -8   5   5   16.94    0.66
  -8  -5  -5   16.45    0.66
  -8  -5   5   16.85    0.61
  -8   5  -5   16.97    0.65
   8  -5  -5   16.32    0.66
  -9  -5  -5    2.64    0.34
  -9   5   5    3.12    0.34
   9  -5  -5    2.74    0.34
  -9  -5   5    2.97    0.29
  -9   5  -5    3.33    0.35
 -10   5   5    3.56    0.39
 -10  -5  -5    4.67    0.43
 -10  -5   5    4.00    0.34
  10  -5  -5    4.17    0.41
 -10   5  -5    4.22    0.40
 -11  -5  -5    0.01    0.27
 -11   5   5   -0.12    0.29
 -11   5  -5   -0.32    0.26
 -11  -5   5    0.26    0.25
  11  -5  -5   -0.32    0.30
 -12   5   5    0.27    0.33
 -12  -5  -5   -0.07    0.32
  12  -5  -5    0.47    0.35
 -12   5  -5   -0.17    0.29
 -12  -5   5    0.00    0.23
 -13  -5  -5    0.18    0.33
 -13   5   5    0.51    0.33
 -13  -5   5   -0.14    0.28
 -13   5  -5    0.32    0.34
  13  -5  -5    0.44    0.35
 -14  -5  -5    0.40    0.37
 -14   5   5    0.11    0.35
 -14   5  -5   -0.67    0.31
  14  -5  -5    0.24    0.37
 -15   5   5    2.61    0.48
 -15  -5  -5    2.08    0.50
  15  -5  -5    2.90    0.51
 -15   5  -5    2.05    0.47
 -16  -5  -5    0.75    0.44
 -16   5   5    0.84    0.46
  16  -5  -5    0.59    0.49
 -16   5  -5    0.41    0.45
   0   6   5    3.23    0.24
   0  -6  -5    3.20    0.24
   1   6  -5   11.61    0.30
  -1   6   5   11.69    0.45
  -1  -6  -5   11.09    0.45
  -1   6  -5   11.41    0.32
  -1   6  -5   11.78    0.33
   1  -6  -5   11.02    0.43
  -2  -6  -5    0.17    0.15
  -2   6   5   -0.09    0.13
   2   6  -5    0.14    0.07
  -2   6  -5    0.01    0.09
  -2   6  -5    0.00    0.03
  -2  -6   5    0.09    0.05
   2  -6  -5    0.18    0.15
  -3   6   5    2.21    0.23
  -3  -6  -5    2.87    0.25
  -3   6  -5    2.21    0.17
   3  -6  -5    2.13    0.22
  -3  -6   5    2.50    0.15
  -3   6  -5    2.21    0.16
   4   6  -5   28.07    0.76
  -4   6   5   28.92    0.86
  -4  -6  -5   28.22    0.85
  -4   6  -5   27.39    0.79
   4  -6  -5   26.98    0.84
  -4  -6   5   27.79    0.74
  -4   6  -5   28.47    0.78
  -5   6   5    3.53    0.30
   5   6  -5    4.24    0.26
  -5  -6  -5    3.60    0.29
   5  -6  -5    3.82    0.30
  -5  -6   5    4.40    0.25
  -5   6  -5    3.80    0.26
  -5   6  -5    4.17    0.26
  -6  -6  -5    0.79    0.22
  -6   6   5    0.48    0.20
   6   6  -5    0.49    0.15
  -6  -6   5    0.55    0.15
  -6   6  -5    0.26    0.17
   6  -6  -5    0.52    0.22
  -7   6   5    4.37    0.36
  -7  -6  -5    4.68    0.36
  -7  -6   5    4.56    0.29
  -7   6  -5    4.71    0.34
   7  -6  -5    5.25    0.39
  -8  -6  -5   14.92    0.62
  -8   6   5   15.33    0.63
   8  -6  -5   13.46    0.61
  -8   6  -5   13.84    0.59
  -8  -6   5   15.21    0.55
  -9  -6  -5    2.05    0.33
  -9   6   5    2.55    0.32
   9  -6  -5    1.36    0.29
  -9   6  -5    2.01    0.30
  -9  -6   5    1.46    0.25
 -10  -6  -5   10.15    0.61
 -10   6   5   11.70    0.63
  10  -6  -5   10.84    0.62
 -10  -6   5   10.25    0.52
 -10   6  -5    9.51    0.56
 -11  -6  -5    0.35    0.31
 -11   6   5    0.61    0.31
 -11  -6   5    0.53    0.26
 -11   6  -5   -0.19    0.27
  11  -6  -5   -0.17    0.29
 -12   6   5    4.91    0.49
 -12  -6  -5    5.39    0.50
 -12  -6   5    5.18    0.43
  12  -6  -5    4.95    0.49
 -12   6  -5    4.03    0.45
 -13  -6  -5    1.29    0.38
 -13   6   5    0.44    0.36
  13  -6  -5    0.62    0.41
 -13   6  -5    0.96    0.37
 -14  -6  -5    4.27    0.54
 -14   6   5    4.85    0.55
  14  -6  -5    4.16    0.53
 -14   6  -5    5.06    0.55
 -15   6   5    4.02    0.55
 -15  -6  -5    2.75    0.49
  15  -6  -5    2.83    0.51
 -15   6  -5    2.62    0.50
 -16  -6  -5   -0.09    0.44
 -16   6   5   -0.32    0.41
 -16   6  -5    0.44    0.44
  16  -6  -5    0.09    0.49
   0   7   5   -0.19    0.14
   0   7  -5    0.07    0.06
   0   7  -5   -0.07    0.06
   0  -7  -5    0.22    0.15
  -1  -7  -5   52.21    1.39
   1   7  -5   52.05    1.25
   1   7  -5   50.99    1.25
  -1   7   5   52.53    1.39
   1  -7  -5   50.31    1.38
  -1   7  -5   50.61    1.26
  -1   7  -5   51.55    1.26
  -2  -7  -5  102.13    2.60
   2  -7   5  103.21    2.49
   2   7  -5  102.98    2.48
  -2   7   5  103.31    2.61
  -2   7  -5  104.48    2.50
   2  -7  -5  101.33    2.60
  -2  -7   5  105.26    2.46
  -3  -7  -5    1.46    0.21
   3  -7   5    1.99    0.15
  -3   7   5    2.11    0.24
  -3   7  -5    2.03    0.17
   3  -7  -5    1.56    0.21
  -3  -7   5    2.01    0.13
  -3   7  -5    2.17    0.16
  -4   7   5    6.02    0.37
   4   7  -5    6.55    0.28
  -4  -7  -5    5.67    0.36
   4  -7   5    5.39    0.27
  -4   7  -5    6.13    0.29
   4  -7  -5    5.29    0.34
  -4  -7   5    5.80    0.24
  -4   7  -5    6.33    0.30
   5   7  -5   32.19    0.88
  -5   7   5   32.13    0.98
  -5  -7  -5   31.08    0.95
  -5   7  -5   31.10    0.90
  -5   7  -5   31.43    0.89
   5  -7  -5   30.57    0.96
  -5  -7   5   31.06    0.85
   6   7  -5   16.97    0.56
  -6  -7  -5   16.48    0.64
  -6   7   5   16.74    0.65
  -6  -7   5   15.62    0.52
   6  -7  -5   15.31    0.63
  -6   7  -5   14.85    0.58
  -7   7   5   43.71    1.29
  -7  -7  -5   42.16    1.27
  -7  -7   5   42.84    1.17
  -7   7  -5   41.90    1.22
   7  -7  -5   42.92    1.27
  -8  -7  -5    6.06    0.43
  -8   7   5    4.62    0.42
  -8   7  -5    5.74    0.40
  -8  -7   5    5.76    0.35
   8  -7  -5    6.46    0.44
  -9   7   5    7.69    0.51
  -9  -7  -5    6.38    0.47
  -9   7  -5    6.92    0.46
  -9  -7   5    7.09    0.43
   9  -7  -5    6.45    0.47
 -10  -7  -5    0.23    0.29
 -10   7   5   -0.15    0.26
 -10  -7   5    0.14    0.21
  10  -7  -5    0.06    0.27
 -10   7  -5    0.31    0.26
 -11   7   5   16.84    0.79
 -11  -7  -5   14.69    0.73
  11  -7  -5   16.71    0.76
 -11   7  -5   16.57    0.74
 -11  -7   5   15.37    0.67
 -12   7   5    9.79    0.66
 -12  -7  -5    9.27    0.65
  12  -7  -5    9.40    0.64
 -12   7  -5    9.48    0.63
 -13  -7  -5    1.45    0.40
 -13   7   5    2.06    0.45
 -13   7  -5    2.93    0.42
  13  -7  -5    1.95    0.46
 -14   7   5    1.40    0.42
 -14  -7  -5    1.02    0.43
 -14   7  -5    0.40    0.38
  14  -7  -5    1.05    0.42
 -15   7   5   16.07    0.88
 -15  -7  -5   15.75    0.91
  15  -7  -5   14.96    0.87
 -15   7  -5   14.43    0.86
 -16  -7  -5    0.45    0.47
 -16   7   5    0.70    0.45
 -16   7  -5   -0.32    0.42
  16  -7  -5   -0.55    0.43
   0  -8  -5   63.69    1.72
   0   8  -5   64.61    1.58
   0   8   5   66.06    1.73
   0   8  -5   65.44    1.58
  -1   8   5   96.66    2.47
   1   8  -5   96.84    2.32
  -1  -8  -5   97.67    2.46
   1   8  -5   96.68    2.33
   1  -8   5   97.72    2.32
  -1   8  -5   95.76    2.34
   1  -8  -5   95.73    2.46
  -2   8   5    1.63    0.23
  -2  -8  -5    1.26    0.22
   2  -8   5    1.65    0.13
   2   8  -5    1.53    0.12
  -2  -8   5    1.47    0.10
   2  -8  -5    1.51    0.23
  -2   8  -5    1.50    0.14
  -3  -8  -5   28.80    0.88
  -3   8   5   27.51    0.88
   3  -8   5   28.45    0.77
  -3   8  -5   29.01    0.78
   3  -8  -5   28.81    0.89
  -3  -8   5   28.57    0.74
  -3   8  -5   28.40    0.79
   4  -8   5   12.14    0.43
  -4  -8  -5   12.54    0.51
   4   8  -5   11.77    0.41
  -4   8   5   11.62    0.54
  -4  -8   5   11.46    0.38
  -4   8  -5   12.79    0.43
  -4   8  -5   12.15    0.45
   4  -8  -5   11.50    0.51
   5   8  -5   83.37    2.02
  -5   8   5   78.74    2.13
  -5  -8  -5   78.16    2.11
   5  -8   5   79.87    2.03
  -5  -8   5   79.38    1.99
   5  -8  -5   78.27    2.11
  -5   8  -5   82.97    2.03
  -5   8  -5   79.75    2.05
  -6  -8  -5    2.48    0.29
   6  -8   5    2.16    0.24
   6   8  -5    2.81    0.23
  -6   8   5    2.23    0.29
   6  -8  -5    2.97    0.32
  -6   8  -5    2.43    0.26
  -6  -8   5    2.49    0.21
  -7  -8  -5    4.32    0.37
  -7   8   5    4.34    0.39
  -7   8  -5    4.81    0.35
   7  -8  -5    4.47    0.38
  -7  -8   5    4.87    0.30
  -8   8   5   32.48    1.08
  -8  -8  -5   33.50    1.09
  -8   8  -5   32.90    1.04
  -8  -8   5   31.58    0.97
   8  -8  -5   34.34    1.10
  -9  -8  -5   12.90    0.63
  -9   8   5   12.68    0.63
   9  -8  -5   13.07    0.67
  -9   8  -5   12.34    0.60
  -9  -8   5   12.80    0.56
 -10   8   5    1.78    0.37
 -10  -8  -5    1.54    0.36
  10  -8  -5    2.52    0.39
 -10   8  -5    1.55    0.32
 -11   8   5   -0.26    0.29
 -11  -8  -5   -0.31    0.31
  11  -8  -5   -0.11    0.32
 -11   8  -5    0.30    0.29
 -12  -8  -5   11.30    0.72
 -12   8   5   12.44    0.76
 -12   8  -5   13.02    0.70
  12  -8  -5   12.37    0.76
 -13  -8  -5   12.06    0.71
 -13   8   5    9.68    0.73
 -13   8  -5   10.74    0.70
  13  -8  -5   11.90    0.73
 -14  -8  -5    9.36    0.71
 -14   8   5    7.42    0.67
  14  -8  -5    9.77    0.75
 -14   8  -5    8.11    0.66
 -15   8   5    0.17    0.41
 -15  -8  -5    0.48    0.40
 -15   8  -5    0.08    0.41
  15  -8  -5   -0.24    0.40
 -16  -8  -5    0.25    0.42
 -16   8   5   -0.25    0.42
 -16   8  -5    0.03    0.43
  16  -8  -5   -0.24    0.47
   0   9   5   -0.06    0.18
   0   9  -5    0.29    0.09
   0  -9  -5   -0.24    0.16
   0   9  -5    0.04    0.10
   0  -9   5   -0.04    0.07
  -1  -9  -5   54.91    1.49
  -1   9   5   54.14    1.50
   1  -9   5   54.28    1.34
   1   9  -5   53.45    1.34
   1   9  -5   54.97    1.35
  -1   9  -5   53.63    1.36
   1  -9  -5   55.03    1.49
  -1  -9   5   55.20    1.32
  -2   9   5  107.48    2.71
   2  -9   5  105.95    2.56
  -2  -9  -5  103.24    2.68
   2  -9  -5  105.41    2.69
  -2   9  -5  105.85    2.58
  -2  -9   5  104.77    2.53
   3  -9   5   53.53    1.38
  -3   9   5   55.54    1.51
  -3  -9  -5   52.84    1.49
  -3  -9   5   54.12    1.34
   3  -9  -5   53.65    1.49
  -3   9  -5   55.32    1.40
  -3   9  -5   54.01    1.38
   4  -9   5    0.23    0.13
  -4   9   5   -0.11    0.22
  -4  -9  -5    0.07    0.21
   4   9  -5    0.02    0.11
  -4   9  -5    0.15    0.15
   4  -9  -5    0.08    0.21
  -4  -9   5    0.14    0.11
  -4   9  -5    0.19    0.13
   5   9  -5    4.35    0.26
  -5   9   5    4.02    0.36
   5  -9   5    4.27    0.27
  -5  -9  -5    4.51    0.35
  -5   9  -5    4.49    0.27
   5  -9  -5    3.58    0.33
  -5  -9   5    4.53    0.25
  -5   9  -5    3.82    0.28
  -6   9   5   13.50    0.63
  -6  -9  -5   12.66    0.58
   6  -9   5   14.09    0.53
  -6  -9   5   13.63    0.47
   6  -9  -5   12.34    0.58
  -6   9  -5   12.99    0.54
  -7   9   5   42.89    1.29
  -7  -9  -5   41.22    1.28
   7  -9   5   42.97    1.21
   7  -9  -5   41.97    1.28
  -7  -9   5   41.82    1.16
  -7   9  -5   41.02    1.22
  -8  -9  -5    8.15    0.52
  -8   9   5    6.78    0.51
  -8   9  -5    7.14    0.45
   8  -9  -5    6.96    0.50
  -9  -9  -5   -0.15    0.26
  -9   9   5    0.17    0.30
  -9   9  -5    0.07    0.25
   9  -9  -5    0.14    0.30
 -10   9   5   23.90    0.96
 -10  -9  -5   22.35    0.90
  10  -9  -5   25.46    0.96
 -10   9  -5   22.30    0.88
 -11   9   5   20.39    0.92
 -11  -9  -5   20.73    0.87
 -11   9  -5   20.56    0.82
  11  -9  -5   19.39    0.87
 -12   9   5    7.96    0.63
 -12  -9  -5    7.36    0.59
  12  -9  -5    9.19    0.67
 -12   9  -5    9.28    0.62
 -13   9   5    0.27    0.40
 -13  -9  -5   -0.45    0.36
  13  -9  -5    0.47    0.40
 -13   9  -5    0.11    0.35
 -14  -9  -5    1.04    0.42
 -14   9   5    0.52    0.45
  14  -9  -5    0.73    0.48
 -14   9  -5    0.07    0.38
 -15   9   5    2.36    0.55
 -15  -9  -5    2.08    0.52
  15  -9  -5    2.70    0.53
 -15   9  -5    2.73    0.48
   0  10   5   80.49    2.13
   0 -10   5   81.23    1.96
   0  10  -5   80.31    1.99
   0 -10  -5   81.38    2.12
   1 -10   5    4.09    0.21
   1  10  -5    3.85    0.21
  -1  10   5    3.80    0.34
  -1 -10  -5    3.98    0.32
  -1  10  -5    4.53    0.24
   1 -10  -5    3.64    0.31
  -1 -10   5    3.85    0.19
   2  10  -5    0.04    0.04
   2 -10   5   -0.04    0.10
  -2 -10  -5   -0.20    0.19
  -2  10   5    0.17    0.22
  -2  10  -5    0.14    0.13
   2 -10  -5   -0.10    0.20
  -2 -10   5    0.04    0.09
  -2  10  -5   -0.18    0.11
  -3  10   5    1.11    0.25
   3  10  -5    0.52    0.11
   3 -10   5    1.08    0.15
  -3 -10  -5    0.76    0.23
   3 -10  -5    1.27    0.25
  -3 -10   5    1.11    0.13
  -3  10  -5    0.90    0.17
  -3  10  -5    1.00    0.15
   4 -10   5    2.37    0.21
   4  10  -5    2.06    0.19
  -4  10   5    2.28    0.30
  -4 -10  -5    1.90    0.27
  -4  10  -5    2.49    0.23
   4 -10  -5    2.41    0.31
  -4 -10   5    2.29    0.17
  -5 -10  -5   17.95    0.70
   5 -10   5   18.33    0.61
  -5  10   5   18.38    0.72
  -5  10  -5   18.40    0.64
  -5 -10   5   18.74    0.57
   5 -10  -5   19.75    0.74
  -6  10   5   -0.35    0.23
  -6 -10  -5    0.50    0.24
   6 -10   5    0.29    0.18
   6 -10  -5    0.26    0.24
  -6  10  -5    0.20    0.20
   7 -10   5    5.89    0.38
  -7  10   5    5.53    0.45
  -7 -10  -5    5.15    0.43
  -7  10  -5    5.47    0.39
   7 -10  -5    5.74    0.44
  -8 -10  -5    4.05    0.42
  -8  10   5    3.70    0.42
   8 -10  -5    3.15    0.38
  -8  10  -5    3.30    0.34
  -9 -10  -5    2.93    0.40
  -9  10   5    3.60    0.42
  -9  10  -5    2.35    0.34
   9 -10  -5    3.12    0.41
 -10  10   5    9.95    0.65
 -10 -10  -5    8.86    0.58
  10 -10  -5    7.86    0.58
 -10  10  -5    7.56    0.55
 -11  10   5    1.52    0.40
 -11 -10  -5    1.92    0.41
 -11  10  -5    1.96    0.38
  11 -10  -5    2.51    0.44
 -12 -10  -5    1.93    0.42
 -12  10   5    1.35    0.45
 -12  10  -5    1.29    0.39
  12 -10  -5    1.81    0.45
 -13 -10  -5    7.82    0.66
 -13  10   5    7.02    0.67
  13 -10  -5    8.18    0.68
 -13  10  -5    6.73    0.60
 -14 -10  -5   -0.08    0.38
 -14  10   5    0.65    0.44
  14 -10  -5   -0.02    0.40
 -14  10  -5    0.17    0.41
 -15 -10  -5    0.03    0.44
 -15  10   5   -0.28    0.48
  15 -10  -5   -0.37    0.42
 -15  10  -5    0.42    0.42
   0  11   5    0.09    0.21
   0  11  -5    0.19    0.14
   0 -11  -5    0.02    0.22
   0 -11   5    0.11    0.10
   0  11  -5   -0.04    0.04
  -1  11   5    6.47    0.44
   1 -11   5    6.70    0.28
   1  11  -5    6.11    0.29
  -1 -11  -5    6.79    0.41
   1  11   5    5.87    0.41
  -1  11  -5    6.32    0.30
   1 -11  -5    6.72    0.42
  -1 -11   5    6.30    0.25
  -2  11   5    0.76    0.26
   2  11  -5    0.54    0.15
  -2 -11  -5    0.72    0.23
   2 -11   5    0.81    0.14
   2 -11  -5    0.97    0.25
  -2  11  -5    0.91    0.15
  -2  11  -5    0.72    0.16
  -2 -11   5    0.77    0.12
  -3 -11  -5   25.52    0.87
   3 -11   5   26.10    0.74
  -3  11   5   25.10    0.89
   3 -11  -5   24.84    0.85
  -3  11  -5   25.34    0.75
  -4  11   5    4.06    0.39
  -4 -11  -5    4.55    0.37
   4 -11  -5    4.96    0.39
  -4  11  -5    4.85    0.30
  -5  11   5    2.65    0.36
  -5 -11  -5    3.07    0.36
  -5  11  -5    3.01    0.28
   5 -11  -5    2.94    0.35
  -6  11   5    1.97    0.33
  -6 -11  -5    2.74    0.35
   6 -11  -5    2.50    0.35
  -6  11  -5    2.15    0.28
  -7  11   5   -0.11    0.29
  -7 -11  -5    0.07    0.25
   7 -11  -5    0.68    0.28
  -7  11  -5    0.10    0.21
  -8 -11  -5    3.60    0.41
  -8  11   5    4.46    0.44
  -8  11  -5    3.57    0.36
   8 -11  -5    3.37    0.40
  -9 -11  -5    1.03    0.35
  -9  11   5    1.11    0.37
   9 -11  -5    1.23    0.36
  -9  11  -5    1.12    0.30
 -10 -11  -5   -0.34    0.32
 -10  11   5   -0.25    0.34
 -10  11  -5    0.02    0.31
  10 -11  -5   -0.27    0.34
 -11  11   5    3.82    0.51
 -11 -11  -5    5.37    0.51
 -11  11  -5    4.18    0.46
  11 -11  -5    4.14    0.50
 -12  11   5    1.49    0.47
 -12 -11  -5    2.81    0.48
  12 -11  -5    2.10    0.45
 -12  11  -5    2.47    0.44
 -13  11   5    3.98    0.59
 -13 -11  -5    4.11    0.55
 -13  11  -5    3.52    0.50
  13 -11  -5    3.38    0.52
 -14 -11  -5    2.09    0.48
 -14  11   5    2.33    0.52
 -14  11  -5    2.66    0.49
  14 -11  -5    2.62    0.55
   0  12  -5   33.24    0.92
   0 -12  -5   32.91    1.06
   0  12   5   34.60    1.07
   1  12  -5   28.97    0.81
  -1  12   5   28.96    0.97
  -1 -12  -5   30.88    0.97
   1  12   5   28.94    0.96
   1 -12  -5   28.85    0.96
  -1  12  -5   28.32    0.82
   2  12  -5   -0.07    0.15
  -2  12   5    0.02    0.23
  -2 -12  -5    0.08    0.22
   2 -12  -5   -0.12    0.23
  -2  12  -5    0.30    0.17
  -3 -12  -5   10.42    0.52
  -3  12   5    9.94    0.57
  -3  12  -5   10.35    0.43
   3 -12  -5   10.90    0.56
  -4 -12  -5    2.09    0.31
  -4  12   5    1.88    0.32
   4 -12  -5    2.14    0.32
  -4  12  -5    1.86    0.24
  -5 -12  -5   17.04    0.72
  -5  12   5   17.26    0.75
  -5  12  -5   16.51    0.63
   5 -12  -5   18.06    0.72
  -6  12   5    3.24    0.40
  -6 -12  -5    2.92    0.35
  -6  12  -5    2.93    0.31
   6 -12  -5    3.64    0.41
  -7  12   5    0.45    0.32
  -7 -12  -5    0.17    0.30
  -7  12  -5   -0.10    0.24
   7 -12  -5   -0.08    0.26
  -8  12   5    6.19    0.54
  -8 -12  -5    5.23    0.47
   8 -12  -5    5.98    0.51
  -8  12  -5    5.75    0.45
  -9  12   5    5.94    0.53
  -9 -12  -5    5.54    0.49
   9 -12  -5    5.74    0.53
  -9  12  -5    5.29    0.46
 -10 -12  -5    5.03    0.50
 -10  12   5    5.68    0.55
  10 -12  -5    5.60    0.54
 -10  12  -5    5.48    0.48
 -11  12   5    1.24    0.44
 -11 -12  -5    1.90    0.43
  11 -12  -5    1.33    0.41
 -11  12  -5    1.63    0.39
 -12 -12  -5    3.49    0.50
 -12  12   5    2.63    0.50
 -12  12  -5    3.22    0.47
  12 -12  -5    2.64    0.48
 -13  12   5    5.05    0.60
 -13 -12  -5    3.78    0.55
  13 -12  -5    5.41    0.59
 -13  12  -5    4.52    0.54
 -14  12   5    0.57    0.49
 -14  12  -5   -0.17    0.40
  14 -12  -5    0.03    0.47
   0  13   5   -0.20    0.23
   0  13  -5   -0.20    0.14
   0 -13  -5   -0.13    0.22
   1  13  -5   14.93    0.51
  -1  13   5   15.51    0.69
  -1 -13  -5   16.33    0.67
   1  13   5   15.26    0.68
   1 -13  -5   15.85    0.67
  -1  13  -5   14.02    0.51
   2  13  -5    6.65    0.34
  -2  13   5    6.54    0.47
  -2 -13  -5    6.51    0.45
   2 -13  -5    5.85    0.45
  -2  13  -5    7.06    0.36
  -3 -13  -5   15.89    0.68
  -3  13   5   15.04    0.70
  -3  13  -5   14.28    0.54
   3 -13  -5   14.07    0.64
  -4 -13  -5    0.26    0.27
  -4  13   5    0.09    0.29
   4 -13  -5    0.01    0.25
  -4  13  -5    0.11    0.19
  -5  13   5    9.42    0.60
  -5 -13  -5   10.00    0.58
  -5  13  -5    8.30    0.46
   5 -13  -5   10.37    0.59
  -6 -13  -5    9.47    0.58
  -6  13   5   10.01    0.59
  -6  13  -5    8.83    0.49
   6 -13  -5    9.35    0.57
  -7 -13  -5   30.11    1.04
  -7  13   5   28.84    1.09
   7 -13  -5   30.61    1.05
  -7  13  -5   28.71    0.98
  -8 -13  -5    7.69    0.57
  -8  13   5    6.27    0.55
  -8  13  -5    7.46    0.50
   8 -13  -5    6.52    0.54
  -9  13   5    0.11    0.36
  -9 -13  -5    0.05    0.34
  -9  13  -5    0.07    0.29
   9 -13  -5    0.24    0.36
 -10  13   5    6.77    0.60
 -10 -13  -5    7.27    0.59
 -10  13  -5    7.25    0.54
  10 -13  -5    6.41    0.57
 -11 -13  -5    7.66    0.62
 -11  13   5    6.89    0.66
 -11  13  -5    6.55    0.57
  11 -13  -5    7.31    0.64
 -12 -13  -5    0.45    0.38
 -12  13   5    1.03    0.45
 -12  13  -5    0.59    0.40
  12 -13  -5    1.41    0.47
 -13  13   5    0.34    0.47
 -13  13  -5    0.36    0.41
  13 -13  -5   -0.72    0.39
   0 -14  -5   49.31    1.45
   0  14  -5   48.86    1.31
   0  14   5   48.37    1.46
  -1 -14  -5   15.42    0.67
  -1  14   5   15.30    0.68
   1  14  -5   15.24    0.55
   1  14   5   15.15    0.71
  -1  14  -5   15.71    0.55
   1 -14  -5   16.26    0.71
  -2 -14  -5    0.03    0.27
   2  14  -5   -0.07    0.17
  -2  14   5    0.14    0.27
   2  14   5    0.17    0.26
   2 -14  -5    0.08    0.28
  -2  14  -5    0.04    0.19
   3  14  -5   25.03    0.78
  -3  14   5   26.50    0.96
  -3 -14  -5   27.06    0.95
  -3  14  -5   25.32    0.82
   3 -14  -5   28.25    0.94
  -4  14   5   10.21    0.65
  -4 -14  -5   13.09    0.65
  -4  14  -5   11.97    0.53
   4 -14  -5   12.98    0.66
  -5 -14  -5   19.13    0.79
  -5  14   5   20.01    0.84
  -5  14  -5   17.53    0.68
   5 -14  -5   18.19    0.80
  -6 -14  -5   15.19    0.72
  -6  14   5   15.80    0.77
   6 -14  -5   13.94    0.73
  -6  14  -5   14.07    0.64
  -7  14   5    4.18    0.47
  -7 -14  -5    4.07    0.45
   7 -14  -5    3.68    0.45
  -7  14  -5    3.15    0.36
  -8 -14  -5    6.68    0.55
  -8  14   5    6.60    0.60
  -8  14  -5    6.81    0.50
   8 -14  -5    8.54    0.61
  -9  14   5   16.63    0.85
  -9 -14  -5   14.74    0.75
  -9  14  -5   14.30    0.72
   9 -14  -5   14.74    0.81
 -10 -14  -5    4.87    0.55
 -10  14   5    6.44    0.63
  10 -14  -5    5.95    0.56
 -10  14  -5    7.05    0.55
 -11  14   5    0.28    0.40
  11 -14  -5   -0.14    0.37
 -11  14  -5   -0.36    0.32
 -12  14   5    2.72    0.53
 -12  14  -5    2.50    0.46
  12 -14  -5    3.59    0.53
   0  15  -5    0.43    0.19
   0  15   5   -0.12    0.29
   0 -15  -5    0.02    0.29
  -1 -15  -5    2.77    0.37
   1  15  -5    2.64    0.25
  -1  15   5    2.89    0.39
  -1  15  -5    2.75    0.27
   1 -15  -5    3.76    0.41
   1  15   5    2.85    0.39
  -2  15   5    0.63    0.33
  -2 -15  -5    0.66    0.31
   2  15  -5    0.71    0.21
   2 -15  -5    0.86    0.30
   2  15   5    0.83    0.33
  -2  15  -5    0.66    0.22
   3  15  -5   13.12    0.52
  -3  15   5   14.63    0.73
  -3 -15  -5   14.13    0.70
   3 -15  -5   14.97    0.71
  -3  15  -5   14.07    0.56
  -4 -15  -5    2.08    0.36
  -4  15   5    1.66    0.36
  -4  15  -5    2.22    0.29
   4 -15  -5    1.70    0.37
  -5  15   5    7.78    0.58
  -5 -15  -5    9.33    0.59
   5 -15  -5    9.50    0.58
  -5  15  -5    8.82    0.48
  -6 -15  -5    4.12    0.45
  -6  15   5    4.25    0.47
   6 -15  -5    3.96    0.46
  -6  15  -5    3.79    0.38
  -7  15   5    0.04    0.37
  -7 -15  -5    0.07    0.33
  -7  15  -5    0.42    0.28
   7 -15  -5    0.15    0.32
  -8  15   5    1.13    0.43
  -8 -15  -5    0.90    0.35
  -8  15  -5    1.08    0.33
   8 -15  -5    0.89    0.37
  -9  15   5    0.09    0.41
  -9  15  -5   -0.01    0.31
   9 -15  -5   -0.47    0.36
 -10  15   5    2.42    0.50
  10 -15  -5    4.56    0.53
 -10  15  -5    3.83    0.47
 -11  15   5    0.88    0.48
 -11  15  -5    1.60    0.40
   0  16  -5    2.72    0.28
   0 -16  -5    2.68    0.39
   0  16   5    1.96    0.38
  -1 -16  -5    0.08    0.31
  -1  16   5    0.04    0.32
   1  16  -5   -0.01    0.21
   1  16   5    0.02    0.29
  -1  16  -5   -0.20    0.20
   1 -16  -5    0.18    0.28
  -2 -16  -5    2.37    0.37
   2  16  -5    3.32    0.29
  -2  16   5    2.54    0.41
   2  16   5    2.18    0.39
  -2  16  -5    2.87    0.30
   2 -16  -5    3.61    0.43
  -3 -16  -5    0.03    0.27
  -3  16   5    0.24    0.35
   3  16  -5   -0.09    0.21
   3 -16  -5   -0.32    0.31
   3  16   5   -0.12    0.32
  -3  16  -5    0.15    0.23
  -4  16   5    3.17    0.45
   4  16  -5    3.24    0.30
  -4 -16  -5    3.10    0.41
  -4  16  -5    3.31    0.34
   4 -16  -5    3.49    0.44
  -5  16   5   -0.27    0.35
   5 -16  -5    0.34    0.35
  -5  16  -5   -0.28    0.25
  -6  16   5   -0.11    0.35
  -6  16  -5   -0.01    0.27
   6 -16  -5    0.21    0.32
  -7  16   5    0.18    0.36
   7 -16  -5   -0.34    0.32
  -7  16  -5    0.44    0.31
  -8  16   5    0.35    0.39
  -8  16  -5   -0.12    0.31
  -9  16   5   -0.12    0.43
  -9  16  -5   -0.32    0.32
 -10  16   5    0.71    0.43
 -10  16  -5    0.05    0.37
   0  17   5   -0.17    0.33
   0  17  -5    0.12    0.22
  -1  17   5    0.35    0.35
   1  17  -5    0.31    0.23
  -1  17  -5    0.18    0.23
   1  17   5    0.36    0.33
  -2  17   5   -0.17    0.34
   2  17  -5    0.29    0.23
  -2  17  -5    0.02    0.23
   2  17   5    0.17    0.33
  -3  17   5    1.15    0.39
   3  17  -5    1.05    0.25
   3  17   5    0.77    0.36
  -3  17  -5    1.03    0.27
   4  17  -5    0.64    0.24
  -4  17   5    0.39    0.37
   4  17   5    1.14    0.38
  -4  17  -5    0.31    0.26
  -5  17   5    2.89    0.48
   5  17  -5    3.22    0.33
  -5  17  -5    3.41    0.37
  -6  17   5    0.60    0.37
  -6  17  -5    0.75    0.31
  -7  17   5    3.04    0.51
  -7  17  -5    2.96    0.40
  -8  17   5   -0.12    0.42
  -8  17  -5    0.22    0.32
  -9  17   5   -0.67    0.37
  -9  17  -5   -0.12    0.34
   0  18   5    5.88    0.56
   0  18  -5    8.08    0.46
  -1  18   5    4.08    0.50
   1  18  -5    4.45    0.35
   1  18   5    4.54    0.50
  -1  18  -5    3.96    0.35
   2  18  -5    0.16    0.24
  -2  18   5   -0.07    0.36
  -2  18  -5    0.34    0.26
   2  18   5   -0.33    0.34
   3  18  -5    6.84    0.42
  -3  18   5    7.77    0.63
  -3  18  -5    7.05    0.45
   3  18   5    6.72    0.57
  -4  18   5    6.49    0.61
   4  18  -5    6.46    0.42
  -4  18  -5    6.35    0.45
   4  18   5    5.78    0.56
  -5  18   5   15.07    0.84
   5  18  -5   14.59    0.62
  -5  18  -5   15.11    0.68
  -6  18   5    3.02    0.51
   6  18  -5    2.30    0.34
  -6  18  -5    2.77    0.38
  -7  18   5    0.02    0.39
  -7  18  -5    0.53    0.33
  -8  18   5    2.39    0.52
  -8  18  -5    3.17    0.43
   0  19  -5   -0.21    0.25
   0  19   5   -0.25    0.37
  -1  19   5    7.42    0.62
   1  19  -5    7.88    0.46
  -1  19  -5    7.18    0.45
   1  19   5    7.05    0.61
  -2  19   5    1.94    0.46
   2  19  -5    1.45    0.30
  -2  19  -5    2.12    0.32
   2  19   5    1.71    0.44
  -3  19   5   10.09    0.71
   3  19  -5   10.47    0.53
  -3  19  -5   10.32    0.57
   3  19   5    9.44    0.68
   4  19  -5    1.15    0.29
  -4  19   5    0.40    0.42
  -4  19  -5    0.99    0.32
   4  19   5    0.28    0.38
  -5  19   5    0.51    0.43
   5  19  -5    0.08    0.27
   5  19   5    0.62    0.40
  -5  19  -5    1.01    0.33
  -6  19   5    0.92    0.46
   6  19  -5    1.62    0.31
  -6  19  -5    1.37    0.35
   0  20   5    2.01    0.46
   0  20  -5    1.72    0.31
  -1  20   5    3.21    0.51
   1  20  -5    3.37    0.36
   1  20   5    3.53    0.51
  -1  20  -5    3.60    0.37
   2  20  -5    1.33    0.30
  -2  20   5    1.13    0.44
  -2  20  -5    1.48    0.32
   2  20   5    0.55    0.40
  -3  20   5    1.00    0.45
   3  20  -5    0.20    0.27
   3  20   5    0.22    0.42
  -3  20  -5    0.22    0.28
   0   0   6   76.49    1.90
   0   0  -6   78.92    1.91
   1   0  -6   56.92    1.40
  -1   0  -6   55.79    1.40
  -1   0   6   55.28    1.39
   2   0  -6   34.01    0.86
   2   0  -6   32.22    0.86
  -2   0   6   31.78    0.85
  -2   0  -6   31.67    0.86
  -3   0   6   25.94    0.71
   3   0  -6   24.77    0.71
   3   0  -6   26.49    0.71
  -3   0  -6   25.49    0.72
   4   0  -6    8.21    0.33
  -4   0  -6    8.07    0.34
  -4   0   6    7.25    0.32
   5   0  -6  341.94    8.20
  -5   0   6  343.64    8.20
  -5   0  -6  343.64    8.22
  -6   0  -6   12.24    0.48
  -6   0   6   12.75    0.47
   6   0  -6   11.53    0.46
   7   0  -6    8.28    0.40
  -7   0  -6    7.67    0.41
  -7   0   6    8.28    0.41
   8   0  -6    3.24    0.30
  -8   0  -6    3.08    0.30
  -8   0   6    3.68    0.31
  -9   0   6  154.38    3.87
   9   0  -6  151.27    3.87
  -9   0  -6  156.18    3.89
 -10   0   6    0.42    0.24
  10   0  -6    0.60    0.25
 -10   0  -6    0.86    0.26
 -11   0  -6   14.06    0.70
 -11   0   6   14.75    0.67
  11   0  -6   14.36    0.67
 -12   0  -6    8.64    0.59
 -12   0   6    9.68    0.58
  12   0  -6    9.32    0.61
  13   0  -6   85.81    2.42
 -13   0   6   85.75    2.40
 -13   0  -6   88.95    2.45
 -14   0  -6    6.56    0.57
 -14   0   6    6.19    0.54
 -15   0  -6    1.34    0.44
 -15   0   6    1.74    0.43
 -16   0  -6    0.32    0.43
 -16   0   6    0.44    0.37
 -17   0  -6   23.44    1.14
 -17   0   6   24.60    1.11
   0  -1  -6    0.10    0.09
   0   1  -6    0.13    0.08
   0  -1   6    0.02    0.07
   1   1  -6    9.74    0.32
  -1  -1  -6   10.43    0.35
  -1   1   6   11.22    0.35
  -1   1  -6   10.24    0.32
  -1  -1   6   10.11    0.31
   1  -1  -6   10.44    0.35
  -2   1   6   71.68    1.82
   2   1  -6   74.88    1.79
  -2  -1  -6   73.47    1.82
   2   1  -6   73.64    1.79
  -2  -1   6   72.74    1.79
  -2   1  -6   72.92    1.80
   2  -1  -6   71.76    1.81
   3   1  -6  150.80    3.65
  -3  -1  -6  148.99    3.68
  -3   1   6  151.70    3.67
   3   1  -6  156.72    3.65
  -3  -1   6  150.04    3.65
  -3   1  -6  153.34    3.66
   3  -1  -6  149.28    3.67
   4   1  -6    0.86    0.13
   4   1  -6    0.63    0.13
  -4   1   6    0.53    0.14
  -4  -1  -6    0.72    0.14
  -4  -1   6    0.42    0.11
   4  -1  -6    0.72    0.14
  -4   1  -6    0.76    0.14
   5   1  -6   30.67    0.87
  -5   1   6   30.22    0.87
  -5  -1  -6   29.95    0.89
  -5  -1   6   31.78    0.87
  -5   1  -6   31.35    0.88
   5  -1  -6   30.17    0.88
   6   1  -6   -0.11    0.14
  -6   1   6    0.25    0.14
  -6  -1  -6   -0.05    0.16
  -6  -1   6    0.24    0.14
  -6   1  -6   -0.07    0.14
   6  -1  -6   -0.07    0.14
   7   1  -6  150.56    3.75
  -7   1   6  151.07    3.76
  -7  -1  -6  151.00    3.77
  -7   1  -6  150.81    3.77
   7  -1  -6  153.22    3.77
  -7  -1   6  152.50    3.75
   8   1  -6    1.46    0.25
  -8  -1  -6    0.94    0.24
  -8   1   6    1.96    0.26
   8  -1  -6    1.35    0.24
  -8   1  -6    2.05    0.27
  -8  -1   6    1.99    0.24
  -9  -1  -6    1.35    0.29
   9   1  -6    1.33    0.26
  -9   1   6    1.84    0.26
   9  -1  -6    1.72    0.28
  -9  -1   6    1.66    0.26
  -9   1  -6    1.88    0.29
  10   1  -6    1.69    0.29
 -10   1   6    1.97    0.29
 -10  -1  -6    1.60    0.30
 -10   1  -6    2.31    0.33
  10  -1  -6    1.72    0.30
 -10  -1   6    1.87    0.28
  11   1  -6   67.79    1.94
 -11  -1  -6   69.56    1.96
 -11   1   6   69.48    1.94
 -11  -1   6   68.53    1.91
 -11   1  -6   64.74    1.93
  11  -1  -6   70.98    1.95
 -12  -1  -6    0.87    0.34
 -12   1   6    0.39    0.30
  12  -1  -6   -0.04    0.29
 -12   1  -6    0.42    0.31
 -12  -1   6    0.21    0.27
 -13   1   6    0.09    0.29
 -13  -1  -6    0.02    0.31
 -13  -1   6   -0.36    0.29
 -13   1  -6    0.18    0.31
  13  -1  -6   -0.13    0.35
 -14  -1  -6    0.99    0.38
 -14   1   6    0.81    0.34
 -14  -1   6    1.36    0.35
  14  -1  -6    0.83    0.39
 -14   1  -6    1.65    0.42
 -15  -1  -6   16.15    0.89
 -15   1   6   17.59    0.85
 -15  -1   6   17.67    0.87
 -15   1  -6   17.85    0.91
 -16   1   6    0.93    0.41
 -16  -1  -6    0.96    0.44
 -16  -1   6    1.41    0.43
 -16   1  -6    0.44    0.43
 -17   1   6    4.37    0.58
 -17  -1  -6    3.68    0.61
 -17   1  -6    4.49    0.62
   0  -2  -6   93.20    2.32
   0  -2   6   94.08    2.26
   0   2  -6   95.49    2.26
  -1   2   6   14.61    0.42
   1   2  -6   12.33    0.35
  -1  -2  -6   11.36    0.40
   1  -2  -6   13.08    0.42
  -1  -2   6   11.93    0.35
  -1   2  -6   12.17    0.36
  -2  -2  -6    3.03    0.21
   2   2  -6    3.00    0.16
  -2   2   6    2.89    0.19
   2   2  -6    2.89    0.17
  -2  -2   6    2.95    0.15
  -2   2  -6    2.87    0.17
   2  -2  -6    2.64    0.19
   3   2  -6    0.38    0.09
  -3   2   6    0.15    0.11
  -3  -2  -6    0.35    0.12
   3   2  -6    0.10    0.09
  -3   2  -6    0.35    0.11
   3  -2  -6    0.05    0.11
  -3  -2   6    0.28    0.09
  -4   2   6    1.43    0.18
  -4  -2  -6    1.01    0.17
   4   2  -6    1.63    0.15
   4   2  -6    1.02    0.14
   4  -2  -6    1.21    0.17
  -4  -2   6    1.13    0.13
  -4   2  -6    1.54    0.17
  -5   2   6   68.49    1.81
  -5  -2  -6   70.92    1.83
   5   2  -6   70.03    1.78
   5  -2  -6   71.51    1.82
  -5   2  -6   68.98    1.79
  -5  -2   6   70.71    1.78
  -6   2   6   25.95    0.81
  -6  -2  -6   26.19    0.82
   6   2  -6   26.16    0.80
  -6   2  -6   27.16    0.82
  -6  -2   6   26.69    0.79
   6  -2  -6   28.04    0.83
  -7   2   6   14.08    0.55
   7   2  -6   13.27    0.53
  -7  -2  -6   13.45    0.55
  -7   2  -6   13.98    0.55
   7  -2  -6   14.40    0.57
  -7  -2   6   13.54    0.51
   8   2  -6    2.11    0.26
  -8   2   6    2.80    0.29
  -8  -2  -6    2.38    0.28
  -8  -2   6    2.39    0.26
   8  -2  -6    1.99    0.27
  -8   2  -6    1.93    0.25
  -9   2   6   16.97    0.66
  -9  -2  -6   17.95    0.70
   9   2  -6   17.02    0.67
   9  -2  -6   15.89    0.68
  -9  -2   6   15.39    0.63
  -9   2  -6   15.47    0.65
 -10  -2  -6    0.16    0.23
 -10   2   6    0.17    0.25
  10   2  -6   -0.06    0.22
 -10   2  -6   -0.07    0.24
  10  -2  -6    0.16    0.25
 -10  -2   6   -0.23    0.21
 -11  -2  -6    0.18    0.26
 -11   2   6   -0.02    0.25
 -11   2  -6   -0.04    0.25
 -11  -2   6   -0.07    0.23
  11  -2  -6    0.29    0.28
 -12   2   6   21.80    0.87
 -12  -2  -6   20.29    0.89
 -12  -2   6   19.26    0.82
 -12   2  -6   20.88    0.88
  12  -2  -6   19.86    0.88
 -13   2   6    8.51    0.60
 -13  -2  -6   10.09    0.67
 -13   2  -6    8.45    0.60
  13  -2  -6   10.01    0.66
 -13  -2   6    9.30    0.60
 -14   2   6    1.55    0.40
 -14  -2  -6    1.15    0.39
 -14  -2   6    1.57    0.38
 -14   2  -6    1.64    0.39
  14  -2  -6    1.20    0.45
 -15   2   6   -0.24    0.32
 -15  -2  -6    0.15    0.37
 -15   2  -6   -0.13    0.35
 -15  -2   6    0.23    0.35
 -16   2   6    0.55    0.42
 -16  -2  -6    0.99    0.46
 -16   2  -6    0.35    0.42
 -17   2   6    0.83    0.48
 -17  -2  -6    1.24    0.47
 -17   2  -6    0.79    0.49
   0   3  -6   -0.07    0.05
   0  -3   6   -0.04    0.04
   0  -3  -6   -0.16    0.11
   1   3  -6    2.81    0.13
  -1   3   6    2.27    0.18
  -1  -3  -6    2.01    0.18
  -1   3  -6    2.64    0.13
  -1  -3   6    2.82    0.11
   1  -3  -6    2.29    0.18
  -2  -3  -6    6.31    0.30
   2   3  -6    6.37    0.23
  -2   3   6    6.34    0.31
   2  -3  -6    6.18    0.31
  -2  -3   6    6.41    0.21
  -2   3  -6    6.21    0.24
  -3  -3  -6   -0.07    0.14
  -3   3   6    0.11    0.12
   3   3  -6    0.17    0.09
   3   3  -6    0.13    0.09
  -3  -3   6    0.13    0.08
  -3   3  -6    0.19    0.10
   3  -3  -6    0.14    0.13
   4   3  -6    1.68    0.16
   4   3  -6    1.66    0.15
  -4   3   6    1.79    0.19
  -4  -3  -6    1.68    0.21
  -4   3  -6    1.73    0.17
   4  -3  -6    1.69    0.19
  -4   3  -6    1.93    0.17
  -4  -3   6    1.56    0.15
   5   3  -6    0.24    0.13
   5   3  -6    0.20    0.12
  -5   3   6    0.42    0.17
  -5  -3  -6    0.19    0.15
   5  -3  -6    0.12    0.15
  -5  -3   6    0.05    0.12
  -5   3  -6    0.31    0.14
  -6   3   6    4.38    0.31
  -6  -3  -6    5.85    0.35
   6   3  -6    4.98    0.31
  -6   3  -6    5.46    0.33
  -6  -3   6    5.29    0.29
   6  -3  -6    5.72    0.34
  -7   3   6    2.21    0.25
  -7  -3  -6    2.38    0.27
   7   3  -6    2.70    0.26
  -7  -3   6    2.66    0.24
   7  -3  -6    2.58    0.28
  -7   3  -6    2.46    0.25
  -8  -3  -6    1.75    0.27
  -8   3   6    1.84    0.27
   8   3  -6    2.18    0.27
  -8   3  -6    2.39    0.28
  -8  -3   6    2.31    0.25
   8  -3  -6    1.59    0.26
  -9   3   6    7.14    0.46
  -9  -3  -6    7.61    0.48
   9  -3  -6    6.99    0.46
  -9  -3   6    7.25    0.42
  -9   3  -6    6.70    0.45
 -10   3   6    4.87    0.41
 -10  -3  -6    6.34    0.48
 -10   3  -6    5.27    0.43
  10  -3  -6    4.86    0.43
 -10  -3   6    6.61    0.43
 -11   3   6    1.45    0.31
 -11  -3  -6    1.44    0.34
 -11   3  -6    1.18    0.32
 -11  -3   6    2.04    0.31
  11  -3  -6    1.72    0.34
 -12  -3  -6    3.80    0.46
 -12   3   6    3.32    0.41
 -12   3  -6    3.85    0.44
  12  -3  -6    3.51    0.44
 -12  -3   6    3.59    0.40
 -13  -3  -6    0.60    0.36
 -13   3   6    1.26    0.36
 -13  -3   6    0.86    0.33
  13  -3  -6    1.41    0.38
 -13   3  -6    1.20    0.37
 -14  -3  -6    3.65    0.51
 -14   3   6    2.38    0.43
  14  -3  -6    2.75    0.46
 -14   3  -6    2.97    0.48
 -14  -3   6    3.22    0.43
 -15   3   6    0.31    0.40
 -15  -3  -6    0.40    0.39
  15  -3  -6   -0.07    0.39
 -15   3  -6   -0.04    0.36
 -16  -3  -6    0.50    0.43
 -16   3   6    0.58    0.40
 -16   3  -6    0.30    0.44
 -17  -3  -6    0.09    0.47
 -17   3   6   -0.41    0.40
 -17   3  -6   -0.57    0.40
   0  -4  -6    8.01    0.34
  -1  -4  -6  160.54    3.88
  -1   4   6  157.96    3.87
  -1   4  -6  158.57    3.77
   1  -4  -6  159.08    3.87
   2   4  -6   77.91    1.92
  -2   4   6   79.45    2.02
   2   4  -6   79.73    1.92
  -2  -4  -6   80.89    2.03
  -2  -4   6   80.61    1.91
  -2   4  -6   78.84    1.94
   2  -4  -6   82.10    2.03
  -3   4   6   78.77    2.03
   3   4  -6   78.50    1.94
  -3  -4  -6   79.26    2.03
  -3  -4   6   78.52    1.93
  -3   4  -6   80.71    1.96
   3  -4  -6   81.54    2.03
  -3   4  -6   79.39    1.96
   4   4  -6   26.44    0.74
  -4  -4  -6   27.63    0.83
  -4   4   6   27.03    0.81
   4   4  -6   27.54    0.74
  -4   4  -6   27.18    0.76
  -4  -4   6   26.38    0.73
  -4   4  -6   27.20    0.76
   4  -4  -6   26.81    0.81
   5   4  -6   35.12    0.92
  -5   4   6   34.04    0.99
  -5  -4  -6   33.38    1.00
   5   4  -6   32.21    0.92
   5  -4  -6   33.47    0.98
  -5  -4   6   34.27    0.91
  -5   4  -6   33.53    0.94
  -6   4   6    2.94    0.28
  -6  -4  -6    2.78    0.27
  -6   4  -6    2.57    0.24
   6  -4  -6    2.53    0.26
  -6  -4   6    2.63    0.21
  -7   4   6   33.38    1.01
  -7  -4  -6   33.60    1.02
  -7   4  -6   32.17    0.98
  -7  -4   6   32.89    0.95
   7  -4  -6   33.04    1.01
  -8   4   6   15.51    0.65
  -8  -4  -6   15.50    0.64
  -8   4  -6   17.27    0.64
   8  -4  -6   15.58    0.64
  -8  -4   6   16.17    0.59
  -9   4   6   27.26    0.95
  -9  -4  -6   28.42    0.97
  -9  -4   6   28.37    0.89
   9  -4  -6   26.72    0.94
  -9   4  -6   28.16    0.92
 -10  -4  -6    4.82    0.43
 -10   4   6    4.92    0.44
 -10   4  -6    5.62    0.44
  10  -4  -6    4.92    0.43
 -10  -4   6    4.73    0.38
 -11   4   6    3.79    0.42
 -11  -4  -6    4.50    0.44
 -11  -4   6    4.54    0.39
  11  -4  -6    4.40    0.44
 -11   4  -6    5.02    0.45
 -12   4   6    0.52    0.31
 -12  -4  -6    0.30    0.31
 -12  -4   6    0.16    0.27
  12  -4  -6    0.25    0.34
 -12   4  -6    0.43    0.31
 -13  -4  -6   22.04    0.95
 -13   4   6   20.77    0.92
 -13   4  -6   20.99    0.89
 -13  -4   6   21.15    0.86
  13  -4  -6   19.94    0.91
 -14   4   6    0.76    0.39
 -14  -4  -6    0.80    0.41
  14  -4  -6    0.64    0.42
 -14   4  -6    0.22    0.37
 -15   4   6   -0.25    0.39
 -15  -4  -6   -0.33    0.37
 -15   4  -6    0.35    0.37
  15  -4  -6    0.11    0.40
 -16   4   6    0.00    0.39
 -16  -4  -6   -0.45    0.38
  16  -4  -6    0.27    0.47
 -16   4  -6    0.02    0.44
   0  -5  -6   -0.03    0.13
  -1  -5  -6  152.60    3.70
  -1   5   6  150.98    3.69
  -1   5  -6  149.60    3.57
  -1   5  -6  149.89    3.57
   1  -5  -6  150.07    3.69
   2   5  -6   53.10    1.27
  -2   5   6   50.35    1.39
  -2  -5  -6   52.88    1.40
  -2   5  -6   51.92    1.29
   2  -5  -6   53.17    1.40
  -3  -5  -6  319.83    7.64
  -3   5   6  318.74    7.64
   3  -5  -6  311.56    7.63
  -3  -5   6  317.18    7.52
  -3   5  -6  318.23    7.56
  -3   5  -6  321.21    7.55
  -4  -5  -6   -0.18    0.14
  -4   5   6    0.19    0.15
   4   5  -6   -0.03    0.10
  -4   5  -6   -0.15    0.12
  -4   5  -6   -0.03    0.11
  -4  -5   6    0.01    0.09
   4  -5  -6   -0.13    0.16
  -5  -5  -6   30.89    0.95
   5   5  -6   31.87    0.87
  -5   5   6   31.96    0.96
  -5   5  -6   32.37    0.91
  -5   5  -6   32.92    0.90
   5  -5  -6   31.74    0.95
  -5  -5   6   30.87    0.86
   6   5  -6   19.87    0.62
  -6  -5  -6   18.39    0.68
  -6   5   6   19.94    0.70
  -6  -5   6   19.25    0.60
  -6   5  -6   20.01    0.65
   6  -5  -6   19.52    0.69
  -7  -5  -6   69.60    1.89
  -7   5   6   71.23    1.90
  -7  -5   6   69.45    1.80
   7  -5  -6   70.21    1.88
  -7   5  -6   68.34    1.85
  -8  -5  -6   42.06    1.27
  -8   5   6   41.93    1.27
  -8  -5   6   42.73    1.19
   8  -5  -6   40.52    1.25
  -8   5  -6   42.50    1.24
  -9  -5  -6    8.00    0.53
  -9   5   6    8.44    0.52
  -9   5  -6    8.73    0.47
  -9  -5   6    8.52    0.44
   9  -5  -6    7.02    0.48
 -10  -5  -6    1.82    0.34
 -10   5   6    1.19    0.33
 -10   5  -6    1.64    0.31
 -10  -5   6    1.24    0.25
  10  -5  -6    0.77    0.30
 -11   5   6   70.16    1.97
 -11  -5  -6   67.14    1.96
 -11  -5   6   66.46    1.87
 -11   5  -6   68.32    1.93
  11  -5  -6   65.78    1.94
 -12   5   6    0.04    0.32
 -12  -5  -6    0.17    0.31
  12  -5  -6    0.42    0.32
 -12  -5   6    0.40    0.26
 -12   5  -6    0.06    0.28
 -13   5   6    0.54    0.35
 -13  -5  -6    1.12    0.40
 -13   5  -6    0.66    0.36
  13  -5  -6    1.15    0.43
 -14   5   6    0.35    0.39
 -14  -5  -6    0.10    0.36
 -14   5  -6   -0.31    0.35
  14  -5  -6   -0.10    0.36
 -15  -5  -6   28.46    1.19
 -15   5   6   27.74    1.17
 -15   5  -6   29.02    1.16
  15  -5  -6   26.66    1.15
 -16  -5  -6    1.58    0.49
 -16   5   6    1.01    0.46
 -16   5  -6    0.98    0.46
  16  -5  -6    1.28    0.54
   0   6   6   17.87    0.60
   0  -6  -6   17.65    0.59
  -1   6   6   39.85    1.10
  -1  -6  -6   40.34    1.10
   1  -6  -6   38.77    1.09
  -1   6  -6   38.89    0.95
  -1   6  -6   39.24    0.96
  -2  -6  -6    6.04    0.36
  -2   6   6    6.24    0.34
   2   6  -6    6.42    0.20
   2  -6  -6    5.88    0.35
  -2   6  -6    5.49    0.23
  -3   6   6   11.20    0.48
  -3  -6  -6   11.80    0.47
  -3  -6   6   11.39    0.32
  -3   6  -6   11.25    0.36
   3  -6  -6   11.19    0.46
  -3   6  -6   10.66    0.38
  -4   6   6   25.45    0.79
  -4  -6  -6   23.38    0.79
   4   6  -6   25.57    0.69
   4  -6  -6   25.41    0.79
  -4   6  -6   24.97    0.71
  -4  -6   6   24.38    0.66
  -4   6  -6   24.49    0.70
   5   6  -6   78.17    1.90
  -5   6   6   73.93    1.99
  -5  -6  -6   74.15    1.99
  -5   6  -6   76.27    1.92
  -5   6  -6   72.24    1.92
   5  -6  -6   79.47    2.01
  -5  -6   6   74.74    1.88
  -6  -6  -6    0.22    0.21
   6   6  -6    0.28    0.15
  -6   6   6    0.16    0.19
   6  -6  -6   -0.05    0.20
  -6   6  -6   -0.02    0.16
  -6  -6   6    0.03    0.12
  -7   6   6   10.53    0.51
  -7  -6  -6   10.27    0.51
  -7  -6   6    9.93    0.43
   7  -6  -6   10.35    0.51
  -7   6  -6    9.98    0.47
  -8   6   6    0.87    0.26
  -8  -6  -6    1.48    0.29
  -8  -6   6    1.51    0.22
  -8   6  -6    1.41    0.26
   8  -6  -6    1.37    0.28
  -9  -6  -6   63.03    1.80
  -9   6   6   63.50    1.80
  -9  -6   6   63.73    1.70
   9  -6  -6   63.95    1.79
  -9   6  -6   60.23    1.75
 -10   6   6    0.18    0.29
 -10  -6  -6    0.10    0.27
 -10  -6   6    0.01    0.20
 -10   6  -6   -0.24    0.24
  10  -6  -6   -0.07    0.29
 -11   6   6   11.80    0.65
 -11  -6  -6   11.96    0.66
  11  -6  -6   11.82    0.69
 -11  -6   6   11.59    0.57
 -11   6  -6   11.74    0.61
 -12   6   6    0.61    0.35
 -12  -6  -6   -0.09    0.31
 -12   6  -6    0.23    0.29
  12  -6  -6    0.19    0.36
 -13   6   6   40.33    1.39
 -13  -6  -6   40.09    1.38
 -13   6  -6   39.67    1.36
  13  -6  -6   41.37    1.42
 -14  -6  -6   -0.12    0.39
 -14   6   6    0.80    0.41
 -14   6  -6    0.55    0.36
  14  -6  -6    0.66    0.44
 -15   6   6    2.33    0.48
 -15  -6  -6    3.16    0.54
  15  -6  -6    2.65    0.52
 -15   6  -6    3.03    0.48
 -16   6   6    2.09    0.52
 -16  -6  -6    1.15    0.45
  16  -6  -6    1.43    0.53
 -16   6  -6    2.16    0.50
   0   7   6   -0.06    0.15
   0  -7  -6    0.13    0.16
  -1   7   6   63.22    1.69
  -1  -7  -6   65.17    1.69
  -1   7  -6   63.28    1.54
   1  -7  -6   63.70    1.68
  -1   7  -6   63.14    1.53
  -2   7   6    9.58    0.42
   2   7  -6    9.48    0.27
  -2  -7  -6    8.88    0.42
   2  -7  -6    9.13    0.41
  -2   7  -6    7.61    0.27
  -2   7  -6    9.05    0.30
  -3   7   6   11.43    0.49
  -3  -7  -6   12.37    0.51
   3   7  -6   12.00    0.36
  -3  -7   6   12.26    0.33
  -3   7  -6   12.10    0.39
  -3   7  -6   11.26    0.38
   3  -7  -6   12.01    0.49
  -4  -7  -6    5.22    0.35
  -4   7   6    5.33    0.37
  -4  -7   6    6.07    0.24
   4  -7  -6    5.41    0.35
  -4   7  -6    5.40    0.29
  -4   7  -6    5.53    0.27
  -5  -7  -6    0.42    0.20
  -5   7   6    0.25    0.20
   5   7  -6    0.29    0.13
  -5  -7   6    0.08    0.11
  -5   7  -6    0.22    0.16
   5  -7  -6    0.12    0.18
  -5   7  -6    0.27    0.14
  -6  -7  -6    9.69    0.51
   6   7  -6    9.63    0.40
  -6   7   6    8.47    0.47
   6  -7  -6    8.86    0.47
  -6   7  -6    8.47    0.41
  -6  -7   6    8.72    0.37
  -7  -7  -6   47.70    1.42
  -7   7   6   49.71    1.45
  -7  -7   6   49.10    1.31
  -7   7  -6   48.63    1.37
   7  -7  -6   49.71    1.44
  -8   7   6    4.68    0.41
  -8  -7  -6    4.67    0.43
  -8   7  -6    5.76    0.40
   8  -7  -6    5.22    0.42
  -8  -7   6    5.53    0.34
  -9  -7  -6    0.27    0.27
  -9   7   6    0.01    0.28
  -9  -7   6    0.08    0.19
  -9   7  -6    0.39    0.24
   9  -7  -6    0.33    0.27
 -10   7   6    0.03    0.27
 -10  -7  -6   -0.13    0.26
 -10   7  -6   -0.24    0.25
  10  -7  -6   -0.01    0.30
 -11   7   6   19.20    0.87
 -11  -7  -6   19.54    0.84
 -11   7  -6   18.34    0.80
  11  -7  -6   20.73    0.89
 -12   7   6    0.36    0.34
 -12  -7  -6    0.29    0.33
  12  -7  -6    0.33    0.38
 -12   7  -6    0.52    0.31
 -13  -7  -6    3.42    0.48
 -13   7   6    3.78    0.49
 -13   7  -6    3.51    0.47
  13  -7  -6    3.57    0.52
 -14  -7  -6   -0.29    0.36
 -14   7   6    0.30    0.42
  14  -7  -6   -0.08    0.40
 -14   7  -6   -0.05    0.37
 -15   7   6    4.82    0.62
 -15  -7  -6    4.29    0.57
  15  -7  -6    4.16    0.58
 -15   7  -6    4.78    0.56
 -16   7   6    2.50    0.56
 -16  -7  -6    2.64    0.53
 -16   7  -6    2.51    0.51
  16  -7  -6    2.26    0.53
   0   8  -6    3.62    0.14
   0  -8  -6    3.40    0.28
   0   8   6    3.10    0.30
  -1  -8  -6    4.72    0.32
   1   8  -6    4.45    0.16
  -1   8   6    4.36    0.33
  -1   8  -6    4.27    0.19
   1  -8  -6    4.35    0.31
  -1   8  -6    4.34    0.18
  -2   8   6    1.21    0.22
  -2  -8  -6    1.33    0.22
   2   8  -6    1.36    0.10
  -2   8  -6    0.95    0.10
   2  -8  -6    1.13    0.21
  -2   8  -6    1.30    0.13
  -3   8   6    1.71    0.24
   3   8  -6    1.82    0.14
  -3  -8  -6    2.07    0.25
   3  -8  -6    1.36    0.23
  -3   8  -6    1.52    0.13
  -3  -8   6    1.95    0.11
  -3   8  -6    1.61    0.16
  -4  -8  -6   16.31    0.63
  -4   8   6   17.26    0.67
  -4   8  -6   16.43    0.54
   4  -8  -6   16.69    0.63
  -4   8  -6   17.64    0.53
  -4  -8   6   17.29    0.48
   5   8  -6   -0.15    0.12
  -5  -8  -6   -0.36    0.21
  -5   8   6    0.00    0.20
   5  -8  -6    0.07    0.20
  -5  -8   6    0.00    0.11
  -5   8  -6    0.11    0.15
  -5   8  -6   -0.13    0.13
  -6  -8  -6    2.38    0.31
  -6   8   6    1.71    0.29
   6  -8  -6    1.78    0.28
  -6   8  -6    1.92    0.24
  -6  -8   6    2.23    0.20
  -7   8   6    4.50    0.41
  -7  -8  -6    4.27    0.38
   7  -8  -6    4.62    0.40
  -7  -8   6    4.39    0.28
  -7   8  -6    4.03    0.34
  -8  -8  -6    2.64    0.36
  -8   8   6    1.85    0.32
  -8   8  -6    2.20    0.30
  -8  -8   6    2.02    0.24
   8  -8  -6    2.33    0.34
  -9   8   6   19.15    0.79
  -9  -8  -6   18.73    0.78
  -9   8  -6   19.01    0.74
   9  -8  -6   17.90    0.77
 -10   8   6   -0.01    0.31
 -10  -8  -6    0.00    0.28
  10  -8  -6    0.01    0.30
 -10   8  -6   -0.01    0.26
 -11  -8  -6    0.05    0.33
 -11   8   6    0.09    0.35
 -11   8  -6    0.26    0.29
  11  -8  -6   -0.16    0.30
 -12   8   6    0.31    0.35
 -12  -8  -6    0.44    0.35
 -12   8  -6    0.59    0.34
  12  -8  -6    1.06    0.38
 -13   8   6    0.76    0.39
 -13  -8  -6    1.67    0.45
  13  -8  -6    1.24    0.42
 -13   8  -6    1.49    0.37
 -14  -8  -6   -0.23    0.40
 -14   8   6    0.01    0.42
 -14   8  -6    0.14    0.38
  14  -8  -6    0.61    0.46
 -15  -8  -6   -0.07    0.39
 -15   8   6   -0.19    0.43
 -15   8  -6    0.18    0.40
  15  -8  -6    0.26    0.43
   0   9   6   -0.10    0.19
   0   9  -6    0.18    0.08
   0  -9  -6   -0.07    0.19
   0   9  -6    0.06    0.07
  -1   9   6   30.09    0.92
  -1  -9  -6   28.51    0.90
   1   9  -6   28.76    0.73
   1   9  -6   28.59    0.73
  -1   9  -6   28.64    0.74
  -1   9  -6   28.56    0.75
   1  -9  -6   29.83    0.91
  -2  -9  -6    1.74    0.25
   2   9  -6    1.63    0.12
  -2   9   6    1.66    0.25
  -2   9  -6    1.07    0.11
   2  -9  -6    1.99    0.26
  -2   9  -6    1.76    0.16
  -3  -9  -6   31.04    0.98
  -3   9   6   33.13    1.01
   3   9  -6   32.46    0.83
  -3   9  -6   32.94    0.87
  -3   9  -6   26.87    0.83
   3  -9  -6   33.16    1.00
  -3  -9   6   32.68    0.80
  -4  -9  -6    4.74    0.36
  -4   9   6    5.54    0.41
  -4   9  -6    4.97    0.30
   4  -9  -6    4.96    0.38
  -4  -9   6    4.83    0.23
  -4   9  -6    5.24    0.29
  -5   9   6    8.77    0.49
   5   9  -6    8.91    0.37
  -5  -9  -6    8.40    0.48
   5  -9  -6    9.22    0.49
  -5  -9   6    9.49    0.34
  -5   9  -6    9.04    0.41
  -6   9   6    0.45    0.25
  -6  -9  -6    0.69    0.25
   6  -9  -6    0.30    0.26
  -6  -9   6    0.42    0.15
  -6   9  -6    0.26    0.19
  -7  -9  -6   17.39    0.74
  -7   9   6   17.55    0.73
  -7   9  -6   19.07    0.67
   7  -9  -6   16.23    0.71
  -8  -9  -6    6.55    0.48
  -8   9   6    7.83    0.52
   8  -9  -6    6.86    0.49
  -8   9  -6    7.25    0.46
  -9   9   6   14.23    0.73
  -9  -9  -6   15.50    0.74
   9  -9  -6   14.87    0.70
  -9   9  -6   13.82    0.64
 -10   9   6    4.92    0.49
 -10  -9  -6    6.56    0.53
  10  -9  -6    5.01    0.48
 -10   9  -6    5.74    0.47
 -11  -9  -6    1.64    0.40
 -11   9   6    1.78    0.39
  11  -9  -6    1.54    0.39
 -11   9  -6    1.26    0.34
 -12   9   6    0.58    0.37
 -12  -9  -6    0.53    0.38
  12  -9  -6    0.39    0.38
 -12   9  -6    0.73    0.35
 -13  -9  -6    2.89    0.49
 -13   9   6    2.94    0.49
  13  -9  -6    1.56    0.44
 -13   9  -6    1.61    0.41
 -14   9   6    0.72    0.42
 -14  -9  -6    0.91    0.45
  14  -9  -6    0.18    0.46
 -14   9  -6    0.16    0.38
 -15  -9  -6    3.77    0.58
 -15   9   6    3.43    0.59
 -15   9  -6    3.30    0.54
  15  -9  -6    3.33    0.57
   0 -10  -6    2.31    0.27
   0  10  -6    2.31    0.15
   0  10  -6    2.35    0.14
   0  10   6    3.04    0.32
   1  10  -6   24.25    0.64
   1  10  -6   24.58    0.64
  -1  10   6   24.29    0.84
  -1 -10  -6   25.53    0.82
  -1  10  -6   22.97    0.66
  -1  10  -6   23.87    0.65
   1 -10  -6   24.19    0.83
  -2 -10  -6    0.03    0.21
   2  10  -6   -0.01    0.10
   2 -10   6    0.27    0.10
  -2  10   6    0.21    0.23
   2  10  -6    0.19    0.10
   2 -10  -6    0.10    0.22
  -2  10  -6    0.01    0.06
  -2  10  -6    0.11    0.12
  -3  10   6   36.39    1.11
   3  10  -6   35.00    0.92
  -3 -10  -6   36.60    1.10
   3 -10   6   35.38    0.92
  -3  10  -6   34.70    0.95
   3 -10  -6   35.82    1.09
  -3  10  -6   31.91    0.92
  -3 -10   6   34.65    0.88
  -4  10   6    8.26    0.49
  -4 -10  -6    7.65    0.46
   4 -10   6    7.96    0.36
   4 -10  -6    8.47    0.47
  -4  10  -6    8.98    0.39
  -5 -10  -6   39.18    1.19
  -5  10   6   38.98    1.20
   5 -10  -6   37.53    1.19
  -5  10  -6   37.35    1.08
  -6 -10  -6    3.84    0.39
  -6  10   6    3.41    0.39
  -6  10  -6    2.87    0.29
   6 -10  -6    2.70    0.34
  -7  10   6    6.98    0.52
  -7 -10  -6    6.63    0.48
   7 -10  -6    7.13    0.51
  -7  10  -6    7.68    0.45
  -8  10   6   15.29    0.71
  -8 -10  -6   13.80    0.71
   8 -10  -6   14.66    0.68
  -8  10  -6   14.93    0.64
  -9 -10  -6   35.95    1.21
  -9  10   6   38.42    1.28
  -9  10  -6   36.11    1.16
   9 -10  -6   36.67    1.25
 -10  10   6    2.28    0.41
 -10 -10  -6    2.39    0.39
 -10  10  -6    2.77    0.38
  10 -10  -6    2.35    0.43
 -11 -10  -6   -0.20    0.34
 -11  10   6   -0.24    0.35
 -11  10  -6    0.19    0.30
  11 -10  -6    0.35    0.35
 -12  10   6    4.30    0.53
 -12 -10  -6    3.92    0.52
  12 -10  -6    4.94    0.56
 -12  10  -6    4.53    0.49
 -13  10   6    8.94    0.72
 -13 -10  -6    9.87    0.73
  13 -10  -6    9.16    0.73
 -13  10  -6   10.30    0.69
 -14 -10  -6    2.27    0.48
 -14  10   6    1.98    0.52
 -14  10  -6    1.49    0.44
  14 -10  -6    2.21    0.51
 -15  10   6    0.69    0.48
 -15 -10  -6    0.90    0.45
  15 -10  -6    1.34    0.54
 -15  10  -6    0.76    0.44
   0 -11  -6    0.16    0.22
   0  11  -6   -0.26    0.12
   0  11   6   -0.20    0.23
   0  11  -6    0.13    0.10
  -1  11   6   51.60    1.47
   1  11  -6   51.52    1.26
  -1 -11  -6   50.45    1.44
   1  11  -6   49.07    1.26
  -1  11  -6   50.26    1.27
  -1  11  -6   49.99    1.28
   1 -11  -6   51.60    1.45
   1  11   6   46.96    1.44
  -2  11   6    3.46    0.35
   2  11  -6    3.82    0.21
   2  11  -6    3.46    0.20
  -2 -11  -6    3.30    0.36
   2 -11  -6    3.66    0.37
  -2  11  -6    3.58    0.23
  -3 -11  -6   72.26    1.98
  -3  11   6   71.98    2.00
  -3  11  -6   72.46    1.84
   3 -11  -6   73.74    1.99
  -4 -11  -6    2.39    0.34
  -4  11   6    1.77    0.32
   4 -11  -6    2.13    0.32
  -4  11  -6    1.75    0.22
  -5  11   6   13.11    0.66
  -5 -11  -6   13.32    0.64
   5 -11  -6   13.79    0.65
  -5  11  -6   13.92    0.53
  -6 -11  -6    1.08    0.29
  -6  11   6    1.51    0.33
   6 -11  -6    1.17    0.32
  -6  11  -6    0.70    0.22
  -7  11   6   20.61    0.82
  -7 -11  -6   20.26    0.83
  -7  11  -6   19.38    0.73
   7 -11  -6   18.97    0.80
  -8  11   6    0.86    0.35
  -8 -11  -6    0.90    0.32
   8 -11  -6    1.61    0.34
  -8  11  -6    0.99    0.29
  -9  11   6   -0.03    0.32
  -9 -11  -6    0.07    0.29
  -9  11  -6    0.00    0.28
   9 -11  -6    0.19    0.34
 -10  11   6    5.26    0.53
 -10 -11  -6    5.54    0.51
 -10  11  -6    6.06    0.50
  10 -11  -6    5.80    0.55
 -11 -11  -6   11.62    0.70
 -11  11   6   11.22    0.76
  11 -11  -6   13.53    0.73
 -11  11  -6   10.39    0.64
 -12  11   6    7.54    0.65
 -12 -11  -6    8.20    0.66
  12 -11  -6    6.38    0.61
 -12  11  -6    7.09    0.58
 -13 -11  -6    0.25    0.42
 -13  11   6    0.76    0.44
  13 -11  -6    0.29    0.42
 -13  11  -6    0.58    0.41
 -14 -11  -6   -0.05    0.44
 -14  11   6    0.27    0.43
 -14  11  -6   -0.12    0.38
  14 -11  -6   -0.08    0.47
   0  12  -6   19.54    0.57
   0 -12  -6   19.31    0.76
   0  12   6   18.57    0.74
  -1 -12  -6   32.44    1.05
   1  12  -6   34.03    0.89
  -1  12   6   33.59    1.10
   1 -12  -6   34.86    1.07
  -1  12  -6   32.71    0.90
   1  12   6   33.46    1.09
  -2  12   6    2.26    0.35
  -2 -12  -6    2.40    0.33
   2  12  -6    2.23    0.19
   2 -12  -6    2.53    0.34
  -2  12  -6    2.16    0.21
  -3  12   6   32.93    1.08
  -3 -12  -6   32.06    1.05
   3 -12  -6   32.24    1.05
  -3  12  -6   33.16    0.92
  -4 -12  -6    0.18    0.25
  -4  12   6    0.79    0.31
  -4  12  -6    0.43    0.19
   4 -12  -6    0.35    0.28
  -5 -12  -6    5.26    0.45
  -5  12   6    6.41    0.51
   5 -12  -6    6.21    0.47
  -5  12  -6    6.53    0.38
  -6  12   6    4.40    0.44
  -6 -12  -6    5.06    0.44
   6 -12  -6    5.17    0.46
  -6  12  -6    5.11    0.37
  -7 -12  -6   -0.05    0.29
  -7  12   6    0.17    0.32
  -7  12  -6    0.06    0.23
   7 -12  -6   -0.05    0.30
  -8 -12  -6    0.96    0.35
  -8  12   6    0.44    0.35
  -8  12  -6    0.70    0.27
   8 -12  -6    0.34    0.33
  -9 -12  -6   17.53    0.84
  -9  12   6   18.98    0.89
  -9  12  -6   17.33    0.74
   9 -12  -6   18.79    0.87
 -10 -12  -6    0.02    0.35
 -10  12   6    0.34    0.39
  10 -12  -6    0.12    0.38
 -10  12  -6   -0.02    0.29
 -11 -12  -6    0.05    0.35
 -11  12   6   -0.50    0.39
 -11  12  -6    0.30    0.34
  11 -12  -6    0.57    0.38
 -12  12   6   -0.18    0.43
 -12 -12  -6    0.28    0.40
 -12  12  -6    0.15    0.35
  12 -12  -6   -0.11    0.38
 -13  12   6    2.79    0.57
 -13 -12  -6    2.21    0.47
  13 -12  -6    3.78    0.55
 -13  12  -6    2.70    0.49
   0  13   6    0.10    0.25
   0 -13  -6   -0.28    0.23
   0  13  -6    0.14    0.15
  -1 -13  -6    0.85    0.29
   1  13  -6    0.77    0.16
  -1  13   6    0.96    0.29
   1  13   6    0.95    0.30
   1 -13  -6    0.89    0.28
  -1  13  -6    1.06    0.18
  -2 -13  -6   -0.02    0.24
  -2  13   6    0.47    0.29
   2  13  -6    0.00    0.15
   2 -13  -6    0.54    0.26
   2  13   6   -0.10    0.25
  -2  13  -6    0.15    0.16
  -3 -13  -6    0.34    0.26
   3  13  -6    0.43    0.16
  -3  13   6    0.11    0.29
  -3  13  -6    0.25    0.18
   3 -13  -6    0.07    0.26
  -4 -13  -6    0.60    0.31
  -4  13   6    0.87    0.30
  -4  13  -6    0.69    0.21
   4 -13  -6    1.15    0.32
  -5 -13  -6   -0.32    0.26
  -5  13   6    0.04    0.28
  -5  13  -6    0.12    0.22
   5 -13  -6    0.13    0.28
  -6 -13  -6    1.43    0.33
  -6  13   6    1.29    0.35
   6 -13  -6    1.19    0.32
  -6  13  -6    1.06    0.26
  -7  13   6    4.14    0.46
  -7 -13  -6    4.53    0.45
  -7  13  -6    3.69    0.36
   7 -13  -6    3.29    0.42
  -8  13   6   -0.21    0.35
  -8 -13  -6   -0.03    0.32
  -8  13  -6    0.12    0.27
   8 -13  -6   -0.16    0.33
  -9 -13  -6    2.20    0.43
  -9  13   6    1.55    0.42
  -9  13  -6    1.61    0.35
   9 -13  -6    1.97    0.43
 -10 -13  -6    1.01    0.40
 -10  13   6    0.69    0.42
  10 -13  -6    0.60    0.38
 -10  13  -6    0.27    0.31
 -11 -13  -6    0.11    0.36
 -11  13   6   -0.16    0.42
 -11  13  -6   -0.01    0.35
  11 -13  -6   -0.27    0.40
 -12  13   6    0.41    0.46
 -12 -13  -6    0.25    0.41
  12 -13  -6    0.09    0.43
 -12  13  -6    0.33    0.38
 -13 -13  -6    0.73    0.41
 -13  13   6    0.62    0.50
  13 -13  -6    0.80    0.44
 -13  13  -6    0.68    0.40
   0  14  -6    2.39    0.22
   0  14   6    1.81    0.34
   0 -14  -6    2.22    0.36
  -1  14   6    4.36    0.44
  -1 -14  -6    4.59    0.43
   1  14  -6    3.78    0.26
   1  14   6    3.12    0.39
   1 -14  -6    3.78    0.39
  -1  14  -6    4.41    0.28
   2  14  -6    2.45    0.23
  -2 -14  -6    2.19    0.36
  -2  14   6    2.84    0.40
  -2  14  -6    2.34    0.24
   2 -14  -6    2.88    0.38
   2  14   6    2.09    0.35
   3  14  -6    0.49    0.18
  -3  14   6    0.37    0.29
  -3 -14  -6    0.67    0.28
   3 -14  -6    0.17    0.28
  -3  14  -6    0.22    0.20
  -4  14   6    6.57    0.54
  -4 -14  -6    6.31    0.49
   4 -14  -6    6.76    0.50
  -4  14  -6    6.83    0.42
  -5  14   6    6.86    0.56
  -5 -14  -6    6.22    0.51
   5 -14  -6    6.91    0.52
  -5  14  -6    6.58    0.41
  -6  14   6    2.25    0.43
  -6 -14  -6    2.55    0.38
   6 -14  -6    2.36    0.38
  -6  14  -6    2.48    0.31
  -7  14   6    4.07    0.48
  -7 -14  -6    5.10    0.49
  -7  14  -6    4.44    0.40
   7 -14  -6    4.41    0.49
  -8 -14  -6    0.51    0.36
  -8  14   6    0.42    0.39
   8 -14  -6   -0.15    0.36
  -8  14  -6    0.61    0.30
  -9 -14  -6    4.40    0.51
  -9  14   6    4.27    0.55
   9 -14  -6    4.68    0.54
  -9  14  -6    4.31    0.44
 -10  14   6    0.11    0.39
 -10 -14  -6    0.18    0.39
 -10  14  -6   -0.07    0.31
  10 -14  -6   -0.22    0.36
 -11 -14  -6    0.05    0.39
 -11  14   6    0.37    0.45
 -11  14  -6    0.34    0.34
  11 -14  -6    0.43    0.40
 -12  14   6    1.14    0.50
 -12  14  -6    0.39    0.38
  12 -14  -6    0.71    0.44
   0 -15  -6    0.01    0.30
   0  15   6   -0.36    0.30
   0  15  -6   -0.27    0.18
  -1 -15  -6   23.34    0.90
   1  15  -6   22.80    0.70
  -1  15   6   22.72    0.92
   1 -15  -6   23.02    0.87
  -1  15  -6   22.47    0.70
   1  15   6   21.62    0.90
  -2  15   6    0.75    0.35
  -2 -15  -6    0.07    0.27
   2  15  -6    0.69    0.19
   2 -15  -6    0.70    0.31
   2  15   6    0.26    0.30
  -2  15  -6    0.64    0.21
   3  15  -6   21.38    0.69
  -3 -15  -6   21.95    0.89
  -3  15   6   23.59    0.94
  -3  15  -6   22.26    0.73
   3 -15  -6   21.63    0.86
   3  15   6   21.54    0.88
  -4 -15  -6    1.71    0.37
   4  15  -6    1.67    0.24
  -4  15   6    1.95    0.41
  -4  15  -6    1.84    0.27
   4 -15  -6    1.75    0.36
  -5 -15  -6    0.30    0.30
  -5  15   6    0.32    0.36
  -5  15  -6   -0.21    0.23
   5 -15  -6    0.17    0.33
  -6 -15  -6    1.41    0.38
  -6  15   6    1.47    0.39
  -6  15  -6    1.78    0.31
   6 -15  -6    1.27    0.36
  -7  15   6   25.26    1.06
  -7 -15  -6   26.92    1.02
  -7  15  -6   24.52    0.89
   7 -15  -6   24.20    0.99
  -8  15   6    1.62    0.46
  -8 -15  -6    1.32    0.41
   8 -15  -6    1.99    0.41
  -8  15  -6    1.52    0.34
  -9  15   6   -0.08    0.41
  -9 -15  -6    0.15    0.38
   9 -15  -6    0.17    0.40
  -9  15  -6   -0.15    0.31
 -10  15   6    1.08    0.44
 -10  15  -6    1.05    0.36
  10 -15  -6    1.52    0.44
 -11  15   6    6.22    0.66
 -11  15  -6    8.67    0.62
  11 -15  -6    5.65    0.62
   0  16  -6   -0.09    0.19
   0 -16  -6    0.19    0.33
   0  16   6    0.10    0.35
  -1  16   6   26.18    1.02
  -1 -16  -6   27.45    1.03
   1  16  -6   27.69    0.82
   1  16   6   24.69    1.00
  -1  16  -6   28.38    0.84
   1 -16  -6   28.96    1.03
   2  16  -6    6.80    0.37
  -2 -16  -6    7.69    0.57
  -2  16   6    6.70    0.56
  -2  16  -6    6.51    0.39
   2 -16  -6    7.14    0.53
   2  16   6    6.28    0.53
  -3 -16  -6    5.57    0.50
  -3  16   6    4.54    0.51
   3  16  -6    4.89    0.32
  -3  16  -6    4.63    0.34
   3 -16  -6    5.55    0.51
   3  16   6    4.52    0.49
  -4  16   6    2.44    0.42
   4  16  -6    2.33    0.26
  -4 -16  -6    2.82    0.43
   4 -16  -6    3.30    0.42
  -4  16  -6    2.18    0.30
  -5  16   6   18.27    0.88
  -5 -16  -6   17.73    0.84
  -5  16  -6   17.67    0.70
   5 -16  -6   17.62    0.85
  -6 -16  -6    0.37    0.36
  -6  16   6   -0.05    0.35
  -6  16  -6    0.34    0.28
   6 -16  -6   -0.41    0.35
  -7  16   6    0.58    0.38
   7 -16  -6    0.81    0.40
  -7  16  -6    0.44    0.30
  -8  16   6    0.35    0.43
   8 -16  -6    0.39    0.36
  -8  16  -6    0.19    0.31
  -9  16   6   12.45    0.86
   9 -16  -6   14.34    0.86
  -9  16  -6   15.06    0.73
 -10  16   6    1.45    0.51
 -10  16  -6    2.08    0.42
   0  17   6   -0.68    0.32
   0 -17  -6    0.28    0.34
   0  17  -6   -0.12    0.21
  -1  17   6   13.31    0.71
   1  17  -6   12.69    0.51
  -1 -17  -6   12.94    0.72
   1 -17  -6   13.81    0.74
   1  17   6   12.44    0.72
  -1  17  -6   12.56    0.52
   2  17  -6   -0.03    0.20
  -2  17   6    0.31    0.37
   2  17   6   -0.04    0.31
  -2  17  -6   -0.16    0.22
   2 -17  -6   -0.13    0.34
   3  17  -6   15.42    0.57
  -3  17   6   14.09    0.80
   3 -17  -6   15.15    0.74
  -3  17  -6   14.63    0.60
   3  17   6   13.42    0.76
   4  17  -6    1.14    0.25
  -4  17   6    1.38    0.39
   4 -17  -6    0.88    0.39
  -4  17  -6    1.11    0.28
   4  17   6    1.15    0.40
  -5  17   6    0.36    0.37
   5  17  -6    0.43    0.23
  -5  17  -6    0.45    0.28
  -6  17   6    0.44    0.39
  -6  17  -6    0.76    0.30
  -7  17   6    8.07    0.67
  -7  17  -6    8.30    0.53
  -8  17   6   -0.34    0.42
  -8  17  -6    0.22    0.31
  -9  17   6    0.12    0.43
  -9  17  -6    0.07    0.33
   0  18  -6    1.27    0.25
   0  18   6    1.00    0.40
   1  18  -6    4.33    0.33
  -1  18   6    4.63    0.51
  -1  18  -6    3.76    0.33
   1  18   6    4.10    0.50
  -2  18   6    0.28    0.36
   2  18  -6    0.09    0.22
  -2  18  -6   -0.05    0.24
   2  18   6   -0.15    0.36
  -3  18   6    6.31    0.58
   3  18  -6    6.56    0.39
   3  18   6    5.41    0.55
  -3  18  -6    6.14    0.42
   4  18  -6   -0.25    0.22
  -4  18   6   -0.06    0.38
   4  18   6    0.49    0.39
  -4  18  -6    0.04    0.27
  -5  18   6   10.87    0.76
   5  18  -6   10.28    0.50
   5  18   6   10.15    0.69
  -5  18  -6   11.21    0.57
   6  18  -6    0.20    0.25
  -6  18   6    0.47    0.44
  -6  18  -6    0.04    0.29
  -7  18   6    0.47    0.42
  -7  18  -6    0.26    0.32
   0  19   6   -0.25    0.38
   0  19  -6   -0.10    0.23
   1  19  -6    1.08    0.26
  -1  19   6    0.65    0.41
   1  19   6    0.50    0.41
  -1  19  -6    0.50    0.26
  -2  19   6    0.29    0.41
   2  19   6    0.49    0.40
  -2  19  -6    0.21    0.26
  -3  19   6    0.49    0.43
   3  19   6   -0.04    0.38
  -3  19  -6    0.24    0.27
  -4  19   6   -0.19    0.40
   4  19   6   -0.10    0.38
  -4  19  -6    0.07    0.28
  -5  19   6    0.73    0.45
   5  19   6    0.26    0.36
  -5  19  -6    0.06    0.28
   0  20   6    2.82    0.51
  -1  20   6   -0.22    0.40
   1  20   6    0.66    0.42
  -2  20   6    2.00    0.49
   2  20   6    1.42    0.46
   0   0  -7   -0.01    0.09
   0   0   7   -0.16    0.08
  -1   0  -7    0.09    0.09
  -1   0   7   -0.01    0.09
   1   0  -7    0.11    0.09
   2   0  -7   -0.16    0.09
  -2   0   7    0.01    0.10
   2   0  -7   -0.15    0.09
  -2   0  -7   -0.08    0.10
  -3   0  -7    0.16    0.12
   3   0  -7    0.06    0.10
  -3   0   7    0.10    0.10
   3   0  -7    0.08    0.11
  -4   0   7    0.10    0.12
  -4   0  -7    0.15    0.13
   4   0  -7    0.04    0.13
  -5   0  -7    0.12    0.15
   5   0  -7   -0.16    0.13
  -5   0   7    0.17    0.14
  -6   0   7   -0.03    0.15
  -6   0  -7    0.51    0.19
   6   0  -7   -0.15    0.15
  -7   0   7    0.08    0.17
   7   0  -7   -0.03    0.17
  -7   0  -7   -0.15    0.18
  -8   0  -7    0.04    0.20
  -8   0   7   -0.03    0.18
   8   0  -7    0.00    0.20
  -9   0   7    0.09    0.21
   9   0  -7    0.21    0.24
  -9   0  -7    0.39    0.23
 -10   0  -7   -0.10    0.26
 -10   0   7   -0.11    0.22
  10   0  -7    0.12    0.26
 -11   0  -7    0.12    0.26
 -11   0   7    0.04    0.25
  11   0  -7   -0.30    0.24
 -12   0  -7    0.18    0.29
  12   0  -7    0.05    0.28
 -12   0   7   -0.16    0.25
  13   0  -7    0.04    0.35
 -13   0  -7   -0.02    0.34
 -13   0   7    0.42    0.32
 -14   0  -7   -0.22    0.35
 -14   0   7   -0.06    0.33
 -15   0   7    0.06    0.36
 -15   0  -7   -0.32    0.40
 -16   0   7   -0.16    0.34
 -16   0  -7    0.01    0.40
 -17   0  -7   -0.14    0.45
   0   1  -7    0.04    0.08
   0   1   7    0.07    0.10
   0  -1   7    0.00    0.08
   0  -1  -7    0.05    0.10
   1   1  -7    2.23    0.15
  -1   1   7    2.28    0.17
  -1  -1  -7    2.19    0.17
  -1   1  -7    2.34    0.15
  -1  -1   7    2.17    0.14
   1  -1  -7    2.21    0.17
  -2  -1  -7   62.23    1.61
   2   1  -7   66.20    1.58
   2   1  -7   63.73    1.58
  -2   1   7   63.43    1.61
   2  -1  -7   62.97    1.61
  -2   1  -7   63.21    1.59
  -2  -1   7   63.98    1.58
   3   1  -7    2.54    0.17
  -3  -1  -7    2.35    0.19
  -3   1   7    2.54    0.20
   3   1  -7    2.61    0.18
   3  -1  -7    2.65    0.20
  -3  -1   7    2.52    0.17
  -3   1  -7    2.61    0.19
  -4   1   7    5.00    0.29
   4   1  -7    5.07    0.27
  -4  -1  -7    4.89    0.29
   4   1  -7    5.28    0.27
  -4   1  -7    5.43    0.28
   4  -1  -7    4.95    0.30
  -4  -1   7    4.92    0.25
   5   1  -7    8.05    0.36
  -5   1   7    7.85    0.37
  -5  -1  -7    7.87    0.37
  -5   1  -7    7.92    0.37
  -5  -1   7    8.02    0.35
   5  -1  -7    8.25    0.37
  -6   1   7  114.69    2.82
   6   1  -7  111.73    2.80
  -6  -1  -7  113.44    2.83
   6  -1  -7  111.55    2.82
  -6   1  -7  109.30    2.81
  -6  -1   7  111.40    2.80
   7   1  -7    4.43    0.31
  -7   1   7    5.01    0.34
  -7  -1  -7    4.77    0.34
  -7   1  -7    4.67    0.34
   7  -1  -7    4.65    0.34
  -7  -1   7    4.63    0.31
   8   1  -7    9.51    0.48
  -8  -1  -7    9.83    0.49
  -8   1   7    9.83    0.49
  -8   1  -7    9.08    0.46
   8  -1  -7    9.52    0.50
  -8  -1   7    9.63    0.46
  -9  -1  -7    7.51    0.48
   9   1  -7    7.21    0.45
  -9   1   7    7.60    0.47
  -9   1  -7    7.60    0.47
   9  -1  -7    7.61    0.48
  -9  -1   7    6.87    0.43
  10   1  -7    1.12    0.29
 -10  -1  -7    1.21    0.31
 -10   1   7    1.73    0.29
 -10   1  -7    1.26    0.31
  10  -1  -7    1.04    0.29
 -10  -1   7    1.68    0.29
 -11  -1  -7    1.68    0.35
 -11   1   7    1.38    0.32
  11   1  -7    1.82    0.33
 -11   1  -7    1.37    0.33
 -11  -1   7    1.20    0.28
  11  -1  -7    2.00    0.33
 -12  -1  -7    3.04    0.42
  12   1  -7    2.98    0.41
 -12   1   7    2.87    0.40
 -12   1  -7    2.89    0.41
  12  -1  -7    3.27    0.43
 -12  -1   7    3.31    0.38
 -13  -1  -7    0.25    0.35
 -13   1   7   -0.14    0.32
 -13  -1   7    0.35    0.31
  13  -1  -7    0.01    0.36
 -13   1  -7    0.52    0.35
 -14   1   7    1.56    0.40
 -14  -1  -7    1.70    0.40
 -14   1  -7    0.86    0.40
 -14  -1   7    1.53    0.39
  14  -1  -7    1.58    0.42
 -15   1   7    7.01    0.59
 -15  -1  -7    5.89    0.59
 -15   1  -7    5.97    0.60
 -15  -1   7    5.61    0.54
 -16   1   7    4.42    0.54
 -16  -1  -7    5.52    0.61
 -16   1  -7    4.28    0.56
 -17   1   7   -0.40    0.41
 -17  -1  -7    0.20    0.47
 -17   1  -7   -0.45    0.42
   0   2   7   93.58    2.33
   0  -2  -7   94.58    2.33
   0   2  -7   93.84    2.27
   0  -2   7   94.99    2.27
  -1   2   7   82.53    2.10
  -1  -2  -7   85.24    2.11
   1   2  -7   86.24    2.05
  -1   2  -7   84.13    2.05
  -1  -2   7   84.96    2.04
   1  -2  -7   84.41    2.11
   2   2  -7    1.55    0.13
  -2   2   7    2.16    0.19
  -2  -2  -7    1.38    0.17
   2   2  -7    1.66    0.13
  -2   2  -7    1.83    0.14
   2  -2  -7    1.44    0.17
  -2  -2   7    1.54    0.12
  -3  -2  -7   38.54    1.08
   3   2  -7   40.77    1.03
  -3   2   7   39.12    1.07
   3   2  -7   40.36    1.03
  -3   2  -7   39.48    1.04
  -3  -2   7   38.99    1.02
   3  -2  -7   40.26    1.08
   4   2  -7  107.77    2.69
  -4   2   7  109.62    2.73
   4   2  -7  114.22    2.69
  -4  -2  -7  111.25    2.75
  -4  -2   7  107.21    2.69
  -4   2  -7  110.45    2.71
   4  -2  -7  108.87    2.74
  -5  -2  -7   36.16    1.07
   5   2  -7   36.85    1.02
  -5   2   7   38.00    1.06
  -5   2  -7   36.64    1.04
   5  -2  -7   38.52    1.07
  -5  -2   7   38.39    1.02
  -6   2   7    0.66    0.19
  -6  -2  -7    0.88    0.21
   6   2  -7    0.72    0.18
  -6   2  -7    0.39    0.18
  -6  -2   7    0.61    0.16
   6  -2  -7    0.73    0.20
  -7  -2  -7    6.60    0.41
  -7   2   7    6.14    0.38
   7   2  -7    5.87    0.36
   7  -2  -7    5.30    0.36
  -7   2  -7    6.77    0.37
  -7  -2   7    6.93    0.37
  -8   2   7   30.72    0.99
  -8  -2  -7   32.12    1.02
   8   2  -7   32.09    0.99
  -8   2  -7   31.76    0.99
  -8  -2   7   33.94    0.97
   8  -2  -7   31.76    1.01
  -9  -2  -7   23.16    0.84
  -9   2   7   23.62    0.84
   9   2  -7   22.89    0.81
  -9   2  -7   23.34    0.82
  -9  -2   7   23.90    0.80
   9  -2  -7   22.60    0.84
 -10  -2  -7   21.39    0.83
  10   2  -7   21.54    0.82
 -10   2   7   22.13    0.82
 -10   2  -7   21.63    0.84
 -10  -2   7   21.52    0.79
  10  -2  -7   23.62    0.87
 -11   2   7    1.55    0.31
  11   2  -7    2.07    0.33
 -11  -2  -7    2.96    0.40
  11  -2  -7    1.31    0.35
 -11  -2   7    1.45    0.28
 -11   2  -7    2.16    0.33
 -12   2   7   18.97    0.82
 -12  -2  -7   18.22    0.81
 -12  -2   7   20.06    0.80
  12  -2  -7   18.14    0.83
 -12   2  -7   16.06    0.79
 -13   2   7    4.15    0.47
 -13  -2  -7    4.27    0.50
 -13   2  -7    3.81    0.44
 -13  -2   7    4.10    0.43
  13  -2  -7    4.38    0.50
 -14   2   7   25.36    1.04
 -14  -2  -7   23.63    1.02
 -14  -2   7   23.91    0.96
 -14   2  -7   24.96    1.04
  14  -2  -7   25.78    1.07
 -15  -2  -7    0.61    0.44
 -15   2   7   -0.26    0.33
  15  -2  -7   -0.64    0.37
 -15   2  -7   -0.28    0.35
 -16   2   7    0.92    0.41
 -16  -2  -7    0.68    0.47
 -16   2  -7    1.03    0.43
   0   3  -7   -0.01    0.07
   0   3   7    0.30    0.14
   0  -3  -7    0.01    0.13
   0  -3   7    0.04    0.05
  -1   3   7   10.37    0.39
   1   3  -7   10.13    0.30
  -1  -3  -7    9.87    0.38
  -1  -3   7   10.10    0.29
  -1   3  -7   10.53    0.31
   1  -3  -7   10.22    0.39
  -2  -3  -7  244.00    5.82
  -2   3   7  245.87    5.81
   2   3  -7  238.96    5.73
   2  -3  -7  243.67    5.81
  -2   3  -7  239.03    5.74
  -2  -3   7  236.45    5.72
  -3   3   7  135.45    3.33
  -3  -3  -7  134.68    3.33
   3   3  -7  134.43    3.25
   3   3  -7  141.22    3.25
  -3  -3   7  133.66    3.25
   3  -3  -7  132.04    3.32
  -3   3  -7  133.39    3.27
  -4  -3  -7  141.90    3.48
   4   3  -7  137.11    3.41
   4   3  -7  146.24    3.41
  -4   3   7  141.94    3.48
   4  -3  -7  140.55    3.47
  -4  -3   7  138.14    3.40
  -4   3  -7  139.21    3.42
  -5   3   7   31.29    0.93
   5   3  -7   31.89    0.89
   5   3  -7   32.26    0.89
  -5  -3  -7   32.42    0.95
   5  -3  -7   33.74    0.95
  -5   3  -7   31.89    0.90
  -5  -3   7   30.59    0.88
   6   3  -7   43.49    1.19
  -6   3   7   42.33    1.23
  -6  -3  -7   44.66    1.24
  -6  -3   7   43.38    1.18
  -6   3  -7   43.20    1.21
   6  -3  -7   45.04    1.25
  -7   3   7   28.34    0.88
   7   3  -7   26.60    0.84
  -7  -3  -7   25.97    0.88
  -7   3  -7   27.16    0.86
  -7  -3   7   27.36    0.82
   7  -3  -7   27.79    0.88
  -8  -3  -7   15.62    0.65
  -8   3   7   16.43    0.65
   8   3  -7   16.96    0.63
  -8  -3   7   16.63    0.60
   8  -3  -7   16.15    0.64
  -8   3  -7   16.20    0.63
  -9  -3  -7   10.11    0.57
   9   3  -7    9.71    0.51
  -9   3   7   10.41    0.53
  -9   3  -7    9.92    0.54
   9  -3  -7   10.76    0.54
  -9  -3   7   10.87    0.49
 -10   3   7   13.14    0.62
 -10  -3  -7   13.26    0.64
 -10   3  -7   12.08    0.60
 -10  -3   7   13.03    0.58
  10  -3  -7   13.64    0.63
 -11   3   7    8.66    0.57
 -11  -3  -7    9.57    0.61
  11  -3  -7    8.47    0.58
 -11   3  -7    8.12    0.55
 -11  -3   7    9.57    0.54
 -12   3   7   23.05    0.93
 -12  -3  -7   25.54    1.00
 -12  -3   7   25.69    0.91
 -12   3  -7   23.28    0.92
  12  -3  -7   22.49    0.97
 -13   3   7    0.63    0.35
 -13  -3  -7    0.02    0.32
 -13  -3   7    0.01    0.28
 -13   3  -7    0.72    0.36
  13  -3  -7    0.07    0.34
 -14   3   7    6.84    0.59
 -14  -3  -7    5.97    0.57
  14  -3  -7    5.06    0.55
 -14   3  -7    5.57    0.54
 -15   3   7    4.22    0.54
 -15  -3  -7    4.80    0.58
 -15   3  -7    3.89    0.51
  15  -3  -7    4.17    0.56
 -16  -3  -7    5.20    0.60
 -16   3   7    4.05    0.57
  16  -3  -7    3.78    0.60
 -16   3  -7    3.52    0.56
   0  -4  -7  147.32    3.65
   0   4   7  150.09    3.65
   0   4  -7  149.61    3.53
  -1  -4  -7   14.41    0.52
   1   4  -7   15.40    0.40
  -1   4   7   15.62    0.52
   1  -4  -7   15.81    0.52
  -1   4  -7   15.19    0.41
  -2  -4  -7    8.11    0.38
   2   4  -7    9.22    0.29
  -2   4   7    9.84    0.39
   2   4  -7    9.38    0.28
  -2  -4   7    9.28    0.26
   2  -4  -7    9.79    0.39
  -2   4  -7    8.72    0.30
   3   4  -7   30.62    0.80
  -3  -4  -7   30.95    0.91
  -3   4   7   30.12    0.89
  -3  -4   7   30.20    0.79
   3  -4  -7   29.30    0.89
  -3   4  -7   30.96    0.82
  -3   4  -7   31.81    0.82
  -4   4   7  112.93    2.80
  -4  -4  -7  111.52    2.81
   4   4  -7  115.40    2.71
   4   4  -7  107.96    2.71
  -4   4  -7  109.74    2.73
  -4  -4   7  109.07    2.70
  -4   4  -7  113.57    2.74
   4  -4  -7  110.49    2.80
   5   4  -7   50.23    1.36
   5   4  -7   53.51    1.36
  -5  -4  -7   53.95    1.45
  -5   4   7   52.63    1.44
  -5   4  -7   52.22    1.38
  -5  -4   7   52.20    1.35
  -5   4  -7   52.40    1.39
   5  -4  -7   54.64    1.45
   6   4  -7   12.19    0.48
  -6  -4  -7   13.53    0.56
  -6   4   7   12.94    0.54
   6   4  -7   13.77    0.48
  -6  -4   7   12.98    0.46
  -6   4  -7   11.98    0.49
   6  -4  -7   13.32    0.54
   7   4  -7    6.90    0.39
  -7  -4  -7    6.23    0.41
  -7   4   7    6.49    0.41
  -7  -4   7    6.07    0.36
   7  -4  -7    7.47    0.42
  -7   4  -7    5.92    0.37
  -8  -4  -7   36.46    1.12
  -8   4   7   36.11    1.12
  -8   4  -7   33.89    1.08
   8  -4  -7   36.18    1.11
  -8  -4   7   35.78    1.04
  -9  -4  -7    3.14    0.35
  -9   4   7    3.19    0.36
   9  -4  -7    2.92    0.36
  -9  -4   7    3.13    0.30
  -9   4  -7    2.78    0.33
 -10  -4  -7   14.66    0.71
 -10   4   7   13.98    0.69
  10  -4  -7   15.61    0.72
 -10  -4   7   14.86    0.64
 -10   4  -7   15.87    0.68
 -11  -4  -7    1.45    0.36
 -11   4   7    1.13    0.32
  11  -4  -7    1.35    0.36
 -11   4  -7    1.05    0.31
 -11  -4   7    1.49    0.30
 -12  -4  -7    0.76    0.34
 -12   4   7    0.41    0.31
  12  -4  -7    0.53    0.36
 -12  -4   7    0.93    0.31
 -12   4  -7    0.43    0.32
 -13  -4  -7    3.15    0.48
 -13   4   7    3.99    0.46
  13  -4  -7    4.34    0.50
 -13   4  -7    4.48    0.47
 -14  -4  -7    7.46    0.63
 -14   4   7    7.64    0.62
  14  -4  -7    7.65    0.66
 -14   4  -7    7.42    0.60
 -15  -4  -7    0.37    0.43
 -15   4   7    0.82    0.40
  15  -4  -7   -0.42    0.42
 -15   4  -7    0.44    0.41
 -16  -4  -7    0.89    0.44
 -16   4   7    0.96    0.46
  16  -4  -7    1.40    0.50
 -16   4  -7    0.64    0.45
   0   5   7    0.04    0.15
   0  -5  -7    0.10    0.14
  -1   5   7   53.20    1.40
  -1  -5  -7   53.10    1.40
  -1   5  -7   51.55    1.26
   1  -5  -7   51.83    1.39
  -1   5  -7   51.63    1.26
  -2  -5  -7   17.40    0.59
   2   5  -7   17.52    0.45
  -2   5   7   16.96    0.58
   2  -5  -7   16.78    0.58
  -2   5  -7   16.73    0.47
   3   5  -7    0.23    0.07
  -3   5   7    0.40    0.18
  -3  -5  -7    0.31    0.17
   3  -5  -7    0.18    0.16
  -3   5  -7    0.11    0.11
  -3   5  -7    0.37    0.10
  -3  -5   7    0.18    0.07
   4   5  -7   28.26    0.74
  -4  -5  -7   28.72    0.86
  -4   5   7   27.05    0.84
  -4   5  -7   27.88    0.77
  -4   5  -7   26.76    0.77
   4  -5  -7   26.86    0.85
  -4  -5   7   26.77    0.73
  -5  -5  -7    0.54    0.21
  -5   5   7    0.85    0.22
   5   5  -7    0.46    0.13
   5  -5  -7    0.72    0.20
  -5   5  -7    0.51    0.16
  -5   5  -7    0.26    0.14
  -5  -5   7    0.15    0.12
  -6   5   7    2.79    0.30
   6   5  -7    4.30    0.26
  -6  -5  -7    3.06    0.32
  -6  -5   7    3.64    0.24
   6  -5  -7    2.95    0.29
  -6   5  -7    3.30    0.27
  -7   5   7   17.19    0.68
  -7  -5  -7   17.29    0.68
   7  -5  -7   17.05    0.67
  -7   5  -7   17.42    0.63
  -7  -5   7   17.14    0.58
  -8   5   7    4.34    0.39
  -8  -5  -7    3.98    0.37
   8  -5  -7    3.45    0.35
  -8  -5   7    4.29    0.31
  -8   5  -7    4.12    0.34
  -9  -5  -7    2.07    0.34
  -9   5   7    2.67    0.35
   9  -5  -7    2.87    0.35
  -9  -5   7    2.54    0.29
  -9   5  -7    1.71    0.29
 -10   5   7    1.26    0.32
 -10  -5  -7    1.20    0.34
  10  -5  -7    1.21    0.34
 -10  -5   7    1.56    0.26
 -10   5  -7    1.26    0.30
 -11  -5  -7    0.08    0.32
 -11   5   7    0.08    0.31
  11  -5  -7    0.03    0.33
 -11  -5   7    0.35    0.24
 -11   5  -7    0.41    0.28
 -12   5   7    0.38    0.32
 -12  -5  -7   -0.40    0.31
 -12   5  -7   -0.28    0.30
  12  -5  -7    0.15    0.35
 -13   5   7    3.06    0.47
 -13  -5  -7    2.65    0.46
 -13   5  -7    2.73    0.41
  13  -5  -7    1.67    0.45
 -14  -5  -7    0.38    0.40
 -14   5   7   -0.30    0.35
  14  -5  -7   -0.27    0.37
 -14   5  -7   -0.02    0.36
 -15  -5  -7   -0.05    0.38
 -15   5   7   -0.07    0.38
 -15   5  -7    0.04    0.40
  15  -5  -7    0.55    0.42
 -16   5   7    0.49    0.43
 -16  -5  -7    0.81    0.48
  16  -5  -7    1.08    0.49
 -16   5  -7    0.62    0.46
   0  -6  -7    3.95    0.28
   0   6   7    3.61    0.28
  -1   6   7   13.11    0.50
  -1  -6  -7   11.44    0.48
   1  -6  -7   12.81    0.49
  -2   6   7    4.37    0.30
  -2  -6  -7    3.63    0.29
  -2   6  -7    3.36    0.18
  -2   6  -7    3.84    0.17
   2  -6  -7    3.41    0.27
  -3   6   7    6.92    0.37
  -3  -6  -7    6.97    0.38
   3   6  -7    6.74    0.24
  -3  -6   7    6.36    0.20
  -3   6  -7    6.50    0.27
   3  -6  -7    6.78    0.37
  -4  -6  -7   30.87    0.96
  -4   6   7   30.57    0.96
   4  -6  -7   32.46    0.97
  -4   6  -7   32.01    0.86
  -4   6  -7   31.84    0.87
  -4  -6   7   31.40    0.81
  -5  -6  -7   22.52    0.77
   5   6  -7   23.02    0.66
  -5   6   7   21.50    0.76
  -5   6  -7   22.81    0.69
  -5   6  -7   23.07    0.69
  -5  -6   7   21.92    0.64
   5  -6  -7   22.79    0.77
  -6  -6  -7    2.26    0.30
  -6   6   7    2.70    0.31
   6   6  -7    2.13    0.21
   6  -6  -7    1.90    0.28
  -6   6  -7    1.69    0.22
  -6  -6   7    2.38    0.20
  -7   6   7    2.20    0.31
  -7  -6  -7    1.87    0.29
   7  -6  -7    1.54    0.27
  -7  -6   7    1.99    0.21
  -7   6  -7    2.31    0.27
  -8   6   7   11.40    0.57
  -8  -6  -7   11.64    0.61
   8  -6  -7   11.68    0.57
  -8   6  -7   11.59    0.53
  -8  -6   7   10.65    0.48
  -9  -6  -7    3.44    0.38
  -9   6   7    2.96    0.38
   9  -6  -7    2.79    0.37
  -9   6  -7    3.16    0.35
  -9  -6   7    3.79    0.31
 -10  -6  -7    9.63    0.58
 -10   6   7    9.62    0.57
  10  -6  -7   10.80    0.60
 -10   6  -7    9.67    0.56
 -11  -6  -7    4.24    0.46
 -11   6   7    4.54    0.47
 -11   6  -7    4.78    0.45
  11  -6  -7    3.73    0.45
 -12   6   7    3.35    0.45
 -12  -6  -7    3.34    0.47
 -12   6  -7    3.29    0.43
  12  -6  -7    3.36    0.48
 -13  -6  -7    2.20    0.43
 -13   6   7    2.37    0.43
 -13   6  -7    2.01    0.40
  13  -6  -7    2.09    0.46
 -14  -6  -7   11.21    0.77
 -14   6   7    9.38    0.72
 -14   6  -7    9.02    0.67
  14  -6  -7    9.70    0.73
 -15  -6  -7    1.08    0.47
 -15   6   7    0.95    0.46
 -15   6  -7    0.37    0.41
  15  -6  -7    0.97    0.45
 -16   6   7    0.46    0.46
 -16  -6  -7    0.20    0.48
  16  -6  -7    0.29    0.46
 -16   6  -7    0.51    0.45
   0  -7  -7    0.10    0.18
   0   7   7    0.05    0.17
  -1  -7  -7   11.75    0.49
  -1   7   7   11.61    0.49
   1  -7  -7   12.02    0.51
  -2  -7  -7   71.39    1.93
  -2   7   7   73.51    1.94
  -2   7  -7   72.88    1.79
   2  -7  -7   75.08    1.94
  -2   7  -7   74.38    1.78
   3   7  -7    0.20    0.08
  -3   7   7    0.40    0.19
  -3  -7  -7    0.07    0.20
  -3   7  -7    0.27    0.11
   3  -7  -7   -0.05    0.17
  -3   7  -7   -0.02    0.04
  -4   7   7    4.82    0.35
  -4  -7  -7    4.53    0.34
  -4   7  -7    4.36    0.26
  -4   7  -7    4.88    0.28
  -4  -7   7    5.13    0.21
   4  -7  -7    4.77    0.34
  -5  -7  -7   10.71    0.51
  -5   7   7   10.50    0.51
   5   7  -7   11.24    0.41
  -5   7  -7   11.07    0.42
   5  -7  -7   11.52    0.54
  -5  -7   7   10.29    0.37
  -5   7  -7   11.17    0.43
  -6  -7  -7   26.55    0.89
   6   7  -7   27.66    0.79
  -6   7   7   26.74    0.91
   6  -7  -7   25.53    0.88
  -6  -7   7   25.42    0.75
  -6   7  -7   26.43    0.82
  -7  -7  -7   16.13    0.70
  -7   7   7   16.31    0.67
  -7   7  -7   16.48    0.60
   7  -7  -7   14.84    0.65
  -7  -7   7   15.68    0.54
  -8  -7  -7   32.93    1.08
  -8   7   7   32.31    1.08
   8  -7  -7   32.46    1.08
  -8   7  -7   31.61    1.01
  -8  -7   7   32.86    0.95
  -9  -7  -7    0.83    0.32
  -9   7   7    0.85    0.29
   9  -7  -7    0.37    0.28
  -9   7  -7    1.30    0.28
 -10  -7  -7    9.08    0.61
 -10   7   7   11.11    0.62
 -10   7  -7   11.18    0.59
  10  -7  -7   11.01    0.66
 -11  -7  -7    3.47    0.44
 -11   7   7    3.31    0.43
 -11   7  -7    3.13    0.40
  11  -7  -7    3.72    0.44
 -12   7   7    9.55    0.68
 -12  -7  -7    8.99    0.64
  12  -7  -7    9.77    0.69
 -12   7  -7    8.90    0.61
 -13  -7  -7   -0.15    0.38
 -13   7   7    0.18    0.39
 -13   7  -7    0.08    0.34
  13  -7  -7   -0.07    0.39
 -14  -7  -7    1.53    0.44
 -14   7   7    2.03    0.46
  14  -7  -7    1.44    0.46
 -14   7  -7    1.98    0.44
 -15  -7  -7    2.05    0.52
 -15   7   7    2.45    0.53
 -15   7  -7    2.66    0.50
  15  -7  -7    2.22    0.55
   0   8   7   45.63    1.29
   0  -8  -7   44.97    1.29
  -1   8   7    9.31    0.46
  -1  -8  -7    9.40    0.46
   1  -8  -7    9.92    0.49
  -2   8   7   17.55    0.63
  -2  -8  -7   16.53    0.63
   2  -8  -7   16.54    0.64
  -2   8  -7   16.56    0.47
  -2   8  -7   16.49    0.46
  -3  -8  -7   15.19    0.61
  -3   8   7   15.39    0.61
   3   8  -7   16.02    0.44
  -3   8  -7   15.56    0.48
   3  -8  -7   15.31    0.60
  -4  -8  -7   56.14    1.58
  -4   8   7   56.91    1.60
  -4   8  -7   58.85    1.46
   4  -8  -7   59.29    1.60
  -4   8  -7   55.62    1.47
  -4  -8   7   56.90    1.40
   5   8  -7   22.41    0.64
  -5  -8  -7   20.95    0.77
  -5   8   7   22.08    0.79
   5  -8  -7   21.08    0.77
  -5   8  -7   20.97    0.67
  -5  -8   7   21.73    0.61
  -5   8  -7   22.08    0.67
  -6   8   7   12.67    0.60
  -6  -8  -7   13.38    0.63
   6  -8  -7   13.13    0.60
  -6   8  -7   13.72    0.53
  -6  -8   7   13.30    0.45
  -7   8   7   15.74    0.67
  -7  -8  -7   14.44    0.65
   7  -8  -7   15.48    0.67
  -7   8  -7   14.44    0.58
  -8  -8  -7   64.26    1.83
  -8   8   7   65.16    1.84
  -8   8  -7   63.34    1.76
   8  -8  -7   63.56    1.82
  -9   8   7    3.95    0.42
  -9  -8  -7    3.74    0.41
  -9   8  -7    3.84    0.37
   9  -8  -7    4.74    0.46
 -10  -8  -7   18.74    0.82
 -10   8   7   20.21    0.84
 -10   8  -7   17.68    0.76
  10  -8  -7   18.46    0.82
 -11   8   7   -0.13    0.32
 -11  -8  -7   -0.34    0.30
 -11   8  -7   -0.34    0.28
  11  -8  -7    0.07    0.32
 -12   8   7   20.23    0.94
 -12  -8  -7   18.29    0.87
  12  -8  -7   19.62    0.90
 -12   8  -7   18.93    0.85
 -13  -8  -7    9.01    0.70
 -13   8   7    8.94    0.72
  13  -8  -7    9.43    0.70
 -13   8  -7   10.10    0.67
 -14   8   7   13.77    0.82
 -14  -8  -7   12.32    0.82
 -14   8  -7   13.14    0.78
  14  -8  -7   12.09    0.81
 -15   8   7    0.80    0.50
 -15  -8  -7    0.55    0.49
  15  -8  -7    0.19    0.49
 -15   8  -7    1.00    0.43
   0  -9  -7   -0.21    0.20
   0   9   7   -0.02    0.20
  -1  -9  -7    7.66    0.42
  -1   9   7    6.33    0.43
  -1   9  -7    6.97    0.23
  -1   9  -7    6.95    0.23
   1  -9  -7    6.54    0.42
  -2  -9  -7   91.85    2.36
  -2   9   7   88.11    2.36
   2   9  -7   90.24    2.15
  -2   9  -7   92.17    2.17
   2  -9  -7   86.76    2.34
  -2   9  -7   89.07    2.18
  -3   9   7   16.16    0.65
  -3  -9  -7   14.07    0.61
   3   9  -7   15.25    0.44
   3  -9  -7   15.42    0.62
  -3   9  -7   14.20    0.47
  -4  -9  -7    4.21    0.37
  -4   9   7    4.20    0.38
   4   9  -7    4.15    0.23
  -4   9  -7    3.74    0.25
  -4   9  -7    4.05    0.23
   4  -9  -7    4.49    0.37
  -5  -9  -7   -0.20    0.22
  -5   9   7    0.28    0.26
  -5   9  -7    0.30    0.17
   5  -9  -7   -0.09    0.24
  -6   9   7   22.83    0.84
  -6  -9  -7   21.28    0.83
  -6   9  -7   21.84    0.72
   6  -9  -7   21.85    0.82
  -7  -9  -7    0.72    0.29
  -7   9   7    0.48    0.28
  -7   9  -7    0.49    0.23
   7  -9  -7    1.07    0.29
  -8   9   7    4.63    0.46
  -8  -9  -7    6.26    0.50
  -8   9  -7    4.90    0.39
   8  -9  -7    4.88    0.44
  -9  -9  -7    4.21    0.45
  -9   9   7    4.45    0.47
  -9   9  -7    4.03    0.39
   9  -9  -7    4.74    0.46
 -10  -9  -7   19.38    0.84
 -10   9   7   18.12    0.86
  10  -9  -7   19.31    0.84
 -10   9  -7   17.92    0.76
 -11  -9  -7    7.36    0.59
 -11   9   7    8.58    0.66
 -11   9  -7    9.78    0.61
  11  -9  -7    7.96    0.61
 -12  -9  -7   15.53    0.85
 -12   9   7   15.95    0.83
  12  -9  -7   14.20    0.79
 -12   9  -7   15.85    0.77
 -13  -9  -7    0.29    0.38
 -13   9   7   -0.06    0.38
 -13   9  -7   -0.24    0.35
  13  -9  -7    0.39    0.39
 -14  -9  -7    4.68    0.60
 -14   9   7    5.31    0.64
  14  -9  -7    4.75    0.60
 -14   9  -7    5.50    0.57
 -15   9   7    1.58    0.50
 -15  -9  -7    1.27    0.47
 -15   9  -7    1.51    0.47
  15  -9  -7    0.75    0.52
   0  10   7    9.86    0.54
   0 -10  -7   10.81    0.54
  -1  10   7   38.95    1.21
  -1 -10  -7   39.94    1.22
  -1  10  -7   41.25    1.00
  -1  10  -7   40.26    1.01
   1 -10  -7   40.51    1.21
   1  10   7   40.52    1.24
  -2 -10  -7    0.41    0.23
   2  10  -7    0.24    0.09
  -2  10   7    0.25    0.25
   2  10  -7    0.21    0.09
  -2  10  -7    0.17    0.10
  -2  10  -7    0.24    0.12
   2 -10  -7    0.30    0.24
  -3  10   7    8.03    0.48
   3  10  -7    8.09    0.29
  -3 -10  -7    7.10    0.46
  -3  10  -7    7.38    0.33
   3 -10  -7    7.65    0.48
  -4 -10  -7    6.99    0.47
  -4  10   7    8.65    0.50
  -4  10  -7    7.76    0.36
   4 -10  -7    9.45    0.53
  -5  10   7    0.71    0.31
  -5 -10  -7    0.99    0.28
  -5  10  -7    0.87    0.20
   5 -10  -7    0.73    0.26
  -6 -10  -7    5.73    0.47
  -6  10   7    6.61    0.48
  -6  10  -7    5.98    0.37
   6 -10  -7    5.62    0.45
  -7 -10  -7   -0.12    0.26
  -7  10   7    0.06    0.30
  -7  10  -7    0.21    0.22
   7 -10  -7    0.50    0.28
  -8  10   7    0.05    0.31
  -8 -10  -7    0.28    0.32
  -8  10  -7    0.76    0.26
   8 -10  -7    0.21    0.30
  -9  10   7    0.80    0.37
  -9 -10  -7    0.66    0.33
   9 -10  -7    0.89    0.37
  -9  10  -7    0.97    0.29
 -10  10   7    2.55    0.45
 -10 -10  -7    3.23    0.44
  10 -10  -7    2.97    0.46
 -10  10  -7    2.70    0.37
 -11 -10  -7    0.57    0.37
 -11  10   7    0.70    0.40
  11 -10  -7    0.82    0.38
 -11  10  -7    0.26    0.32
 -12  10   7    1.07    0.45
 -12 -10  -7    1.08    0.43
  12 -10  -7    1.39    0.45
 -12  10  -7    1.08    0.37
 -13 -10  -7    0.05    0.41
 -13  10   7    0.17    0.40
 -13  10  -7    0.18    0.36
  13 -10  -7    0.40    0.45
 -14  10   7   -0.48    0.44
 -14 -10  -7    0.18    0.41
  14 -10  -7   -0.26    0.41
 -14  10  -7    0.36    0.40
   0  11  -7    0.00    0.08
   0  11  -7   -0.14    0.09
   0  11   7    0.00    0.24
   0 -11  -7   -0.25    0.22
  -1 -11  -7   15.16    0.67
   1  11  -7   15.27    0.43
   1  11  -7   15.36    0.42
  -1  11   7   15.07    0.65
  -1  11  -7   14.73    0.45
   1 -11  -7   15.02    0.67
  -1  11  -7   14.68    0.43
   1  11   7   14.53    0.67
   2  11  -7    7.98    0.28
  -2  11   7    7.49    0.50
  -2 -11  -7    7.48    0.49
   2  11  -7    7.44    0.28
   2 -11  -7    8.43    0.49
  -2  11  -7    8.27    0.33
  -3  11   7    2.72    0.36
  -3 -11  -7    1.90    0.31
   3 -11  -7    2.01    0.31
  -3  11  -7    2.71    0.22
  -4 -11  -7   -0.21    0.26
  -4  11   7   -0.14    0.26
  -4  11  -7   -0.03    0.16
   4 -11  -7   -0.09    0.26
  -5 -11  -7    0.75    0.30
  -5  11   7    0.81    0.30
   5 -11  -7    0.64    0.30
  -5  11  -7    0.69    0.21
  -6  11   7    0.78    0.31
  -6 -11  -7    0.40    0.30
   6 -11  -7    0.49    0.29
  -6  11  -7    0.45    0.22
  -7  11   7    0.47    0.33
  -7 -11  -7    0.00    0.28
  -7  11  -7    0.24    0.23
   7 -11  -7    0.14    0.31
  -8 -11  -7    2.09    0.39
  -8  11   7    2.53    0.40
  -8  11  -7    2.19    0.32
   8 -11  -7    2.49    0.39
  -9  11   7    0.12    0.32
  -9 -11  -7   -0.60    0.30
   9 -11  -7    0.22    0.35
  -9  11  -7    0.32    0.26
 -10 -11  -7   -0.21    0.33
 -10  11   7    0.07    0.34
  10 -11  -7    0.00    0.37
 -10  11  -7    0.10    0.28
 -11  11   7   -0.36    0.38
 -11 -11  -7   -0.34    0.33
 -11  11  -7    0.16    0.33
  11 -11  -7    0.26    0.37
 -12  11   7    1.33    0.45
 -12 -11  -7    2.21    0.48
  12 -11  -7    1.39    0.47
 -12  11  -7    1.50    0.41
 -13  11   7    3.48    0.56
 -13 -11  -7    4.81    0.57
 -13  11  -7    4.29    0.51
  13 -11  -7    2.73    0.55
 -14  11   7    1.17    0.52
 -14 -11  -7    0.13    0.47
  14 -11  -7    1.06    0.47
 -14  11  -7    1.34    0.44
   0 -12  -7    1.03    0.28
   0  12  -7    0.64    0.12
   0  12   7    0.81    0.29
  -1  12   7   12.65    0.61
   1  12  -7   12.52    0.38
  -1 -12  -7   12.17    0.62
  -1  12  -7   12.54    0.41
   1  12   7   12.51    0.61
   1 -12  -7   11.81    0.58
  -2  12   7    1.87    0.33
   2  12  -7    1.90    0.16
  -2 -12  -7    1.57    0.30
   2 -12  -7    1.80    0.33
  -2  12  -7    1.81    0.19
  -3 -12  -7   -0.22    0.24
   3  12  -7   -0.01    0.13
  -3  12   7   -0.08    0.28
  -3  12  -7    0.01    0.15
   3 -12  -7    0.37    0.29
  -4  12   7   12.04    0.66
  -4 -12  -7   12.76    0.65
   4 -12  -7   12.56    0.65
  -4  12  -7   12.39    0.49
  -5  12   7    2.19    0.37
  -5 -12  -7    2.52    0.36
   5 -12  -7    2.07    0.35
  -5  12  -7    3.06    0.28
  -6 -12  -7    3.85    0.42
  -6  12   7    4.93    0.49
  -6  12  -7    4.51    0.35
   6 -12  -7    4.20    0.43
  -7 -12  -7    0.22    0.29
  -7  12   7    0.18    0.33
  -7  12  -7    0.34    0.25
   7 -12  -7   -0.13    0.29
  -8 -12  -7   14.31    0.78
  -8  12   7   16.38    0.82
   8 -12  -7   16.83    0.81
  -8  12  -7   16.66    0.69
  -9 -12  -7    8.59    0.62
  -9  12   7    9.28    0.68
  -9  12  -7    9.54    0.54
   9 -12  -7    9.46    0.65
 -10 -12  -7    4.11    0.49
 -10  12   7    3.77    0.53
 -10  12  -7    3.05    0.41
  10 -12  -7    4.23    0.52
 -11  12   7    1.64    0.44
 -11 -12  -7    1.74    0.45
  11 -12  -7    0.80    0.41
 -11  12  -7    1.06    0.37
 -12  12   7    5.62    0.64
 -12 -12  -7    4.31    0.54
 -12  12  -7    3.70    0.48
  12 -12  -7    3.93    0.57
 -13  12   7    6.28    0.70
 -13 -12  -7    5.25    0.63
 -13  12  -7    4.96    0.54
  13 -12  -7    5.79    0.66
   0  13  -7    0.00    0.13
   0  13   7    0.00    0.29
   0 -13  -7    0.07    0.28
  -1 -13  -7    1.27    0.30
  -1  13   7    1.08    0.31
   1  13  -7    1.39    0.16
   1 -13  -7    1.38    0.31
  -1  13  -7    1.29    0.17
   1  13   7    1.10    0.31
  -2 -13  -7   22.59    0.88
  -2  13   7   22.42    0.88
   2  13  -7   23.50    0.65
  -2  13  -7   22.95    0.68
   2  13   7   21.93    0.87
   2 -13  -7   24.19    0.89
  -3  13   7    3.15    0.42
  -3 -13  -7    3.61    0.40
   3  13  -7    3.35    0.22
  -3  13  -7    3.27    0.26
   3 -13  -7    3.02    0.37
  -4 -13  -7    2.11    0.34
  -4  13   7    1.77    0.36
  -4  13  -7    1.71    0.24
   4 -13  -7    2.17    0.37
  -5 -13  -7    5.44    0.50
  -5  13   7    4.65    0.49
   5 -13  -7    4.67    0.45
  -5  13  -7    4.84    0.34
  -6 -13  -7   34.19    1.18
  -6  13   7   35.46    1.24
  -6  13  -7   33.98    1.05
   6 -13  -7   34.64    1.20
  -7 -13  -7    7.56    0.58
  -7  13   7    7.39    0.60
   7 -13  -7    7.92    0.60
  -7  13  -7    7.34    0.46
  -8 -13  -7   16.52    0.81
  -8  13   7   15.68    0.80
   8 -13  -7   16.71    0.83
  -8  13  -7   15.58    0.69
  -9  13   7   -0.28    0.34
  -9 -13  -7    0.10    0.34
   9 -13  -7   -0.02    0.37
  -9  13  -7    0.39    0.30
 -10  13   7    7.90    0.68
 -10 -13  -7    7.66    0.62
  10 -13  -7    9.00    0.68
 -10  13  -7    7.52    0.55
 -11 -13  -7   12.55    0.80
 -11  13   7   10.20    0.76
 -11  13  -7   12.01    0.70
  11 -13  -7   11.73    0.80
 -12  13   7    4.43    0.62
 -12 -13  -7    5.48    0.62
 -12  13  -7    5.02    0.55
  12 -13  -7    5.69    0.64
   0 -14  -7   42.05    1.32
   0  14  -7   42.91    1.10
   0  14   7   41.17    1.35
  -1 -14  -7    0.81    0.31
   1  14  -7    0.95    0.17
  -1  14   7    0.95    0.34
   1  14   7    0.89    0.34
   1 -14  -7    0.98    0.32
  -1  14  -7    1.02    0.17
  -2 -14  -7    0.41    0.31
  -2  14   7    0.34    0.29
   2  14  -7    0.22    0.15
   2 -14  -7    0.81    0.30
  -2  14  -7    0.17    0.17
   2  14   7    0.77    0.31
  -3 -14  -7    3.63    0.43
  -3  14   7    4.24    0.45
   3  14  -7    3.55    0.24
   3 -14  -7    3.25    0.40
  -3  14  -7    3.68    0.28
  -4 -14  -7   20.76    0.81
  -4  14   7   18.80    0.83
   4  14  -7   17.96    0.59
  -4  14  -7   18.71    0.65
   4 -14  -7   19.25    0.81
  -5  14   7    5.31    0.51
  -5 -14  -7    6.33    0.52
  -5  14  -7    5.91    0.38
   5 -14  -7    5.66    0.50
  -6  14   7    4.06    0.48
  -6 -14  -7    5.06    0.50
  -6  14  -7    5.02    0.37
   6 -14  -7    5.08    0.51
  -7  14   7    0.43    0.39
  -7 -14  -7    0.40    0.35
   7 -14  -7    0.35    0.34
  -7  14  -7    0.63    0.28
  -8  14   7    9.10    0.69
  -8 -14  -7    8.74    0.65
   8 -14  -7    9.70    0.66
  -8  14  -7    9.82    0.58
  -9  14   7    8.74    0.70
  -9 -14  -7    7.87    0.63
  -9  14  -7    7.30    0.53
   9 -14  -7    7.71    0.64
 -10 -14  -7    4.97    0.57
 -10  14   7    4.63    0.56
 -10  14  -7    5.14    0.49
  10 -14  -7    4.92    0.57
 -11  14   7    0.11    0.46
 -11 -14  -7   -0.26    0.42
  11 -14  -7   -0.11    0.43
 -11  14  -7    0.55    0.37
 -12 -14  -7    5.38    0.62
 -12  14   7    5.61    0.66
  12 -14  -7    4.34    0.61
 -12  14  -7    3.49    0.49
   0 -15  -7    0.04    0.32
   0  15   7   -0.53    0.31
   0  15  -7    0.15    0.16
  -1  15   7    4.31    0.45
  -1 -15  -7    4.08    0.43
   1  15  -7    5.18    0.29
   1 -15  -7    4.29    0.44
  -1  15  -7    4.19    0.27
   1  15   7    4.15    0.45
   2  15  -7    2.82    0.23
  -2 -15  -7    2.56    0.38
  -2  15   7    2.96    0.42
   2 -15  -7    2.39    0.41
   2  15   7    2.25    0.39
  -2  15  -7    2.87    0.24
  -3  15   7    2.73    0.44
  -3 -15  -7    2.40    0.39
   3  15  -7    3.08    0.23
   3  15   7    2.57    0.40
   3 -15  -7    2.89    0.42
  -3  15  -7    2.68    0.27
   4  15  -7    0.36    0.18
  -4  15   7    0.18    0.35
  -4 -15  -7    0.39    0.33
   4 -15  -7    0.14    0.31
  -4  15  -7    0.15    0.21
  -5  15   7    3.42    0.47
  -5 -15  -7    2.78    0.41
   5 -15  -7    4.20    0.49
  -5  15  -7    3.75    0.33
  -6 -15  -7    4.12    0.48
  -6  15   7    4.56    0.54
   6 -15  -7    3.83    0.49
  -6  15  -7    3.35    0.35
  -7  15   7    5.64    0.58
  -7 -15  -7    5.50    0.53
  -7  15  -7    4.53    0.40
   7 -15  -7    5.43    0.55
  -8 -15  -7    1.34    0.39
  -8  15   7    1.39    0.46
  -8  15  -7    1.36    0.32
   8 -15  -7    1.31    0.44
  -9 -15  -7    0.50    0.41
  -9  15   7    0.57    0.45
  -9  15  -7    0.55    0.33
   9 -15  -7    0.51    0.39
 -10 -15  -7    6.61    0.64
 -10  15   7    6.22    0.64
  10 -15  -7    7.13    0.66
 -10  15  -7    6.54    0.55
 -11  15   7    3.24    0.57
  11 -15  -7    2.98    0.57
 -11  15  -7    3.68    0.47
   0  16   7    1.95    0.41
   0 -16  -7    1.43    0.36
   0  16  -7    1.69    0.21
  -1  16   7   -0.02    0.32
   1  16  -7    0.19    0.17
  -1 -16  -7    0.14    0.31
   1  16   7   -0.07    0.34
   1 -16  -7    0.15    0.33
  -1  16  -7    0.07    0.18
   2  16  -7    0.18    0.17
  -2  16   7   -0.20    0.35
  -2 -16  -7   -0.44    0.32
   2 -16  -7    0.07    0.35
  -2  16  -7   -0.08    0.19
   2  16   7    0.03    0.34
  -3 -16  -7    2.16    0.40
  -3  16   7    2.33    0.45
   3  16  -7    2.39    0.24
   3 -16  -7    2.12    0.41
  -3  16  -7    2.34    0.27
   3  16   7    2.29    0.43
   4  16  -7    0.05    0.19
  -4 -16  -7   -0.15    0.34
  -4  16   7   -0.19    0.34
   4 -16  -7    0.44    0.34
  -4  16  -7   -0.08    0.21
  -5 -16  -7    0.11    0.36
  -5  16   7    0.56    0.41
   5  16  -7    0.19    0.21
  -5  16  -7    0.62    0.26
   5 -16  -7    0.39    0.34
  -6 -16  -7    0.62    0.37
  -6  16   7    0.31    0.40
   6 -16  -7   -0.29    0.33
  -6  16  -7    0.16    0.26
  -7  16   7   -0.12    0.40
  -7 -16  -7   -0.05    0.37
   7 -16  -7   -0.37    0.34
  -7  16  -7    0.09    0.28
  -8  16   7    0.15    0.40
  -8  16  -7    0.66    0.32
   8 -16  -7    0.78    0.43
  -9  16   7    0.74    0.49
   9 -16  -7    0.85    0.46
  -9  16  -7    0.90    0.35
 -10  16   7   -0.03    0.44
  10 -16  -7   -0.53    0.39
 -10  16  -7   -0.07    0.34
   0  17   7    0.06    0.36
   0  17  -7    0.05    0.19
   0 -17  -7    0.14    0.36
   1  17  -7    3.07    0.26
  -1 -17  -7    3.29    0.44
  -1  17   7    3.63    0.49
  -1  17  -7    3.00    0.27
   1 -17  -7    4.21    0.49
   1  17   7    2.86    0.45
  -2 -17  -7    8.52    0.62
   2  17  -7    8.60    0.40
  -2  17   7    8.48    0.65
  -2  17  -7    8.37    0.43
   2  17   7    8.44    0.64
   2 -17  -7    8.41    0.63
   3  17  -7   -0.05    0.20
  -3  17   7    1.07    0.42
  -3 -17  -7    0.81    0.38
   3 -17  -7    0.06    0.36
   3  17   7    0.19    0.37
  -3  17  -7    0.10    0.23
  -4 -17  -7    1.27    0.41
   4  17  -7    1.26    0.22
  -4  17   7    1.00    0.43
   4  17   7    0.33    0.39
  -4  17  -7    1.35    0.27
   4 -17  -7    1.79    0.42
  -5  17   7    0.02    0.40
   5  17  -7    0.74    0.22
  -5  17  -7    0.22    0.25
   5 -17  -7    0.90    0.38
  -6  17   7    2.06    0.50
   6  17  -7    1.40    0.27
  -6  17  -7    1.70    0.32
   6 -17  -7    1.98    0.46
  -7  17   7    1.78    0.50
  -7  17  -7    1.27    0.33
  -8  17   7    0.48    0.46
  -8  17  -7    0.47    0.33
   0  18   7    9.39    0.67
  -1  18   7    5.91    0.60
   1  18   7    5.30    0.57
  -2  18   7   -0.14    0.39
   2  18   7    0.24    0.39
  -3  18   7    0.17    0.39
   3  18   7    0.21    0.38
  -3  18  -7    0.24    0.24
  -4  18   7    9.95    0.74
  -4  18  -7   11.40    0.53
   4  18   7    9.32    0.70
  -5  18   7    0.80    0.47
   5  18   7    1.10    0.44
  -5  18  -7    1.58    0.31
  -6  18   7    0.43    0.42
  -6  18  -7    0.39    0.30
  -7  18   7    0.56    0.47
  -7  18  -7    1.08    0.33
   0  19   7   -0.45    0.39
  -1  19   7   -0.05    0.41
   1  19   7    0.15    0.40
  -2  19   7    8.14    0.66
   2  19   7    6.50    0.63
  -3  19   7    0.33    0.44
   3  19   7    0.53    0.38
  -4  19   7   -0.68    0.38
   4  19   7    0.21    0.40
  -5  19   7    0.60    0.47
   5  19   7    1.10    0.44
  -5  19  -7    0.76    0.29
   0   0  -8   35.77    0.97
   0   0   8   38.29    0.97
   1   0  -8   17.73    0.53
  -1   0  -8   17.91    0.54
  -1   0   8   18.04    0.53
  -2   0   8    2.84    0.20
   2   0  -8    3.71    0.22
  -2   0  -8    3.35    0.22
   2   0  -8    3.77    0.23
  -3   0   8   90.17    2.27
   3   0  -8   91.22    2.28
  -3   0  -8   93.87    2.29
   4   0  -8  162.09    3.94
  -4   0   8  160.20    3.93
  -4   0  -8  162.48    3.95
  -5   0   8    4.92    0.29
  -5   0  -8    4.57    0.30
   5   0  -8    4.67    0.29
   6   0  -8   98.70    2.52
  -6   0   8   98.15    2.51
  -6   0  -8  101.73    2.54
  -7   0  -8    5.33    0.36
  -7   0   8    5.80    0.36
   7   0  -8    6.87    0.39
   8   0  -8   79.71    2.07
  -8   0  -8   74.92    2.07
  -8   0   8   77.87    2.05
  -9   0   8    2.65    0.30
   9   0  -8    2.29    0.31
  -9   0  -8    1.74    0.29
  10   0  -8   27.54    0.96
 -10   0  -8   28.71    1.00
 -10   0   8   27.82    0.95
 -11   0   8    0.16    0.26
  11   0  -8    0.36    0.29
 -11   0  -8    0.48    0.30
  12   0  -8    1.44    0.34
 -12   0  -8    2.28    0.37
 -12   0   8    1.17    0.34
 -13   0  -8    7.09    0.58
 -13   0   8    8.22    0.57
  13   0  -8    8.53    0.62
  14   0  -8   10.29    0.71
 -14   0   8   12.27    0.70
 -14   0  -8   10.95    0.73
 -15   0  -8    0.10    0.42
 -15   0   8    0.03    0.36
 -16   0  -8    8.16    0.72
   0   1   8   -0.17    0.10
   0   1  -8    0.00    0.09
   0  -1  -8   -0.02    0.11
   0  -1   8   -0.02    0.08
  -1   1   8   31.78    0.86
  -1  -1  -8   31.19    0.87
   1   1  -8   31.79    0.84
   1  -1  -8   31.43    0.87
  -1  -1   8   31.35    0.83
  -1   1  -8   32.96    0.85
  -2   1   8   73.83    1.88
  -2  -1  -8   75.35    1.89
   2   1  -8   79.53    1.86
   2   1  -8   74.85    1.86
  -2   1  -8   73.15    1.86
  -2  -1   8   71.95    1.85
   2  -1  -8   74.95    1.88
  -3   1   8    0.56    0.14
  -3  -1  -8    0.22    0.15
   3   1  -8    0.82    0.14
   3   1  -8    0.53    0.13
  -3  -1   8    0.39    0.12
  -3   1  -8    0.50    0.14
   3  -1  -8    0.40    0.14
   4   1  -8    2.89    0.21
  -4  -1  -8    3.18    0.25
  -4   1   8    2.79    0.22
   4   1  -8    2.70    0.21
  -4  -1   8    2.96    0.20
   4  -1  -8    3.07    0.24
  -4   1  -8    2.55    0.22
  -5  -1  -8   12.39    0.48
  -5   1   8   11.07    0.45
   5   1  -8   11.41    0.44
   5  -1  -8   11.85    0.47
  -5   1  -8   11.90    0.46
  -5  -1   8   11.31    0.43
  -6   1   8   95.06    2.42
  -6  -1  -8   94.41    2.44
   6   1  -8   95.97    2.41
   6  -1  -8   97.22    2.43
  -6  -1   8   93.57    2.40
  -6   1  -8   93.42    2.42
  -7  -1  -8    8.45    0.43
  -7   1   8    8.53    0.43
   7   1  -8    8.47    0.40
  -7   1  -8    7.63    0.43
  -7  -1   8    8.13    0.41
   7  -1  -8    9.20    0.45
   8   1  -8   20.96    0.73
  -8   1   8   20.76    0.73
  -8  -1  -8   20.23    0.77
  -8  -1   8   20.60    0.71
  -8   1  -8   19.53    0.74
   8  -1  -8   19.48    0.74
  -9  -1  -8    9.98    0.55
  -9   1   8    8.99    0.50
   9   1  -8    8.69    0.51
  -9  -1   8    8.31    0.47
   9  -1  -8    8.00    0.48
  -9   1  -8    9.40    0.50
 -10  -1  -8   47.52    1.48
 -10   1   8   50.31    1.46
  10   1  -8   48.78    1.45
 -10  -1   8   49.91    1.44
 -10   1  -8   49.11    1.48
  10  -1  -8   50.23    1.48
 -11   1   8    0.17    0.27
 -11  -1  -8   -0.08    0.29
  11   1  -8   -0.22    0.27
 -11  -1   8   -0.24    0.23
  11  -1  -8   -0.07    0.29
 -11   1  -8   -0.24    0.25
 -12  -1  -8   22.79    0.92
 -12   1   8   23.80    0.90
  12   1  -8   21.29    0.89
 -12  -1   8   23.94    0.90
  12  -1  -8   24.20    0.96
 -12   1  -8   21.76    0.90
  13   1  -8    0.97    0.38
 -13  -1  -8    1.15    0.37
 -13   1   8    1.69    0.36
 -13   1  -8    0.99    0.38
  13  -1  -8    1.73    0.41
 -13  -1   8    1.93    0.37
 -14  -1  -8   12.87    0.75
 -14   1   8   13.97    0.77
 -14  -1   8   13.02    0.74
 -14   1  -8   14.24    0.76
  14  -1  -8   13.67    0.81
 -15  -1  -8    0.97    0.42
 -15   1   8    1.45    0.39
 -15   1  -8    1.06    0.44
  15  -1  -8    0.92    0.42
 -16  -1  -8   12.72    0.85
 -16   1  -8   12.38    0.85
   0  -2  -8   55.83    1.47
   0   2   8   57.94    1.47
   0  -2   8   56.42    1.40
   0   2  -8   57.22    1.41
  -1   2   8    4.60    0.25
  -1  -2  -8    4.32    0.26
   1   2  -8    4.39    0.21
  -1   2  -8    4.77    0.22
  -1  -2   8    4.02    0.19
   1  -2  -8    5.18    0.28
   2   2  -8    2.63    0.17
  -2   2   8    2.83    0.21
  -2  -2  -8    3.11    0.23
   2   2  -8    3.06    0.17
  -2  -2   8    2.48    0.16
   2  -2  -8    2.43    0.20
  -2   2  -8    2.75    0.18
  -3  -2  -8   15.70    0.53
   3   2  -8   14.59    0.47
  -3   2   8   15.92    0.52
   3   2  -8   16.09    0.47
  -3  -2   8   15.25    0.46
   3  -2  -8   15.52    0.53
  -3   2  -8   15.09    0.49
  -4   2   8   53.78    1.43
   4   2  -8   53.88    1.38
  -4  -2  -8   54.42    1.44
   4   2  -8   54.50    1.39
  -4  -2   8   53.65    1.38
   4  -2  -8   52.49    1.43
  -4   2  -8   52.92    1.39
   5   2  -8   13.33    0.47
  -5  -2  -8   12.20    0.49
  -5   2   8   11.48    0.48
   5  -2  -8   12.17    0.50
  -5  -2   8   12.16    0.45
  -5   2  -8   12.66    0.47
  -6   2   8    0.73    0.19
   6   2  -8    0.32    0.17
  -6  -2  -8    0.29    0.18
  -6  -2   8    0.53    0.16
   6  -2  -8    0.16    0.19
  -6   2  -8    0.16    0.17
  -7   2   8    4.34    0.33
   7   2  -8    3.71    0.30
  -7  -2  -8    4.15    0.35
   7  -2  -8    3.97    0.32
  -7   2  -8    3.97    0.32
  -7  -2   8    4.55    0.30
  -8  -2  -8    6.78    0.44
   8   2  -8    6.47    0.41
  -8   2   8    6.06    0.40
  -8   2  -8    6.01    0.40
   8  -2  -8    6.06    0.41
  -8  -2   8    6.81    0.38
  -9   2   8    1.48    0.29
   9   2  -8    1.50    0.28
  -9  -2  -8    1.38    0.30
  -9   2  -8    1.86    0.28
   9  -2  -8    1.14    0.27
  -9  -2   8    1.27    0.25
 -10   2   8    0.50    0.27
  10   2  -8    0.79    0.28
 -10  -2  -8    0.55    0.28
 -10   2  -8    0.40    0.25
  10  -2  -8    0.77    0.28
 -10  -2   8    0.49    0.24
  11   2  -8   -0.12    0.27
 -11   2   8   -0.29    0.26
 -11  -2  -8   -0.14    0.27
  11  -2  -8    0.21    0.30
 -11  -2   8    0.08    0.24
 -11   2  -8    0.35    0.29
 -12  -2  -8   15.24    0.76
 -12   2   8   16.46    0.74
  12  -2  -8   15.54    0.77
 -12  -2   8   16.43    0.70
 -12   2  -8   16.59    0.75
 -13  -2  -8    0.07    0.32
 -13   2   8    0.22    0.33
 -13   2  -8    0.30    0.34
 -13  -2   8    0.25    0.31
  13  -2  -8    0.89    0.39
 -14   2   8    3.67    0.49
 -14  -2  -8    4.29    0.51
 -14   2  -8    3.90    0.48
  14  -2  -8    4.05    0.53
 -15   2   8   -0.05    0.35
 -15  -2  -8    0.10    0.41
  15  -2  -8   -0.35    0.43
 -15   2  -8    0.13    0.40
 -16   2   8    0.77    0.44
 -16  -2  -8    0.80    0.45
 -16   2  -8    0.89    0.44
   0  -3   8    0.08    0.07
   0  -3  -8   -0.06    0.13
   0   3   8    0.36    0.15
   0   3  -8   -0.13    0.08
  -1  -3  -8    0.39    0.14
  -1   3   8    0.51    0.16
   1   3  -8    0.29    0.09
  -1   3  -8    0.50    0.10
  -1  -3   8    0.35    0.08
   1  -3  -8    0.29    0.15
   2   3  -8   25.97    0.70
  -2  -3  -8   26.96    0.80
  -2   3   8   25.74    0.79
  -2  -3   8   27.91    0.69
  -2   3  -8   25.47    0.71
   2  -3  -8   27.49    0.80
  -3  -3  -8   22.66    0.71
   3   3  -8   22.54    0.62
  -3   3   8   22.90    0.71
   3   3  -8   22.06    0.62
  -3   3  -8   22.41    0.64
  -3  -3   8   22.45    0.62
   3  -3  -8   21.90    0.71
  -4  -3  -8   10.87    0.46
   4   3  -8   11.51    0.40
  -4   3   8   12.05    0.47
   4   3  -8   11.58    0.40
  -4   3  -8   10.42    0.41
   4  -3  -8   11.65    0.47
  -4  -3   8   11.50    0.39
   5   3  -8    0.25    0.15
  -5   3   8    0.45    0.19
   5   3  -8    0.44    0.14
  -5  -3  -8    0.29    0.18
  -5  -3   8    0.48    0.13
   5  -3  -8    0.48    0.19
  -5   3  -8    0.43    0.17
  -6  -3  -8    1.81    0.25
   6   3  -8    2.03    0.22
  -6   3   8    1.82    0.25
   6  -3  -8    1.80    0.24
  -6   3  -8    1.52    0.22
  -6  -3   8    2.00    0.20
  -7  -3  -8    7.86    0.48
  -7   3   8    8.20    0.45
   7   3  -8    8.28    0.41
  -7  -3   8    8.57    0.41
  -7   3  -8    7.78    0.43
   7  -3  -8    9.18    0.48
  -8  -3  -8    2.74    0.33
  -8   3   8    2.05    0.29
   8   3  -8    2.37    0.27
  -8   3  -8    2.62    0.29
   8  -3  -8    2.19    0.31
  -8  -3   8    2.58    0.27
   9   3  -8    7.51    0.46
  -9  -3  -8    7.86    0.52
  -9   3   8    7.89    0.50
  -9   3  -8    8.02    0.45
  -9  -3   8    7.59    0.42
   9  -3  -8    7.55    0.50
 -10  -3  -8    5.17    0.44
  10   3  -8    4.78    0.41
 -10   3   8    5.05    0.44
 -10   3  -8    4.52    0.41
 -10  -3   8    4.88    0.38
  10  -3  -8    4.81    0.43
 -11  -3  -8    1.35    0.34
 -11   3   8    1.41    0.33
  11  -3  -8    2.28    0.40
 -11   3  -8    1.90    0.35
 -11  -3   8    2.12    0.32
 -12  -3  -8   17.19    0.85
 -12   3   8   18.27    0.83
 -12   3  -8   18.53    0.82
  12  -3  -8   18.34    0.86
 -12  -3   8   18.67    0.77
 -13  -3  -8    0.06    0.34
 -13   3   8    0.30    0.34
 -13   3  -8    1.05    0.37
  13  -3  -8   -0.42    0.36
 -14   3   8   -0.17    0.36
 -14  -3  -8   -0.44    0.37
  14  -3  -8    0.44    0.40
 -14   3  -8    0.00    0.36
 -15   3   8    0.28    0.41
 -15  -3  -8    0.46    0.40
  15  -3  -8    0.53    0.45
 -15   3  -8    0.66    0.42
 -16  -3  -8    0.73    0.47
 -16   3   8    0.94    0.42
  16  -3  -8    0.99    0.51
 -16   3  -8    1.67    0.49
   0   4  -8  243.66    5.75
   0  -4  -8  244.84    5.87
   0   4   8  240.22    5.87
  -1  -4  -8    0.00    0.17
  -1   4   8    0.23    0.17
   1  -4   8    0.13    0.06
   1   4  -8    0.25    0.07
   1  -4  -8    0.26    0.16
  -1   4  -8    0.23    0.08
   2   4  -8  266.23    6.24
   2   4  -8  269.11    6.24
  -2  -4  -8  263.86    6.36
  -2   4   8  258.88    6.35
  -2   4  -8  262.41    6.25
  -2  -4   8  264.36    6.22
   2  -4  -8  256.74    6.35
  -3  -4  -8    1.82    0.23
  -3   4   8    2.02    0.23
   3   4  -8    2.51    0.16
  -3   4  -8    2.19    0.17
  -3  -4   8    2.48    0.14
   3  -4  -8    2.02    0.23
   4   4  -8   72.91    1.79
  -4   4   8   69.33    1.88
  -4  -4  -8   71.73    1.89
   4   4  -8   70.58    1.79
  -4   4  -8   70.72    1.81
  -4  -4   8   71.44    1.78
  -4   4  -8   73.78    1.82
   4  -4  -8   73.91    1.89
  -5   4   8   16.36    0.59
   5   4  -8   16.29    0.51
  -5  -4  -8   16.12    0.62
   5   4  -8   15.72    0.52
  -5  -4   8   15.34    0.50
  -5   4  -8   15.61    0.54
   5  -4  -8   14.97    0.60
  -5   4  -8   16.59    0.55
  -6   4   8    0.25    0.19
  -6  -4  -8    0.18    0.21
   6   4  -8    0.23    0.16
   6   4  -8    0.09    0.14
  -6   4  -8   -0.19    0.16
   6  -4  -8   -0.26    0.19
  -6  -4   8   -0.04    0.13
   7   4  -8    1.56    0.23
  -7   4   8    1.79    0.26
  -7  -4  -8    1.42    0.26
  -7   4  -8    1.52    0.24
  -7  -4   8    1.94    0.22
   7  -4  -8    1.90    0.27
   8   4  -8    1.45    0.25
  -8   4   8    1.66    0.27
  -8  -4  -8    1.55    0.28
  -8  -4   8    1.82    0.24
   8  -4  -8    1.33    0.27
  -8   4  -8    1.18    0.25
  -9   4   8    0.04    0.23
  -9  -4  -8   -0.27    0.23
   9  -4  -8    0.03    0.24
  -9   4  -8    0.09    0.23
  -9  -4   8   -0.30    0.19
 -10   4   8   14.07    0.66
 -10  -4  -8   14.26    0.72
 -10   4  -8   13.66    0.66
 -10  -4   8   15.24    0.61
  10  -4  -8   14.31    0.71
 -11  -4  -8    2.14    0.40
 -11   4   8    2.73    0.38
 -11  -4   8    2.45    0.33
 -11   4  -8    1.88    0.33
  11  -4  -8    2.18    0.38
 -12   4   8   14.63    0.73
 -12  -4  -8   14.61    0.75
  12  -4  -8   14.50    0.79
 -12   4  -8   14.63    0.71
 -13   4   8    1.61    0.41
 -13  -4  -8    1.66    0.41
  13  -4  -8    1.25    0.43
 -13   4  -8    1.10    0.38
 -14  -4  -8    7.45    0.65
 -14   4   8    6.00    0.59
  14  -4  -8    8.50    0.68
 -14   4  -8    6.76    0.58
 -15  -4  -8   -0.22    0.42
 -15   4   8   -0.43    0.35
 -15   4  -8    0.21    0.36
  15  -4  -8    0.28    0.41
 -16   4   8   -0.32    0.39
 -16  -4  -8   -0.14    0.41
 -16   4  -8    0.31    0.41
  16  -4  -8    0.00    0.48
   0   5   8    0.14    0.16
   0  -5  -8   -0.09    0.14
  -1   5   8    7.56    0.37
  -1  -5  -8    8.09    0.39
  -1   5  -8    8.02    0.25
   1  -5  -8    8.29    0.38
  -1   5  -8    7.92    0.24
  -2   5   8   17.76    0.61
   2   5  -8   18.27    0.47
  -2  -5  -8   18.58    0.63
   2   5  -8   17.75    0.48
  -2   5  -8   17.47    0.49
  -2   5  -8   17.52    0.50
   2  -5  -8   19.10    0.64
   3   5  -8    4.87    0.22
  -3  -5  -8    4.55    0.32
   3   5  -8    4.44    0.20
  -3   5   8    4.00    0.30
   3  -5  -8    4.35    0.31
  -3   5  -8    3.93    0.23
  -3   5  -8    4.60    0.22
  -3  -5   8    4.81    0.18
  -4  -5  -8   17.75    0.65
   4   5  -8   17.90    0.55
  -4   5   8   18.72    0.65
  -4   5  -8   17.34    0.56
   4  -5  -8   18.64    0.64
  -4  -5   8   18.89    0.52
  -4   5  -8   18.85    0.57
  -5  -5  -8    7.72    0.43
   5   5  -8    7.69    0.33
  -5   5   8    7.31    0.43
  -5  -5   8    7.11    0.30
  -5   5  -8    7.37    0.35
  -5   5  -8    8.03    0.36
   5  -5  -8    8.04    0.42
  -6  -5  -8   71.35    1.97
   6   5  -8   76.59    1.88
  -6   5   8   74.99    1.98
  -6   5  -8   70.65    1.90
   6  -5  -8   74.72    1.98
  -6  -5   8   72.20    1.86
  -7   5   8    6.00    0.41
  -7  -5  -8    6.75    0.45
  -7  -5   8    5.48    0.33
  -7   5  -8    5.81    0.37
   7  -5  -8    5.83    0.41
  -8  -5  -8    0.10    0.24
  -8   5   8    0.10    0.23
  -8  -5   8    0.11    0.18
  -8   5  -8   -0.14    0.21
   8  -5  -8    0.11    0.24
  -9  -5  -8   -0.28    0.24
  -9   5   8    0.01    0.24
   9  -5  -8    0.03    0.25
  -9  -5   8    0.18    0.20
  -9   5  -8   -0.03    0.23
 -10   5   8   44.92    1.37
 -10  -5  -8   41.21    1.36
  10  -5  -8   43.55    1.37
 -10   5  -8   40.54    1.30
 -11  -5  -8    9.87    0.64
 -11   5   8   10.04    0.65
  11  -5  -8   12.30    0.69
 -11   5  -8   10.19    0.60
 -12  -5  -8   37.49    1.34
 -12   5   8   38.87    1.34
 -12   5  -8   39.78    1.30
  12  -5  -8   38.12    1.32
 -13   5   8    0.35    0.37
 -13  -5  -8    0.51    0.36
 -13   5  -8   -0.28    0.33
  13  -5  -8    0.01    0.35
 -14  -5  -8    7.63    0.68
 -14   5   8    7.39    0.63
  14  -5  -8    8.29    0.70
 -14   5  -8    7.37    0.63
 -15   5   8    5.15    0.57
 -15  -5  -8    4.95    0.61
  15  -5  -8    5.19    0.63
 -15   5  -8    3.45    0.53
 -16   5   8    5.84    0.64
 -16  -5  -8    7.49    0.74
  16  -5  -8    8.30    0.75
 -16   5  -8    6.49    0.65
   0  -6  -8  107.21    2.73
   0   6   8  108.64    2.74
  -1  -6  -8   13.36    0.55
  -1   6   8   12.80    0.53
   1  -6  -8   14.02    0.53
  -2  -6  -8    1.07    0.22
  -2   6   8    0.51    0.19
   2  -6  -8    1.30    0.22
  -2   6  -8    0.76    0.10
  -2   6  -8    0.88    0.10
   3   6  -8    1.37    0.11
  -3   6   8    1.23    0.22
  -3  -6  -8    1.28    0.24
   3  -6  -8    1.08    0.22
  -3   6  -8    1.03    0.13
  -4  -6  -8   75.59    2.02
  -4   6   8   75.97    2.02
   4  -6  -8   77.20    2.02
  -4   6  -8   77.31    1.90
  -4   6  -8   75.58    1.90
  -4  -6   8   74.70    1.85
  -5   6   8    4.24    0.35
  -5  -6  -8    4.24    0.35
   5   6  -8    4.72    0.26
  -5   6  -8    4.88    0.30
   5  -6  -8    4.51    0.35
  -5  -6   8    4.95    0.25
  -5   6  -8    4.61    0.27
  -6  -6  -8   29.90    0.98
   6   6  -8   31.46    0.87
  -6   6   8   31.19    1.00
  -6   6  -8   30.94    0.91
   6  -6  -8   30.07    0.98
  -6  -6   8   29.84    0.85
  -7   6   8    2.35    0.32
  -7  -6  -8    2.91    0.35
  -7   6  -8    2.98    0.28
  -7  -6   8    2.86    0.24
   7  -6  -8    2.65    0.32
  -8   6   8   65.24    1.81
  -8  -6  -8   61.67    1.80
   8  -6  -8   64.64    1.80
  -8  -6   8   64.37    1.68
  -8   6  -8   62.62    1.74
  -9  -6  -8   21.26    0.84
  -9   6   8   20.55    0.82
   9  -6  -8   21.24    0.83
  -9   6  -8   20.21    0.77
 -10  -6  -8   39.77    1.31
 -10   6   8   38.95    1.28
 -10   6  -8   37.17    1.21
  10  -6  -8   38.90    1.29
 -11  -6  -8    0.57    0.32
 -11   6   8    0.12    0.33
 -11   6  -8    0.43    0.29
  11  -6  -8    0.44    0.32
 -12  -6  -8   17.50    0.83
 -12   6   8   16.76    0.84
  12  -6  -8   15.19    0.83
 -12   6  -8   15.63    0.76
 -13  -6  -8   -0.11    0.37
 -13   6   8   -0.07    0.37
 -13   6  -8    0.32    0.34
  13  -6  -8   -0.01    0.38
 -14  -6  -8   17.77    0.93
 -14   6   8   17.43    0.93
 -14   6  -8   16.18    0.86
  14  -6  -8   17.24    0.95
 -15  -6  -8    3.55    0.54
 -15   6   8    3.20    0.55
  15  -6  -8    2.80    0.57
 -15   6  -8    2.91    0.50
   0  -7  -8    0.05    0.19
   0   7   8    0.00    0.18
  -1  -7  -8   11.09    0.48
  -1   7   8    9.81    0.47
   1  -7  -8   10.15    0.47
  -2   7   8   35.60    1.06
  -2  -7  -8   34.40    1.05
   2  -7  -8   34.59    1.05
  -2   7  -8   35.79    0.88
  -2   7  -8   35.27    0.88
  -3   7   8    1.76    0.25
   3   7  -8    2.06    0.12
  -3  -7  -8    1.80    0.27
   3  -7  -8    1.75    0.25
  -3   7  -8    1.77    0.15
  -4   7   8   11.29    0.51
   4   7  -8   10.74    0.35
  -4  -7  -8    9.88    0.52
  -4  -7   8    9.84    0.31
   4  -7  -8   11.44    0.53
  -4   7  -8   10.33    0.38
  -4   7  -8    9.65    0.37
  -5  -7  -8    8.85    0.48
  -5   7   8    8.79    0.50
   5  -7  -8    8.81    0.47
  -5   7  -8    8.65    0.39
  -5   7  -8    8.45    0.37
  -5  -7   8    8.61    0.32
  -6  -7  -8   11.07    0.55
  -6   7   8   11.56    0.57
  -6   7  -8   10.56    0.46
   6  -7  -8   11.19    0.55
  -6  -7   8   11.06    0.40
  -7   7   8    5.53    0.43
  -7  -7  -8    5.50    0.44
   7  -7  -8    6.44    0.47
  -7   7  -8    6.12    0.38
  -8   7   8   15.24    0.71
  -8  -7  -8   14.40    0.68
  -8   7  -8   16.07    0.63
   8  -7  -8   14.58    0.67
  -9   7   8    1.14    0.34
  -9  -7  -8    1.04    0.31
  -9   7  -8    1.10    0.28
   9  -7  -8    0.82    0.31
 -10  -7  -8   19.28    0.85
 -10   7   8   20.23    0.85
 -10   7  -8   19.17    0.79
  10  -7  -8   21.28    0.89
 -11   7   8    0.15    0.32
 -11  -7  -8   -0.01    0.34
 -11   7  -8   -0.12    0.30
  11  -7  -8    0.07    0.36
 -12   7   8    6.98    0.60
 -12  -7  -8    5.12    0.54
  12  -7  -8    5.66    0.55
 -12   7  -8    6.44    0.53
 -13  -7  -8   -0.31    0.39
 -13   7   8    0.15    0.40
  13  -7  -8   -0.16    0.38
 -13   7  -8   -0.35    0.32
 -14   7   8    0.07    0.39
 -14  -7  -8   -0.02    0.43
  14  -7  -8   -0.21    0.44
 -14   7  -8    0.21    0.37
 -15  -7  -8    0.16    0.42
 -15   7   8    0.17    0.45
 -15   7  -8    0.27    0.40
  15  -7  -8   -0.10    0.43
   0  -8  -8    5.58    0.37
   0   8   8    5.74    0.39
  -1   8   8    3.25    0.31
  -1  -8  -8    3.94    0.34
   1  -8  -8    4.11    0.35
  -2  -8  -8    7.29    0.43
  -2   8   8    8.69    0.47
  -2   8  -8    7.72    0.26
   2  -8  -8    7.32    0.43
  -2   8  -8    7.65    0.25
  -3  -8  -8    0.53    0.23
  -3   8   8    0.82    0.25
   3   8  -8    0.40    0.08
   3  -8  -8    0.33    0.21
  -3   8  -8    0.51    0.13
  -3   8  -8    0.23    0.11
  -4   8   8   13.80    0.61
  -4  -8  -8   13.07    0.57
   4   8  -8   13.89    0.41
  -4   8  -8   13.12    0.45
   4  -8  -8   14.77    0.59
  -4   8  -8   10.06    0.40
   5   8  -8   -0.06    0.05
  -5  -8  -8   -0.09    0.24
  -5   8   8    0.29    0.25
   5  -8  -8    0.07    0.23
  -5   8  -8    0.06    0.16
  -6  -8  -8    1.70    0.30
  -6   8   8    1.39    0.31
  -6   8  -8    1.59    0.23
   6  -8  -8    1.36    0.32
  -7  -8  -8   -0.07    0.27
  -7   8   8   -0.03    0.27
   7  -8  -8    0.01    0.25
  -7   8  -8   -0.43    0.18
  -8  -8  -8    0.09    0.27
  -8   8   8    0.02    0.26
  -8   8  -8    0.36    0.22
   8  -8  -8    0.32    0.28
  -9   8   8    3.30    0.41
  -9  -8  -8    4.32    0.46
  -9   8  -8    4.25    0.38
   9  -8  -8    3.76    0.43
 -10  -8  -8    0.33    0.31
 -10   8   8    0.33    0.32
 -10   8  -8    0.05    0.28
  10  -8  -8    0.38    0.35
 -11  -8  -8    0.89    0.36
 -11   8   8    1.30    0.38
 -11   8  -8    0.96    0.33
  11  -8  -8    0.75    0.37
 -12  -8  -8    2.55    0.48
 -12   8   8    1.91    0.47
 -12   8  -8    2.61    0.42
  12  -8  -8    2.24    0.47
 -13  -8  -8    0.66    0.40
 -13   8   8    0.31    0.42
 -13   8  -8    0.36    0.36
  13  -8  -8   -0.02    0.43
 -14  -8  -8    0.19    0.41
 -14   8   8    0.30    0.44
  14  -8  -8    0.21    0.45
 -14   8  -8    0.20    0.38
 -15  -8  -8    0.28    0.44
 -15   8   8    1.22    0.50
  15  -8  -8    0.48    0.46
 -15   8  -8    1.21    0.45
   0   9   8   -0.24    0.22
   0  -9  -8   -0.06    0.20
  -1  -9  -8    0.41    0.22
  -1   9   8    0.74    0.24
   1  -9  -8    0.72    0.25
  -2   9   8   18.29    0.71
  -2  -9  -8   18.62    0.73
  -2   9  -8   19.83    0.51
   2  -9  -8   18.98    0.71
  -2   9  -8   18.85    0.52
  -3   9   8    3.07    0.33
   3   9  -8    2.63    0.15
  -3  -9  -8    2.59    0.33
  -3   9  -8    2.89    0.17
  -3   9  -8    2.56    0.18
   3  -9  -8    2.63    0.32
   4   9  -8    1.88    0.15
  -4   9   8    1.89    0.32
  -4  -9  -8    1.78    0.29
   4  -9  -8    2.69    0.31
  -4   9  -8    1.86    0.19
  -5   9   8    3.79    0.39
  -5  -9  -8    2.87    0.35
  -5   9  -8    3.07    0.25
   5  -9  -8    3.22    0.36
  -6  -9  -8   28.03    0.94
  -6   9   8   26.10    0.96
   6  -9  -8   24.38    0.94
  -6   9  -8   25.76    0.81
  -7   9   8    1.04    0.34
  -7  -9  -8    1.99    0.36
  -7   9  -8    1.53    0.25
   7  -9  -8    1.43    0.34
  -8   9   8    0.21    0.31
  -8  -9  -8   -0.11    0.27
   8  -9  -8    0.10    0.31
  -8   9  -8    0.06    0.23
  -9  -9  -8    0.15    0.33
  -9   9   8    0.56    0.35
  -9   9  -8    0.25    0.27
   9  -9  -8    0.29    0.34
 -10  -9  -8    1.73    0.38
 -10   9   8    1.21    0.40
  10  -9  -8    1.03    0.40
 -10   9  -8    1.47    0.32
 -11   9   8    2.54    0.48
 -11  -9  -8    2.29    0.46
 -11   9  -8    2.91    0.42
  11  -9  -8    3.49    0.50
 -12  -9  -8    5.01    0.55
 -12   9   8    5.93    0.59
 -12   9  -8    6.30    0.54
  12  -9  -8    6.45    0.61
 -13  -9  -8    0.03    0.42
 -13   9   8    0.51    0.42
  13  -9  -8   -0.18    0.42
 -13   9  -8   -0.19    0.35
 -14   9   8    1.02    0.46
 -14  -9  -8    0.37    0.43
  14  -9  -8    0.72    0.48
 -14   9  -8    1.10    0.41
   0 -10  -8   99.57    2.62
   0  10   8  101.18    2.64
  -1 -10  -8   23.56    0.85
  -1  10   8   23.80    0.85
   1 -10  -8   22.21    0.81
   1  10   8   22.31    0.83
  -2 -10  -8   13.88    0.66
  -2  10   8   16.05    0.68
  -2  10  -8   14.87    0.42
  -2  10  -8   15.24    0.43
   2 -10  -8   13.41    0.62
  -3 -10  -8    2.91    0.34
   3  10  -8    2.89    0.17
  -3  10   8    3.35    0.38
  -3  10  -8    3.19    0.20
   3 -10  -8    2.81    0.35
  -4 -10  -8   81.38    2.19
  -4  10   8   79.72    2.19
   4 -10  -8   79.33    2.17
  -4  10  -8   79.93    2.01
  -5 -10  -8   49.33    1.48
  -5  10   8   49.58    1.50
   5 -10  -8   48.75    1.48
  -5  10  -8   49.21    1.32
  -6 -10  -8   16.31    0.75
  -6  10   8   17.41    0.77
  -6  10  -8   15.86    0.61
   6 -10  -8   16.50    0.72
  -7  10   8    0.37    0.30
  -7 -10  -8    0.04    0.28
   7 -10  -8    0.09    0.31
  -7  10  -8    0.28    0.23
  -8 -10  -8    4.38    0.45
  -8  10   8    3.78    0.44
   8 -10  -8    3.57    0.45
  -8  10  -8    4.03    0.37
  -9 -10  -8    8.88    0.62
  -9  10   8    8.81    0.64
  -9  10  -8    8.07    0.50
   9 -10  -8    7.01    0.56
 -10  10   8   12.67    0.75
 -10 -10  -8   11.72    0.73
 -10  10  -8   11.66    0.63
  10 -10  -8    9.82    0.67
 -11  10   8    0.18    0.40
 -11 -10  -8    1.02    0.40
  11 -10  -8   -0.52    0.34
 -11  10  -8    0.19    0.32
 -12 -10  -8    2.86    0.51
 -12  10   8    2.94    0.50
 -12  10  -8    3.31    0.44
  12 -10  -8    3.53    0.51
 -13  10   8    1.88    0.49
 -13 -10  -8    2.38    0.53
  13 -10  -8    1.71    0.49
 -13  10  -8    1.73    0.42
 -14 -10  -8    4.13    0.61
 -14  10   8    5.25    0.65
 -14  10  -8    4.30    0.55
  14 -10  -8    4.40    0.60
   0  11   8   -0.44    0.23
   0 -11  -8   -0.27    0.24
  -1 -11  -8   15.74    0.68
  -1  11   8   15.46    0.71
   1  11   8   16.91    0.70
   1 -11  -8   15.98    0.68
  -2  11   8   94.53    2.54
  -2 -11  -8   94.53    2.53
  -2  11  -8   95.09    2.31
   2 -11  -8   96.11    2.54
  -3 -11  -8    7.49    0.52
  -3  11   8    7.75    0.51
   3  11  -8    7.94    0.27
  -3  11  -8    8.06    0.34
   3 -11  -8    7.84    0.51
  -4 -11  -8    1.20    0.33
  -4  11   8    1.10    0.31
  -4  11  -8    0.94    0.19
   4 -11  -8    1.31    0.30
  -5 -11  -8    6.86    0.50
  -5  11   8    5.98    0.49
   5 -11  -8    8.12    0.55
  -5  11  -8    7.88    0.39
  -6 -11  -8   63.78    1.88
  -6  11   8   67.92    1.94
  -6  11  -8   64.36    1.75
   6 -11  -8   68.27    1.91
  -7 -11  -8    6.34    0.51
  -7  11   8    5.89    0.52
  -7  11  -8    7.01    0.43
   7 -11  -8    6.45    0.52
  -8  11   8   30.46    1.13
  -8 -11  -8   29.85    1.11
  -8  11  -8   30.47    0.98
   8 -11  -8   28.77    1.08
  -9  11   8    0.12    0.34
  -9 -11  -8    0.18    0.34
  -9  11  -8    0.35    0.28
   9 -11  -8    0.15    0.33
 -10 -11  -8    3.17    0.46
 -10  11   8    4.06    0.50
  10 -11  -8    3.70    0.49
 -10  11  -8    4.25    0.43
 -11  11   8    2.36    0.49
 -11 -11  -8    2.81    0.47
  11 -11  -8    2.65    0.49
 -11  11  -8    2.55    0.41
 -12  11   8    4.52    0.56
 -12 -11  -8    4.53    0.57
  12 -11  -8    4.69    0.56
 -12  11  -8    4.46    0.49
 -13  11   8    0.66    0.44
 -13 -11  -8    0.17    0.41
 -13  11  -8   -0.21    0.35
  13 -11  -8    0.20    0.42
   0 -12  -8   15.63    0.68
   0  12   8   14.36    0.69
  -1  12   8    1.56    0.34
  -1 -12  -8    0.76    0.28
   1 -12  -8    1.42    0.30
   1  12   8    1.32    0.31
  -2 -12  -8   12.93    0.64
  -2  12   8   13.75    0.66
   2 -12  -8   13.94    0.68
  -2  12  -8   13.72    0.43
  -3 -12  -8    1.39    0.33
  -3  12   8    0.62    0.30
   3  12  -8    1.23    0.13
   3 -12  -8    1.36    0.31
  -3  12  -8    1.19    0.18
  -4  12   8   31.65    1.15
  -4 -12  -8   33.42    1.13
   4 -12  -8   33.76    1.12
  -4  12  -8   34.05    0.94
  -5 -12  -8    0.40    0.30
  -5  12   8    0.17    0.30
  -5  12  -8    0.24    0.20
   5 -12  -8    0.04    0.29
  -6 -12  -8   11.47    0.66
  -6  12   8    9.28    0.64
   6 -12  -8    9.47    0.63
  -6  12  -8   10.25    0.49
  -7  12   8    1.77    0.39
  -7 -12  -8    1.15    0.37
   7 -12  -8    1.71    0.38
  -7  12  -8    1.65    0.28
  -8 -12  -8   25.05    1.01
  -8  12   8   26.82    1.05
   8 -12  -8   27.70    1.07
  -8  12  -8   27.09    0.92
  -9  12   8    0.63    0.38
  -9 -12  -8    1.39    0.42
   9 -12  -8    0.66    0.40
  -9  12  -8    1.75    0.33
 -10  12   8    2.37    0.46
 -10 -12  -8    2.66    0.48
  10 -12  -8    4.37    0.54
 -10  12  -8    3.02    0.40
 -11 -12  -8    0.28    0.41
 -11  12   8    0.02    0.43
  11 -12  -8    0.22    0.39
 -11  12  -8    0.16    0.33
 -12  12   8    1.73    0.52
 -12 -12  -8    1.58    0.48
 -12  12  -8    0.84    0.37
  12 -12  -8    1.51    0.47
 -13 -12  -8    4.17    0.60
 -13  12   8    3.32    0.61
  13 -12  -8    3.43    0.56
 -13  12  -8    3.85    0.50
   0 -13  -8   -0.43    0.28
   0  13   8   -0.38    0.28
  -1 -13  -8   -0.14    0.29
  -1  13   8    0.54    0.32
  -1  13  -8    0.12    0.11
   1  13   8    0.39    0.30
   1 -13  -8   -0.19    0.29
  -2  13   8    0.54    0.30
  -2 -13  -8    1.32    0.32
   2 -13  -8    0.49    0.32
   2  13   8    0.88    0.33
  -2  13  -8    1.05    0.16
  -3 -13  -8    4.21    0.42
  -3  13   8    3.07    0.41
   3  13  -8    4.22    0.23
  -3  13  -8    4.25    0.26
   3 -13  -8    4.16    0.43
  -4 -13  -8    1.51    0.34
  -4  13   8    1.13    0.37
   4  13  -8    1.59    0.17
  -4  13  -8    1.15    0.21
   4 -13  -8    1.28    0.33
  -5 -13  -8    0.38    0.31
  -5  13   8    0.38    0.35
   5 -13  -8    0.31    0.31
  -5  13  -8    0.21    0.21
  -6  13   8    2.25    0.44
  -6 -13  -8    2.51    0.42
  -6  13  -8    2.14    0.29
   6 -13  -8    1.88    0.39
  -7 -13  -8    4.22    0.47
  -7  13   8    3.94    0.49
  -7  13  -8    4.71    0.38
   7 -13  -8    4.03    0.50
  -8  13   8    1.44    0.44
  -8 -13  -8    2.10    0.44
  -8  13  -8    2.02    0.33
   8 -13  -8    2.63    0.45
  -9 -13  -8   -0.11    0.37
  -9  13   8    0.19    0.40
   9 -13  -8    0.29    0.40
  -9  13  -8   -0.01    0.28
 -10  13   8    0.61    0.42
 -10 -13  -8    0.43    0.41
 -10  13  -8    0.03    0.31
  10 -13  -8   -0.03    0.37
 -11 -13  -8    0.16    0.40
 -11  13   8    0.88    0.48
 -11  13  -8    0.32    0.35
  11 -13  -8    0.39    0.44
 -12  13   8   -0.18    0.46
 -12 -13  -8    0.38    0.45
 -12  13  -8    0.28    0.35
  12 -13  -8   -0.15    0.46
   0  14   8    2.66    0.39
   0 -14  -8    3.03    0.41
  -1 -14  -8    0.34    0.29
  -1  14   8    0.32    0.31
   1 -14  -8    0.46    0.33
   1  14   8    0.59    0.34
  -1  14  -8    0.52    0.13
  -2  14   8   -0.38    0.31
  -2 -14  -8    0.34    0.29
   2 -14  -8    0.03    0.29
   2  14   8    0.29    0.32
  -2  14  -8   -0.12    0.14
   3  14  -8    0.81    0.14
  -3  14   8    0.68    0.37
  -3 -14  -8    0.81    0.35
   3 -14  -8    1.19    0.34
  -3  14  -8    0.89    0.19
   4  14  -8    3.89    0.23
  -4 -14  -8    3.14    0.42
  -4  14   8    3.35    0.47
  -4  14  -8    3.68    0.28
   4 -14  -8    3.46    0.45
  -5 -14  -8    1.05    0.35
  -5  14   8    1.04    0.37
   5 -14  -8    1.20    0.38
  -5  14  -8    1.48    0.24
  -6 -14  -8   -0.33    0.31
  -6  14   8    0.19    0.37
  -6  14  -8   -0.42    0.22
   6 -14  -8    0.04    0.37
  -7  14   8    0.85    0.40
  -7 -14  -8    0.12    0.36
  -7  14  -8    0.37    0.27
   7 -14  -8    0.85    0.37
  -8 -14  -8    0.39    0.39
  -8  14   8    0.44    0.40
   8 -14  -8    0.39    0.37
  -8  14  -8    0.28    0.28
  -9 -14  -8    0.07    0.40
  -9  14   8   -0.12    0.38
   9 -14  -8    0.32    0.42
  -9  14  -8    0.31    0.29
 -10 -14  -8    0.59    0.39
 -10  14   8   -0.23    0.44
 -10  14  -8    0.23    0.32
  10 -14  -8   -0.14    0.40
 -11 -14  -8   -0.23    0.43
 -11  14   8    0.02    0.42
  11 -14  -8    0.02    0.44
 -11  14  -8   -0.39    0.33
   0 -15  -8   -0.37    0.29
   0  15   8   -0.08    0.31
  -1 -15  -8    0.24    0.31
  -1  15   8    0.36    0.34
   1 -15  -8    0.10    0.34
   1  15   8    0.33    0.31
  -1  15  -8   -0.26    0.14
  -2  15   8   16.71    0.81
  -2 -15  -8   15.70    0.75
   2 -15  -8   16.89    0.80
   2  15   8   14.31    0.74
  -2  15  -8   15.27    0.52
  -3  15   8    2.17    0.43
  -3 -15  -8    1.92    0.41
   3  15   8    1.92    0.42
   3 -15  -8    1.88    0.39
  -3  15  -8    2.14    0.23
  -4 -15  -8   -0.03    0.34
  -4  15   8    0.21    0.37
   4  15  -8    0.07    0.15
  -4  15  -8   -0.08    0.19
   4 -15  -8    0.42    0.36
  -5  15   8    1.02    0.40
  -5 -15  -8    1.74    0.38
   5  15  -8    0.97    0.20
   5 -15  -8    1.47    0.42
  -5  15  -8    1.64    0.26
  -6  15   8    3.62    0.53
  -6 -15  -8    2.76    0.44
   6 -15  -8    3.29    0.47
  -6  15  -8    3.76    0.35
  -7 -15  -8    3.87    0.51
  -7  15   8    3.96    0.54
   7 -15  -8    3.93    0.52
  -7  15  -8    3.82    0.38
  -8 -15  -8    2.36    0.48
  -8  15   8    1.99    0.50
  -8  15  -8    2.40    0.36
   8 -15  -8    2.55    0.49
  -9 -15  -8    0.48    0.42
  -9  15   8    0.24    0.42
   9 -15  -8   -0.18    0.38
  -9  15  -8   -0.21    0.29
 -10 -15  -8    5.20    0.61
 -10  15   8    4.80    0.64
 -10  15  -8    5.05    0.48
  10 -15  -8    4.16    0.59
   0  16   8   34.09    1.22
   0 -16  -8   35.00    1.23
  -1 -16  -8    0.07    0.36
  -1  16   8    0.27    0.34
   1  16   8   -0.40    0.32
   1 -16  -8   -0.11    0.35
  -2  16   8    0.71    0.37
  -2 -16  -8    0.39    0.37
   2 -16  -8    0.43    0.37
   2  16   8    0.17    0.36
  -2  16  -8    0.42    0.18
  -3 -16  -8    1.37    0.40
  -3  16   8    1.24    0.40
   3 -16  -8    1.60    0.41
   3  16   8    1.30    0.41
  -3  16  -8    1.57    0.23
  -4 -16  -8   17.45    0.85
  -4  16   8   16.73    0.88
  -4  16  -8   16.12    0.60
   4 -16  -8   15.45    0.83
  -5  16   8    0.59    0.43
  -5 -16  -8    1.99    0.41
   5 -16  -8    1.59    0.44
  -5  16  -8    1.28    0.27
  -6 -16  -8    2.42    0.45
  -6  16   8    3.39    0.52
  -6  16  -8    2.36    0.32
   6 -16  -8    3.26    0.50
  -7 -16  -8    0.49    0.38
  -7  16   8    0.68    0.41
  -7  16  -8    0.10    0.27
   7 -16  -8    0.01    0.37
  -8  16   8    7.04    0.69
  -8 -16  -8    6.64    0.61
  -8  16  -8    7.34    0.50
   8 -16  -8    7.40    0.66
  -9  16   8    2.41    0.51
   9 -16  -8    1.66    0.49
  -9  16  -8    1.35    0.35
   0  17   8    0.05    0.35
   0 -17  -8   -0.10    0.33
  -1 -17  -8    0.00    0.37
  -1  17   8    0.57    0.40
   1 -17  -8    0.37    0.39
   1  17   8   -0.18    0.38
  -2 -17  -8   26.94    1.07
  -2  17   8   26.06    1.10
   2 -17  -8   27.48    1.07
   2  17   8   24.32    1.06
  -3 -17  -8    5.44    0.56
  -3  17   8    5.75    0.60
   3  17   8    6.72    0.61
   3 -17  -8    6.06    0.56
  -4 -17  -8    1.96    0.45
  -4  17   8    1.86    0.44
  -4  17  -8    1.61    0.26
   4 -17  -8    1.77    0.45
   4  17   8    0.83    0.38
  -5  17   8    0.58    0.43
  -5 -17  -8    0.67    0.39
   5 -17  -8    0.75    0.42
  -5  17  -8    0.86    0.25
  -6  17   8    6.62    0.65
  -6  17  -8    5.84    0.41
   6 -17  -8    5.53    0.59
  -7  17   8    0.60    0.44
  -7  17  -8    0.57    0.30
   7 -17  -8    0.09    0.43
  -8  17   8    6.06    0.68
  -8  17  -8    5.01    0.45
   8 -17  -8    4.94    0.62
   0  18   8    4.97    0.57
  -1  18   8    0.30    0.43
   1  18   8    0.35    0.38
  -2  18   8   -0.43    0.36
   2  18   8   -0.24    0.36
  -3  18   8    0.01    0.43
   3  18   8   -0.04    0.40
  -4  18   8    2.67    0.49
   4  18   8    1.74    0.47
  -5  18   8    1.22    0.49
   5  18   8    0.64    0.44
  -6  18   8   -0.17    0.45
  -6  18  -8    0.13    0.27
   0  19   8    0.53    0.44
  -1  19   8    1.48    0.48
   1  19   8    1.18    0.45
  -2  19   8    0.03    0.44
   2  19   8    0.34    0.39
  -3  19   8    1.82    0.50
   3  19   8    2.30    0.50
  -4  19   8    0.45    0.43
   4  19   8    0.02    0.42
   0   0  -9    0.08    0.12
   0   0   9   -0.10    0.10
  -1   0   9   -0.05    0.10
  -1   0  -9    0.01    0.12
   1   0  -9   -0.06    0.11
  -2   0  -9    0.20    0.13
  -2   0   9   -0.01    0.11
   2   0  -9   -0.07    0.12
  -3   0   9   -0.10    0.11
   3   0  -9   -0.07    0.12
  -3   0  -9   -0.05    0.13
  -4   0   9   -0.26    0.13
  -4   0  -9    0.07    0.13
   4   0  -9    0.10    0.15
   5   0  -9   -0.13    0.16
  -5   0  -9   -0.13    0.16
  -5   0   9   -0.03    0.14
  -6   0   9    0.80    0.18
  -6   0  -9    0.10    0.19
   6   0  -9    0.07    0.18
  -7   0  -9    0.01    0.18
  -7   0   9    0.15    0.18
   7   0  -9   -0.20    0.19
  -8   0  -9   -0.42    0.21
   8   0  -9   -0.09    0.21
  -8   0   9    0.08    0.18
  -9   0   9   -0.04    0.21
   9   0  -9   -0.10    0.24
  -9   0  -9    0.08    0.25
  10   0  -9    0.09    0.27
 -10   0  -9    0.19    0.25
 -10   0   9   -0.01    0.23
 -11   0  -9   -0.12    0.29
 -11   0   9    0.16    0.26
  11   0  -9   -0.57    0.27
  12   0  -9    0.01    0.29
 -12   0  -9   -0.05    0.29
 -12   0   9   -0.18    0.27
  13   0  -9    0.13    0.35
 -13   0   9    0.29    0.30
 -13   0  -9   -0.14    0.35
 -14   0  -9    0.19    0.36
  14   0  -9    0.26    0.39
 -15   0  -9    0.51    0.43
 -16   0  -9   -0.14    0.45
   0   1   9   -0.13    0.12
   0   1  -9    0.02    0.10
   0  -1   9   -0.14    0.09
   0  -1  -9    0.13    0.12
  -1   1   9   19.11    0.60
  -1  -1  -9   19.28    0.61
   1   1  -9   20.15    0.58
   1  -1  -9   20.20    0.61
  -1  -1   9   20.44    0.57
  -1   1  -9   19.86    0.58
   2   1  -9   26.91    0.76
  -2   1   9   27.21    0.78
  -2  -1  -9   26.44    0.79
  -2  -1   9   27.60    0.75
   2  -1  -9   27.19    0.79
  -2   1  -9   28.10    0.77
   3   1  -9    5.29    0.28
   3   1  -9    5.13    0.28
  -3  -1  -9    5.19    0.30
  -3   1   9    4.99    0.29
  -3   1  -9    5.13    0.28
  -3  -1   9    4.71    0.26
   3  -1  -9    4.93    0.29
  -4   1   9    5.22    0.31
  -4  -1  -9    4.82    0.31
   4   1  -9    5.20    0.29
  -4  -1   9    5.16    0.28
  -4   1  -9    5.18    0.31
   4  -1  -9    5.80    0.33
   5   1  -9   19.83    0.64
  -5  -1  -9   18.82    0.65
  -5   1   9   19.43    0.65
  -5   1  -9   18.91    0.65
   5  -1  -9   20.11    0.65
  -5  -1   9   19.46    0.62
  -6   1   9    0.74    0.18
   6   1  -9    1.09    0.20
  -6  -1  -9    0.56    0.21
  -6  -1   9    0.59    0.17
  -6   1  -9    0.53    0.20
   6  -1  -9    0.76    0.21
  -7   1   9    8.88    0.44
   7   1  -9    7.35    0.42
  -7  -1  -9    8.10    0.47
  -7   1  -9    7.42    0.44
  -7  -1   9    9.27    0.42
   7  -1  -9    7.91    0.45
  -8   1   9    0.45    0.22
  -8  -1  -9    0.09    0.23
   8   1  -9    0.38    0.22
   8  -1  -9   -0.11    0.21
  -8  -1   9    0.28    0.19
  -8   1  -9    0.02    0.22
  -9   1   9    1.00    0.25
   9   1  -9    1.04    0.27
  -9  -1  -9    0.74    0.26
   9  -1  -9    1.06    0.28
  -9   1  -9    1.17    0.28
  -9  -1   9    1.10    0.25
 -10   1   9   -0.06    0.25
  10   1  -9    0.44    0.27
 -10  -1  -9    0.06    0.28
 -10  -1   9    0.00    0.22
 -10   1  -9   -0.54    0.25
  10  -1  -9   -0.36    0.26
  11   1  -9    3.27    0.40
 -11  -1  -9    3.33    0.43
 -11   1   9    3.01    0.38
 -11  -1   9    2.27    0.34
  11  -1  -9    3.06    0.40
 -11   1  -9    3.55    0.41
  12   1  -9    1.42    0.36
 -12  -1  -9    1.20    0.36
 -12   1   9    1.82    0.34
 -12   1  -9    2.05    0.37
  12  -1  -9    1.46    0.39
 -12  -1   9    1.48    0.33
 -13  -1  -9    0.92    0.39
  13   1  -9    1.21    0.39
 -13   1   9    0.73    0.32
 -13  -1   9    1.51    0.35
  13  -1  -9    1.28    0.38
 -13   1  -9    0.74    0.37
 -14   1   9    0.58    0.37
 -14  -1  -9    0.66    0.40
 -14   1  -9    0.38    0.39
  14  -1  -9    0.99    0.39
 -15  -1  -9    7.88    0.69
  15  -1  -9    7.35    0.69
 -15   1  -9    8.72    0.71
 -16  -1  -9    1.17    0.50
 -16   1  -9    2.05    0.51
   0   2   9   52.25    1.39
   0   2  -9   54.19    1.34
   0  -2  -9   53.08    1.40
   0  -2   9   52.81    1.32
   1   2  -9   16.01    0.47
  -1   2   9   15.26    0.52
  -1  -2  -9   16.05    0.53
  -1  -2   9   15.20    0.46
   1  -2  -9   17.20    0.54
  -1   2  -9   16.13    0.47
  -2   2   9   13.45    0.47
   2   2  -9   13.30    0.43
  -2  -2  -9   13.57    0.49
  -2  -2   9   13.49    0.42
  -2   2  -9   13.73    0.44
   2  -2  -9   13.60    0.49
   3   2  -9   64.98    1.64
   3   2  -9   68.84    1.64
  -3   2   9   64.40    1.69
  -3  -2  -9   63.60    1.70
   3  -2  -9   63.38    1.69
  -3  -2   9   64.14    1.63
  -3   2  -9   65.61    1.65
   4   2  -9   48.51    1.22
   4   2  -9   45.31    1.22
  -4  -2  -9   47.04    1.29
  -4   2   9   46.05    1.27
  -4  -2   9   45.66    1.21
   4  -2  -9   46.09    1.27
  -4   2  -9   45.95    1.23
  -5  -2  -9  166.42    4.02
  -5   2   9  160.32    4.00
   5   2  -9  161.83    3.96
  -5   2  -9  156.56    3.97
   5  -2  -9  167.61    4.01
  -5  -2   9  160.81    3.95
  -6  -2  -9    4.60    0.35
  -6   2   9    5.03    0.34
   6   2  -9    6.48    0.36
  -6   2  -9    4.78    0.33
   6  -2  -9    5.37    0.36
  -6  -2   9    5.64    0.33
  -7   2   9   12.53    0.53
   7   2  -9   12.98    0.53
  -7  -2  -9   13.00    0.59
  -7   2  -9   12.51    0.55
   7  -2  -9   13.57    0.58
  -7  -2   9   13.94    0.53
   8   2  -9   12.04    0.53
  -8  -2  -9   12.67    0.60
  -8   2   9   12.38    0.56
  -8  -2   9   11.64    0.52
   8  -2  -9   12.02    0.57
  -8   2  -9   10.93    0.54
   9   2  -9   27.23    0.91
  -9   2   9   26.52    0.91
  -9  -2  -9   26.42    0.94
  -9   2  -9   26.55    0.91
   9  -2  -9   27.13    0.95
  -9  -2   9   27.73    0.88
 -10  -2  -9    5.25    0.45
 -10   2   9    4.47    0.40
  10   2  -9    4.03    0.39
 -10  -2   9    5.46    0.40
 -10   2  -9    5.75    0.46
  10  -2  -9    5.13    0.43
  11   2  -9    1.35    0.33
 -11  -2  -9    1.52    0.34
 -11   2   9    1.16    0.32
 -11  -2   9    1.58    0.30
  11  -2  -9    0.91    0.34
 -11   2  -9    1.83    0.35
  12   2  -9   -0.33    0.30
 -12  -2  -9   -0.39    0.31
 -12   2   9   -0.29    0.27
  12  -2  -9    0.63    0.36
 -12   2  -9    0.12    0.32
 -12  -2   9    0.54    0.28
 -13  -2  -9   22.75    0.97
 -13   2   9   24.25    0.98
 -13   2  -9   21.65    0.93
  13  -2  -9   24.18    0.98
 -14   2   9    1.39    0.39
 -14  -2  -9    0.68    0.42
  14  -2  -9    1.01    0.42
 -14   2  -9    1.37    0.43
 -15   2   9    0.55    0.39
 -15  -2  -9   -0.14    0.39
  15  -2  -9    0.43    0.45
 -15   2  -9    0.32    0.42
 -16  -2  -9    0.77    0.49
 -16   2  -9    0.63    0.42
  16  -2  -9    0.45    0.45
   0  -3  -9   -0.05    0.15
   0  -3   9    0.02    0.08
   0   3  -9   -0.17    0.09
   0   3   9   -0.22    0.14
   1   3  -9   76.63    1.85
  -1   3   9   73.83    1.93
   1  -3   9   76.02    1.84
  -1  -3  -9   75.99    1.94
  -1  -3   9   73.56    1.83
   1  -3  -9   77.15    1.94
  -1   3  -9   75.20    1.85
   2   3  -9    8.83    0.33
  -2   3   9    9.15    0.41
  -2  -3  -9    9.47    0.43
  -2   3  -9    9.86    0.34
  -2  -3   9    8.74    0.30
   2  -3  -9    9.88    0.40
  -3  -3  -9  157.61    4.01
  -3   3   9  163.75    4.01
   3   3  -9  169.07    3.92
   3   3  -9  159.71    3.92
  -3  -3   9  163.92    3.91
   3  -3  -9  163.93    4.01
  -3   3  -9  162.18    3.94
   4   3  -9    0.62    0.14
  -4  -3  -9    0.48    0.19
  -4   3   9    0.62    0.19
   4   3  -9    0.41    0.14
  -4   3  -9    0.62    0.15
   4  -3  -9    0.85    0.20
  -4  -3   9    0.99    0.14
   5   3  -9   63.24    1.61
   5   3  -9   62.87    1.61
  -5  -3  -9   62.50    1.69
  -5   3   9   62.65    1.68
   5  -3  -9   62.71    1.68
  -5   3  -9   62.17    1.63
  -5  -3   9   60.97    1.60
  -6   3   9   30.02    0.93
   6   3  -9   29.39    0.87
  -6  -3  -9   27.71    0.93
  -6  -3   9   30.32    0.86
  -6   3  -9   31.11    0.91
   6  -3  -9   29.86    0.94
   7   3  -9   63.29    1.68
  -7  -3  -9   63.30    1.75
  -7   3   9   64.30    1.74
  -7   3  -9   60.99    1.69
   7  -3  -9   63.07    1.73
  -7  -3   9   63.11    1.66
  -8   3   9   -0.15    0.21
   8   3  -9    0.27    0.21
  -8  -3  -9    0.27    0.25
  -8   3  -9    0.05    0.21
   8  -3  -9    0.11    0.24
  -8  -3   9    0.38    0.19
   9   3  -9    2.37    0.31
  -9   3   9    2.59    0.33
  -9  -3  -9    2.04    0.34
   9  -3  -9    2.28    0.35
  -9   3  -9    2.22    0.32
  -9  -3   9    2.67    0.29
 -10  -3  -9    3.42    0.43
 -10   3   9    3.29    0.38
  10   3  -9    2.91    0.35
 -10  -3   9    2.90    0.32
  10  -3  -9    3.16    0.38
 -10   3  -9    3.44    0.38
 -11  -3  -9   21.14    0.90
 -11   3   9   21.00    0.86
 -11   3  -9   20.75    0.83
  11  -3  -9   20.22    0.87
 -12   3   9   13.25    0.72
 -12  -3  -9   13.47    0.76
  12  -3  -9   12.91    0.71
 -12   3  -9   13.30    0.67
 -13  -3  -9    0.23    0.34
 -13   3   9    0.47    0.35
  13  -3  -9   -0.10    0.37
 -13   3  -9    0.29    0.35
 -14   3   9    1.47    0.42
 -14  -3  -9    0.76    0.43
 -14   3  -9    0.94    0.41
  14  -3  -9    0.59    0.40
 -15   3   9   10.45    0.74
 -15  -3  -9    8.87    0.73
 -15   3  -9    7.95    0.66
  15  -3  -9    7.77    0.70
 -16   3   9    2.68    0.52
 -16  -3  -9    3.16    0.57
  16  -3  -9    1.94    0.53
 -16   3  -9    3.04    0.55
   0  -4  -9   -0.03    0.17
   0   4  -9    0.30    0.09
   0   4   9   -0.16    0.17
   1   4  -9  162.79    3.88
  -1   4   9  163.83    4.00
   1  -4   9  162.82    3.86
  -1  -4  -9  165.25    4.01
   1  -4  -9  162.00    4.00
  -1   4  -9  159.96    3.88
   2   4  -9   20.81    0.57
  -2  -4  -9   19.44    0.69
  -2   4   9   21.11    0.69
  -2  -4   9   21.03    0.54
  -2   4  -9   20.40    0.58
   2  -4  -9   21.05    0.68
  -3  -4  -9   31.84    0.96
  -3   4   9   32.14    0.96
   3   4  -9   33.70    0.85
  -3  -4   9   31.68    0.83
  -3   4  -9   31.41    0.86
   3  -4  -9   32.50    0.96
  -4   4   9    8.28    0.42
  -4  -4  -9    7.25    0.44
   4   4  -9    8.70    0.32
   4   4  -9    7.99    0.34
   4  -4  -9    7.85    0.40
  -4   4  -9    7.84    0.34
  -4  -4   9    8.07    0.31
   5   4  -9   15.90    0.54
   5   4  -9   17.70    0.54
  -5   4   9   17.06    0.63
  -5  -4  -9   16.10    0.63
   5  -4  -9   16.24    0.62
  -5   4  -9   17.43    0.58
  -5   4  -9   16.67    0.56
  -5  -4   9   16.59    0.53
   6   4  -9    7.14    0.35
  -6   4   9    6.83    0.40
   6   4  -9    7.03    0.36
  -6  -4  -9    6.44    0.42
   6  -4  -9    7.15    0.42
  -6  -4   9    6.71    0.33
  -6   4  -9    7.10    0.39
  -7   4   9    0.50    0.22
  -7  -4  -9    0.37    0.25
   7   4  -9    0.62    0.21
  -7   4  -9    0.72    0.21
  -7  -4   9    1.04    0.18
   7  -4  -9    0.87    0.24
  -8   4   9    0.79    0.24
  -8  -4  -9    1.19    0.30
   8   4  -9    1.52    0.26
   8  -4  -9    0.70    0.26
  -8   4  -9    1.08    0.24
  -8  -4   9    0.89    0.20
   9   4  -9    1.11    0.27
  -9   4   9    0.86    0.27
  -9  -4  -9    1.12    0.30
  -9   4  -9    0.97    0.26
  -9  -4   9    1.09    0.24
   9  -4  -9    1.02    0.30
 -10  -4  -9    0.22    0.29
 -10   4   9   -0.08    0.26
  10  -4  -9    0.07    0.30
 -10   4  -9   -0.01    0.26
 -11  -4  -9    2.94    0.44
 -11   4   9    2.67    0.41
 -11   4  -9    4.38    0.43
  11  -4  -9    2.90    0.44
 -12   4   9    7.39    0.57
 -12  -4  -9    6.30    0.56
  12  -4  -9    6.20    0.55
 -12   4  -9    6.66    0.54
 -13   4   9    1.08    0.39
 -13  -4  -9    0.64    0.40
  13  -4  -9    0.87    0.39
 -13   4  -9    1.08    0.37
 -14   4   9    1.27    0.40
 -14  -4  -9    2.14    0.47
 -14   4  -9    2.02    0.41
  14  -4  -9    2.28    0.51
 -15  -4  -9    0.34    0.41
 -15   4   9    0.57    0.43
 -15   4  -9    1.05    0.43
  15  -4  -9    0.87    0.48
 -16  -4  -9   -0.10    0.43
 -16   4   9   -0.15    0.43
  16  -4  -9   -0.15    0.48
 -16   4  -9   -0.14    0.42
   0   5   9    0.14    0.17
   0  -5  -9    0.05    0.18
  -1  -5  -9   34.07    1.02
  -1   5   9   34.32    1.01
   1  -5  -9   35.62    1.01
  -1   5  -9   34.03    0.86
  -2   5   9    6.91    0.38
   2   5  -9    7.76    0.26
  -2  -5  -9    7.88    0.43
  -2   5  -9    7.81    0.28
  -2   5  -9    7.57    0.28
   2  -5  -9    7.93    0.40
   3   5  -9    0.08    0.09
  -3  -5  -9    0.05    0.19
   3   5  -9   -0.02    0.10
  -3   5   9    0.35    0.20
  -3  -5   9    0.07    0.07
  -3   5  -9    0.06    0.08
  -3   5  -9    0.11    0.11
   3  -5  -9    0.35    0.18
  -4  -5  -9    7.66    0.43
   4   5  -9    7.59    0.32
  -4   5   9    7.60    0.41
  -4   5  -9    7.67    0.33
  -4   5  -9    7.93    0.34
   4  -5  -9    8.54    0.45
  -4  -5   9    7.40    0.28
  -5  -5  -9   -0.14    0.19
   5   5  -9   -0.10    0.12
  -5   5   9   -0.20    0.20
   5   5  -9   -0.04    0.14
  -5   5  -9    0.03    0.14
   5  -5  -9   -0.08    0.19
  -5  -5   9    0.22    0.11
  -5   5  -9   -0.02    0.14
  -6   5   9   10.98    0.51
  -6  -5  -9    9.58    0.51
   6   5  -9   10.91    0.44
   6  -5  -9   11.09    0.54
  -6  -5   9   11.16    0.42
  -6   5  -9   10.92    0.46
  -7   5   9   -0.13    0.23
  -7  -5  -9   -0.13    0.24
  -7   5  -9   -0.17    0.18
   7  -5  -9    0.07    0.24
  -7  -5   9   -0.06    0.15
  -8  -5  -9   -0.04    0.24
  -8   5   9    0.47    0.25
   8  -5  -9    0.30    0.27
  -8   5  -9    0.34    0.23
  -9   5   9    3.72    0.39
  -9  -5  -9    4.26    0.42
   9  -5  -9    4.33    0.44
  -9   5  -9    4.01    0.38
 -10   5   9    2.20    0.38
 -10  -5  -9    2.17    0.40
 -10   5  -9    1.66    0.33
  10  -5  -9    1.61    0.35
 -11   5   9    0.00    0.32
 -11  -5  -9    0.11    0.32
 -11   5  -9   -0.07    0.27
  11  -5  -9    0.08    0.31
 -12   5   9    0.87    0.37
 -12  -5  -9    0.73    0.37
 -12   5  -9    0.00    0.31
  12  -5  -9    0.02    0.36
 -13   5   9    0.37    0.39
 -13  -5  -9    0.99    0.42
  13  -5  -9    0.37    0.41
 -13   5  -9    0.39    0.32
 -14   5   9   -0.23    0.38
 -14  -5  -9    0.67    0.40
  14  -5  -9    0.20    0.41
 -14   5  -9   -0.09    0.37
 -15  -5  -9    0.01    0.44
 -15   5   9    0.22    0.44
 -15   5  -9    0.02    0.40
  15  -5  -9   -0.13    0.45
   0  -6  -9    3.61    0.31
   0   6   9    3.65    0.30
  -1  -6  -9   11.98    0.51
  -1   6   9   10.91    0.49
   1  -6  -9   12.74    0.51
  -2   6   9   -0.01    0.19
  -2  -6  -9    0.36    0.21
   2  -6  -9    0.24    0.19
  -2   6  -9    0.28    0.09
  -2   6  -9    0.34    0.09
   3   6  -9    0.46    0.09
  -3  -6  -9    0.31    0.21
  -3   6   9    0.21    0.21
   3  -6  -9    0.45    0.21
  -3   6  -9   -0.04    0.05
  -3   6  -9    0.13    0.11
  -4  -6  -9    1.78    0.27
  -4   6   9    2.17    0.28
   4   6  -9    2.14    0.16
  -4  -6   9    2.56    0.14
  -4   6  -9    2.78    0.20
  -4   6  -9    2.11    0.19
   4  -6  -9    2.11    0.27
  -5  -6  -9   15.54    0.65
  -5   6   9   16.13    0.62
   5   6  -9   13.17    0.46
   5  -6  -9   15.51    0.62
  -5  -6   9   15.19    0.46
  -5   6  -9   14.36    0.52
  -5   6  -9   15.38    0.53
  -6  -6  -9    5.10    0.40
  -6   6   9    5.26    0.40
  -6  -6   9    5.02    0.27
   6  -6  -9    4.81    0.39
  -6   6  -9    5.16    0.32
  -7  -6  -9    1.31    0.31
  -7   6   9    1.02    0.29
  -7   6  -9    0.85    0.23
   7  -6  -9    0.84    0.29
  -8  -6  -9    1.93    0.34
  -8   6   9    1.61    0.30
  -8   6  -9    1.60    0.27
   8  -6  -9    1.77    0.33
  -9   6   9    3.69    0.42
  -9  -6  -9    3.75    0.43
   9  -6  -9    3.84    0.44
  -9   6  -9    2.98    0.36
 -10  -6  -9    2.55    0.40
 -10   6   9    2.40    0.40
  10  -6  -9    3.10    0.40
 -10   6  -9    2.88    0.37
 -11   6   9   -0.58    0.33
 -11  -6  -9    0.11    0.32
 -11   6  -9   -0.10    0.29
  11  -6  -9   -0.11    0.31
 -12   6   9    2.89    0.44
 -12  -6  -9    1.69    0.43
 -12   6  -9    2.63    0.42
  12  -6  -9    2.84    0.47
 -13  -6  -9    7.79    0.66
 -13   6   9    7.60    0.63
  13  -6  -9    7.23    0.65
 -13   6  -9    6.93    0.58
 -14  -6  -9    0.08    0.42
 -14   6   9    0.43    0.42
 -14   6  -9   -0.21    0.36
  14  -6  -9    0.57    0.42
 -15  -6  -9    0.22    0.42
 -15   6   9   -0.01    0.40
  15  -6  -9   -0.16    0.47
 -15   6  -9    0.30    0.39
   0  -7  -9   -0.01    0.19
   0   7   9    0.00    0.20
  -1   7   9    5.00    0.37
  -1  -7  -9    3.89    0.33
   1  -7  -9    3.85    0.32
  -2   7   9   21.80    0.78
  -2  -7  -9   24.44    0.82
  -2   7  -9   23.55    0.60
   2  -7  -9   23.10    0.79
  -2   7  -9   22.58    0.59
  -3  -7  -9   81.60    2.22
  -3   7   9   85.99    2.23
   3   7  -9   85.36    2.02
  -3   7  -9   84.12    2.06
   3  -7  -9   81.64    2.21
  -3   7  -9   85.49    2.06
  -4   7   9    2.64    0.31
   4   7  -9    3.93    0.20
  -4  -7  -9    3.30    0.34
  -4   7  -9    3.05    0.21
  -4   7  -9    2.51    0.18
   4  -7  -9    2.57    0.30
  -5  -7  -9    1.87    0.29
  -5   7   9    2.21    0.32
  -5   7  -9    1.56    0.20
   5  -7  -9    1.94    0.31
  -6  -7  -9   15.19    0.69
  -6   7   9   14.63    0.67
  -6   7  -9   15.63    0.55
   6  -7  -9   13.36    0.63
  -7   7   9   61.31    1.75
  -7  -7  -9   60.68    1.74
  -7   7  -9   58.81    1.63
   7  -7  -9   62.66    1.75
  -8   7   9   11.37    0.60
  -8  -7  -9   10.33    0.63
  -8   7  -9   10.89    0.52
   8  -7  -9   11.09    0.60
  -9  -7  -9    3.19    0.41
  -9   7   9    3.15    0.40
   9  -7  -9    3.16    0.40
  -9   7  -9    3.42    0.36
 -10   7   9    1.16    0.37
 -10  -7  -9    1.37    0.39
  10  -7  -9    1.06    0.35
 -10   7  -9    0.76    0.30
 -11   7   9   38.77    1.33
 -11  -7  -9   39.62    1.37
 -11   7  -9   40.30    1.29
  11  -7  -9   37.65    1.32
 -12   7   9    0.76    0.40
 -12  -7  -9    1.33    0.44
  12  -7  -9    2.11    0.45
 -12   7  -9    1.19    0.36
 -13  -7  -9    0.30    0.41
 -13   7   9    0.63    0.42
 -13   7  -9    0.61    0.37
  13  -7  -9    0.15    0.43
 -14  -7  -9    0.95    0.48
 -14   7   9    1.86    0.50
  14  -7  -9    1.72    0.52
 -14   7  -9    1.68    0.43
 -15   7   9   13.78    0.91
 -15  -7  -9   13.29    0.89
 -15   7  -9   15.46    0.85
  15  -7  -9   13.60    0.91
   0   8   9   32.05    1.02
   0  -8  -9   31.52    1.01
  -1   8   9   51.84    1.45
  -1  -8  -9   50.24    1.44
   1  -8  -9   49.61    1.44
  -2   8   9    1.88    0.28
  -2  -8  -9    1.25    0.28
   2  -8  -9    1.75    0.29
  -2   8  -9    1.92    0.11
  -3   8   9   10.02    0.54
  -3  -8  -9   10.01    0.54
  -3   8  -9    8.82    0.33
  -3   8  -9    9.44    0.32
   3  -8  -9   11.05    0.52
   4   8  -9   10.75    0.33
  -4  -8  -9    9.34    0.52
  -4   8   9    9.14    0.52
  -4   8  -9   10.01    0.38
   4  -8  -9   10.50    0.55
  -5  -8  -9   52.64    1.52
  -5   8   9   51.13    1.52
   5  -8  -9   53.97    1.53
  -5   8  -9   51.29    1.37
  -6   8   9    0.05    0.25
  -6  -8  -9    0.23    0.26
   6  -8  -9    0.62    0.28
  -6   8  -9    0.17    0.19
  -7  -8  -9    0.89    0.32
  -7   8   9    1.00    0.30
   7  -8  -9    0.88    0.31
  -7   8  -9    0.76    0.22
  -8   8   9    3.60    0.43
  -8  -8  -9    3.90    0.42
  -8   8  -9    4.14    0.36
   8  -8  -9    3.52    0.41
  -9   8   9   75.86    2.13
  -9  -8  -9   73.15    2.11
   9  -8  -9   75.34    2.12
  -9   8  -9   72.31    2.02
 -10  -8  -9   -0.18    0.33
 -10   8   9    0.05    0.34
 -10   8  -9    0.03    0.28
  10  -8  -9    0.02    0.32
 -11   8   9    1.95    0.43
 -11  -8  -9    1.13    0.39
  11  -8  -9    1.63    0.41
 -11   8  -9    0.98    0.34
 -12   8   9    3.78    0.52
 -12  -8  -9    3.35    0.52
 -12   8  -9    2.42    0.41
  12  -8  -9    3.28    0.51
 -13   8   9   23.26    1.04
 -13  -8  -9   21.78    1.01
 -13   8  -9   23.15    0.97
  13  -8  -9   25.08    1.10
 -14  -8  -9    1.97    0.53
 -14   8   9    2.64    0.55
  14  -8  -9    1.60    0.53
 -14   8  -9    2.55    0.48
   0  -9  -9   -0.13    0.22
   0   9   9    0.01    0.22
  -1  -9  -9    5.85    0.43
  -1   9   9    4.79    0.39
   1  -9  -9    4.97    0.39
   1   9   9    6.82    0.46
  -2   9   9   43.29    1.32
  -2  -9  -9   45.03    1.32
   2  -9  -9   43.80    1.31
  -3  -9  -9   14.97    0.66
  -3   9   9   15.56    0.68
  -3   9  -9   15.64    0.46
   3  -9  -9   15.19    0.65
  -3   9  -9   15.40    0.45
  -4   9   9    4.82    0.42
   4   9  -9    5.18    0.23
  -4  -9  -9    4.80    0.41
   4  -9  -9    5.21    0.43
  -4   9  -9    5.06    0.28
  -5   9   9    9.94    0.59
  -5  -9  -9    8.94    0.54
  -5   9  -9   10.22    0.42
   5  -9  -9    9.61    0.55
  -6   9   9    3.43    0.41
  -6  -9  -9    3.23    0.39
   6  -9  -9    4.20    0.41
  -6   9  -9    4.13    0.30
  -7   9   9   14.69    0.70
  -7  -9  -9   15.31    0.71
  -7   9  -9   15.08    0.60
   7  -9  -9   15.55    0.74
  -8  -9  -9    8.49    0.58
  -8   9   9    8.27    0.58
  -8   9  -9    8.94    0.49
   8  -9  -9    8.44    0.59
  -9  -9  -9    1.24    0.36
  -9   9   9    2.18    0.39
   9  -9  -9    1.49    0.37
  -9   9  -9    2.32    0.33
 -10  -9  -9   12.29    0.74
 -10   9   9    9.83    0.68
  10  -9  -9   10.41    0.70
 -10   9  -9   11.72    0.60
 -11   9   9   24.12    1.02
 -11  -9  -9   25.28    1.07
  11  -9  -9   24.92    1.03
 -11   9  -9   24.03    0.93
 -12   9   9    2.48    0.50
 -12  -9  -9    2.22    0.47
 -12   9  -9    2.81    0.42
  12  -9  -9    2.88    0.52
 -13   9   9    0.73    0.47
 -13  -9  -9    1.42    0.46
  13  -9  -9    0.25    0.46
 -13   9  -9    1.49    0.40
 -14   9   9    0.98    0.48
 -14  -9  -9    0.49    0.47
 -14   9  -9    0.24    0.39
  14  -9  -9    0.67    0.48
   0 -10  -9    9.60    0.52
   0  10   9    8.62    0.51
  -1 -10  -9   33.69    1.09
  -1  10   9   35.04    1.12
   1  10   9   33.43    1.09
   1 -10  -9   32.01    1.07
  -2  10   9    7.38    0.49
  -2 -10  -9    7.28    0.49
   2 -10  -9    8.14    0.52
  -3 -10  -9    1.54    0.31
  -3  10   9    0.97    0.32
   3 -10  -9    1.42    0.30
  -3  10  -9    1.57    0.15
  -4  10   9    7.72    0.52
  -4 -10  -9    8.14    0.52
  -4  10  -9    8.17    0.35
   4 -10  -9    7.73    0.51
  -5  10   9   10.04    0.57
  -5 -10  -9    8.92    0.55
   5 -10  -9    9.08    0.55
  -5  10  -9    8.88    0.40
  -6  10   9    1.02    0.34
  -6 -10  -9    0.88    0.33
   6 -10  -9    0.42    0.33
  -6  10  -9    1.06    0.22
  -7 -10  -9    0.38    0.34
  -7  10   9    0.46    0.33
  -7  10  -9    0.00    0.22
   7 -10  -9    0.37    0.33
  -8 -10  -9    4.49    0.47
  -8  10   9    6.16    0.54
  -8  10  -9    5.35    0.40
   8 -10  -9    5.79    0.53
  -9  10   9    3.77    0.47
  -9 -10  -9    3.44    0.48
   9 -10  -9    3.81    0.46
  -9  10  -9    3.79    0.38
 -10  10   9    4.79    0.53
 -10 -10  -9    4.91    0.52
  10 -10  -9    3.91    0.50
 -10  10  -9    5.11    0.45
 -11 -10  -9    2.47    0.49
 -11  10   9    2.91    0.48
 -11  10  -9    2.35    0.39
  11 -10  -9    2.88    0.50
 -12 -10  -9    0.53    0.41
 -12  10   9    0.02    0.42
 -12  10  -9   -0.33    0.31
  12 -10  -9    0.44    0.41
 -13  10   9    1.79    0.52
 -13 -10  -9    1.99    0.50
 -13  10  -9    1.91    0.44
  13 -10  -9    1.15    0.47
 -14  10   9    1.99    0.53
 -14 -10  -9    2.52    0.57
 -14  10  -9    2.92    0.48
  14 -10  -9    2.69    0.58
   0  11   9   -0.31    0.26
   0 -11  -9   -0.10    0.27
  -1 -11  -9    4.07    0.40
  -1  11   9    4.01    0.40
   1  11   9    3.82    0.39
   1 -11  -9    5.16    0.43
  -2 -11  -9    0.18    0.26
  -2  11   9   -0.08    0.26
   2 -11  -9    0.15    0.26
  -3 -11  -9    1.55    0.34
  -3  11   9    1.36    0.33
  -3  11  -9    1.78    0.16
   3 -11  -9    1.93    0.34
  -4  11   9    5.76    0.49
  -4 -11  -9    6.80    0.52
   4 -11  -9    6.53    0.51
  -4  11  -9    7.41    0.33
  -5 -11  -9    4.70    0.45
  -5  11   9    5.00    0.49
  -5  11  -9    5.76    0.34
   5 -11  -9    5.07    0.45
  -6  11   9    1.10    0.34
  -6 -11  -9    1.30    0.37
  -6  11  -9    1.44    0.24
   6 -11  -9    1.58    0.38
  -7 -11  -9    0.82    0.35
  -7  11   9   -0.03    0.31
   7 -11  -9   -0.07    0.33
  -7  11  -9    0.29    0.23
  -8 -11  -9    2.26    0.44
  -8  11   9    2.16    0.43
   8 -11  -9    2.15    0.40
  -8  11  -9    1.67    0.29
  -9  11   9    0.11    0.37
  -9 -11  -9   -0.16    0.33
   9 -11  -9   -0.42    0.32
  -9  11  -9   -0.13    0.26
 -10  11   9   -0.33    0.39
 -10 -11  -9   -0.11    0.35
  10 -11  -9   -0.42    0.35
 -10  11  -9    0.01    0.27
 -11  11   9   -0.10    0.40
 -11 -11  -9    0.19    0.39
  11 -11  -9    0.22    0.42
 -11  11  -9   -0.10    0.32
 -12 -11  -9    0.22    0.44
 -12  11   9    1.03    0.47
  12 -11  -9    0.44    0.42
 -12  11  -9    0.44    0.37
 -13  11   9    0.39    0.49
 -13 -11  -9    0.31    0.46
 -13  11  -9   -0.05    0.38
  13 -11  -9    0.25    0.47
   0 -12  -9    0.78    0.33
   0  12   9    0.58    0.29
  -1 -12  -9    9.05    0.58
  -1  12   9    9.69    0.56
   1  12   9    9.27    0.55
   1 -12  -9    9.01    0.55
  -2  12   9    1.87    0.38
  -2 -12  -9    1.50    0.33
   2 -12  -9    1.29    0.32
   2  12   9    1.32    0.33
  -3  12   9    5.03    0.47
  -3 -12  -9    4.95    0.45
  -3  12  -9    5.44    0.27
   3 -12  -9    6.78    0.52
  -4  12   9    0.19    0.33
  -4 -12  -9   -0.11    0.28
   4 -12  -9    0.18    0.29
  -4  12  -9    0.26    0.16
  -5 -12  -9   27.51    1.04
  -5  12   9   30.06    1.10
   5 -12  -9   29.76    1.05
  -5  12  -9   28.43    0.85
  -6  12   9    0.18    0.36
  -6 -12  -9    0.60    0.36
   6 -12  -9    0.37    0.36
  -6  12  -9    0.60    0.22
  -7 -12  -9    0.89    0.36
  -7  12   9    0.68    0.36
  -7  12  -9    0.65    0.25
   7 -12  -9    0.85    0.38
  -8  12   9    0.52    0.40
  -8 -12  -9    0.86    0.36
  -8  12  -9    0.57    0.27
   8 -12  -9    0.59    0.39
  -9  12   9   11.06    0.76
  -9 -12  -9   11.23    0.75
  -9  12  -9   10.43    0.58
   9 -12  -9   12.07    0.75
 -10  12   9    2.03    0.50
 -10 -12  -9    1.97    0.48
 -10  12  -9    1.51    0.35
  10 -12  -9    2.08    0.48
 -11 -12  -9    0.12    0.42
 -11  12   9    0.59    0.43
  11 -12  -9    0.31    0.41
 -11  12  -9    0.78    0.35
 -12  12   9   -0.17    0.41
 -12 -12  -9    0.88    0.47
  12 -12  -9    1.20    0.46
 -12  12  -9    1.02    0.38
   0  13   9   -0.43    0.30
   0 -13  -9   -0.21    0.30
  -1  13   9   14.66    0.72
  -1 -13  -9   16.29    0.72
   1  13   9   15.15    0.75
   1 -13  -9   16.52    0.76
  -2 -13  -9    1.45    0.34
  -2  13   9    1.95    0.38
   2 -13  -9    2.04    0.38
   2  13   9    1.74    0.38
  -3  13   9    3.92    0.45
  -3 -13  -9    4.55    0.45
  -3  13  -9    4.56    0.26
   3 -13  -9    4.33    0.45
  -4  13   9    2.58    0.42
  -4 -13  -9    2.36    0.41
   4 -13  -9    3.09    0.41
  -4  13  -9    2.70    0.23
  -5 -13  -9    0.97    0.34
  -5  13   9    1.05    0.37
  -5  13  -9    1.14    0.22
   5 -13  -9    0.69    0.34
  -6 -13  -9    0.61    0.36
  -6  13   9    0.77    0.40
  -6  13  -9    0.78    0.24
   6 -13  -9    0.47    0.37
  -7  13   9   31.46    1.16
  -7 -13  -9   29.32    1.11
   7 -13  -9   30.41    1.15
  -7  13  -9   28.85    0.95
  -8  13   9    4.23    0.53
  -8 -13  -9    4.09    0.49
  -8  13  -9    4.35    0.38
   8 -13  -9    4.14    0.53
  -9  13   9    2.04    0.47
  -9 -13  -9    1.93    0.46
   9 -13  -9    1.94    0.47
  -9  13  -9    1.58    0.34
 -10  13   9    1.05    0.48
 -10 -13  -9    1.65    0.45
 -10  13  -9    1.33    0.34
  10 -13  -9    0.38    0.41
 -11 -13  -9   19.23    0.98
 -11  13   9   19.74    0.99
  11 -13  -9   16.83    0.97
 -11  13  -9   17.34    0.82
 -12  13   9   -0.01    0.44
 -12 -13  -9   -0.09    0.42
 -12  13  -9    0.67    0.37
  12 -13  -9    0.49    0.49
   0 -14  -9   13.96    0.73
   0  14   9   12.80    0.69
  -1  14   9    7.28    0.59
  -1 -14  -9    7.59    0.58
   1 -14  -9    7.97    0.56
   1  14   9    8.36    0.60
  -2  14   9    0.11    0.32
  -2 -14  -9    0.29    0.30
   2 -14  -9    0.14    0.33
   2  14   9   -0.41    0.30
  -3  14   9    1.21    0.40
  -3 -14  -9    2.30    0.41
   3 -14  -9    1.96    0.38
  -3  14  -9    1.98    0.19
   3  14   9    2.08    0.41
  -4 -14  -9    2.25    0.43
  -4  14   9    0.94    0.38
  -4  14  -9    1.51    0.21
   4 -14  -9    2.44    0.43
  -5 -14  -9   16.16    0.81
  -5  14   9   14.53    0.82
  -5  14  -9   15.09    0.56
   5 -14  -9   15.25    0.77
  -6  14   9    7.02    0.61
  -6 -14  -9    6.58    0.59
   6 -14  -9    7.86    0.61
  -6  14  -9    7.23    0.44
  -7 -14  -9    0.06    0.38
  -7  14   9    0.54    0.39
   7 -14  -9    0.19    0.39
  -7  14  -9    0.27    0.25
  -8 -14  -9    6.04    0.60
  -8  14   9    7.15    0.64
  -8  14  -9    7.08    0.47
   8 -14  -9    6.45    0.60
  -9 -14  -9   16.40    0.84
  -9  14   9   13.41    0.88
   9 -14  -9   15.41    0.87
  -9  14  -9   14.52    0.69
 -10  14   9    1.38    0.47
 -10 -14  -9    1.02    0.46
 -10  14  -9    1.09    0.36
  10 -14  -9    0.59    0.43
 -11  14   9    0.03    0.48
 -11 -14  -9    0.51    0.42
 -11  14  -9    0.43    0.37
  11 -14  -9    0.89    0.49
   0 -15  -9    0.15    0.33
   0  15   9   -0.41    0.34
  -1 -15  -9    2.85    0.44
  -1  15   9    2.26    0.44
   1 -15  -9    2.12    0.41
   1  15   9    2.82    0.42
  -2 -15  -9    1.51    0.40
  -2  15   9    0.94    0.38
   2 -15  -9    0.88    0.35
   2  15   9    1.16    0.39
  -3  15   9    1.87    0.42
  -3 -15  -9    2.21    0.43
   3  15   9    1.58    0.39
   3 -15  -9    1.57    0.42
  -4  15   9   -0.12    0.38
  -4 -15  -9    0.12    0.32
  -4  15  -9   -0.03    0.18
   4 -15  -9   -0.05    0.37
  -5 -15  -9   -0.22    0.36
  -5  15   9    0.71    0.42
  -5  15  -9    0.05    0.20
   5 -15  -9    0.34    0.38
  -6 -15  -9    0.88    0.42
  -6  15   9    0.58    0.43
  -6  15  -9    0.90    0.26
   6 -15  -9    1.35    0.45
  -7  15   9   11.71    0.79
  -7 -15  -9    9.82    0.71
  -7  15  -9    9.50    0.53
   7 -15  -9    9.56    0.69
  -8  15   9    0.05    0.40
  -8 -15  -9   -0.04    0.41
   8 -15  -9    0.33    0.43
  -8  15  -9    0.18    0.28
  -9 -15  -9    0.78    0.44
  -9  15   9    0.66    0.47
   9 -15  -9   -0.13    0.39
  -9  15  -9    0.78    0.33
 -10  15   9    0.21    0.45
 -10 -15  -9    0.76    0.47
 -10  15  -9    0.36    0.35
  10 -15  -9    0.59    0.49
   0 -16  -9   -0.07    0.36
   0  16   9   -0.41    0.36
  -1  16   9    1.30    0.40
  -1 -16  -9    0.99    0.38
   1  16   9    1.05    0.38
   1 -16  -9    1.77    0.40
  -2  16   9    0.23    0.37
  -2 -16  -9    0.18    0.38
   2 -16  -9    0.34    0.39
   2  16   9    0.12    0.37
  -3 -16  -9   -0.01    0.33
  -3  16   9    0.51    0.38
   3  16   9    0.32    0.36
   3 -16  -9    0.31    0.40
  -4 -16  -9    1.46    0.43
  -4  16   9    1.30    0.42
   4 -16  -9    1.50    0.44
   4  16   9    1.04    0.43
  -5  16   9   -0.11    0.42
  -5 -16  -9   -0.26    0.38
   5 -16  -9    0.08    0.37
  -5  16  -9    0.14    0.21
  -6  16   9    1.78    0.50
  -6 -16  -9    2.70    0.49
  -6  16  -9    3.02    0.31
   6 -16  -9    1.84    0.48
  -7  16   9    0.22    0.41
  -7 -16  -9    0.18    0.42
  -7  16  -9   -0.22    0.25
   7 -16  -9   -0.29    0.40
  -8 -16  -9    0.28    0.43
  -8  16   9   -0.30    0.46
   8 -16  -9   -0.14    0.43
  -8  16  -9   -0.05    0.29
  -9  16   9    0.62    0.46
  -9 -16  -9    0.55    0.47
  -9  16  -9    0.86    0.33
   9 -16  -9    0.38    0.43
   0 -17  -9    0.43    0.40
   0  17   9   -0.27    0.39
  -1 -17  -9    3.55    0.51
  -1  17   9    4.23    0.52
   1 -17  -9    4.73    0.52
   1  17   9    3.80    0.54
  -2 -17  -9   -0.39    0.38
  -2  17   9    0.28    0.42
   2  17   9    0.17    0.39
   2 -17  -9   -0.41    0.38
  -3 -17  -9    6.33    0.58
  -3  17   9    6.21    0.61
   3  17   9    6.05    0.60
   3 -17  -9    8.25    0.63
  -4  17   9   -0.08    0.43
  -4 -17  -9    0.45    0.41
   4  17   9   -0.38    0.39
   4 -17  -9   -0.28    0.40
  -5  17   9    0.26    0.41
  -5 -17  -9    0.61    0.40
   5 -17  -9    0.93    0.42
  -6  17   9   -0.17    0.45
  -6 -17  -9   -0.27    0.40
   6 -17  -9   -0.30    0.43
  -7  17   9    0.09    0.43
  -7  17  -9   -0.26    0.27
   7 -17  -9    0.15    0.44
   0 -18  -9    0.63    0.42
   0  18   9    0.72    0.45
  -1 -18  -9   14.89    0.84
  -1  18   9   14.45    0.87
   1  18   9   13.96    0.84
   1 -18  -9   12.63    0.81
  -2  18   9   -0.04    0.42
  -2 -18  -9   -0.07    0.41
   2  18   9    0.11    0.39
   2 -18  -9   -0.37    0.41
  -3  18   9   -0.08    0.40
   3 -18  -9    0.17    0.43
   3  18   9   -0.08    0.42
  -4  18   9    1.85    0.51
   4 -18  -9    3.41    0.54
   4  18   9    3.76    0.56
  -5  18   9    1.19    0.49
   5 -18  -9    0.65    0.43
   5  18   9    1.80    0.48
   0  19   9   -0.15    0.44
  -1  19   9    4.48    0.61
   1  19   9    3.10    0.52
  -2  19   9    1.27    0.51
   2  19   9    1.20    0.49
   0   0  10    1.00    0.14
   0   0 -10    1.24    0.17
  -1   0  10   38.25    1.03
  -1   0 -10   38.31    1.04
   1   0 -10   38.33    1.04
  -2   0 -10    8.92    0.37
  -2   0  10    8.47    0.35
   2   0 -10    8.32    0.36
  -3   0 -10   29.97    0.88
  -3   0  10   30.79    0.86
   3   0 -10   29.79    0.86
   4   0 -10   42.10    1.16
  -4   0 -10   40.42    1.16
  -4   0  10   42.52    1.14
  -5   0  10  108.43    2.71
   5   0 -10  108.18    2.72
  -5   0 -10  107.67    2.73
  -6   0  10    3.87    0.29
   6   0 -10    3.80    0.31
  -6   0 -10    3.72    0.32
  -7   0 -10    3.25    0.33
  -7   0  10    3.82    0.31
   7   0 -10    4.38    0.34
  -8   0 -10    0.66    0.25
   8   0 -10    0.63    0.24
  -8   0  10    0.56    0.22
  -9   0 -10   71.30    1.95
   9   0 -10   67.83    1.92
  -9   0  10   70.72    1.92
  10   0 -10    2.78    0.34
 -10   0  10    2.25    0.33
 -10   0 -10    2.56    0.35
  11   0 -10    4.53    0.44
 -11   0 -10    4.83    0.46
 -11   0  10    5.15    0.44
 -12   0 -10    5.99    0.53
  12   0 -10    7.39    0.56
 -12   0  10    6.31    0.51
 -13   0 -10   43.77    1.48
  13   0 -10   43.38    1.45
  14   0 -10    0.46    0.41
 -14   0 -10    0.05    0.40
 -15   0 -10    1.50    0.49
 -16   0 -10    1.06    0.50
   0  -1 -10   -0.05    0.14
   0   1  10   -0.11    0.12
   0  -1  10    0.01    0.11
   0   1 -10   -0.02    0.12
  -1   1  10   25.57    0.74
  -1  -1 -10   25.51    0.75
   1   1 -10   25.28    0.72
  -1   1 -10   25.66    0.73
  -1  -1  10   25.35    0.71
   1  -1 -10   24.79    0.76
   2   1 -10    5.68    0.29
  -2   1  10    6.06    0.31
  -2  -1 -10    6.08    0.33
   2  -1 -10    6.00    0.32
  -2  -1  10    5.50    0.27
  -2   1 -10    5.80    0.31
   3   1 -10   56.66    1.39
  -3  -1 -10   52.54    1.42
  -3   1  10   52.54    1.40
   3   1 -10   53.29    1.38
  -3  -1  10   53.51    1.37
   3  -1 -10   51.35    1.41
  -3   1 -10   50.32    1.38
  -4  -1 -10    7.67    0.38
   4   1 -10    7.62    0.37
  -4   1  10    7.84    0.38
   4  -1 -10    7.99    0.39
  -4   1 -10    7.96    0.37
  -4  -1  10    7.66    0.35
   5   1 -10    7.18    0.37
  -5  -1 -10    7.38    0.42
  -5   1  10    6.25    0.37
   5  -1 -10    7.47    0.40
  -5   1 -10    7.03    0.38
  -5  -1  10    7.62    0.35
   6   1 -10   29.21    0.88
  -6  -1 -10   30.06    0.93
  -6   1  10   28.37    0.88
  -6   1 -10   28.80    0.90
  -6  -1  10   28.24    0.86
   6  -1 -10   28.07    0.90
  -7   1  10   36.88    1.10
   7   1 -10   36.89    1.09
  -7  -1 -10   36.70    1.13
  -7   1 -10   37.04    1.11
   7  -1 -10   36.66    1.12
  -7  -1  10   37.70    1.08
   8   1 -10    0.52    0.23
  -8   1  10    0.66    0.24
  -8  -1 -10    0.55    0.26
  -8   1 -10    0.65    0.25
  -8  -1  10    0.30    0.20
   8  -1 -10    0.56    0.25
   9   1 -10    0.09    0.24
  -9   1  10    0.46    0.24
  -9  -1 -10    0.10    0.26
   9  -1 -10    0.14    0.26
  -9  -1  10    0.05    0.21
  -9   1 -10    0.19    0.25
  10   1 -10    0.44    0.28
 -10  -1 -10    0.59    0.28
 -10   1  10    0.73    0.28
 -10   1 -10    0.25    0.27
  10  -1 -10    0.38    0.29
 -10  -1  10    0.18    0.24
  11   1 -10    5.42    0.48
 -11   1  10    6.36    0.49
 -11  -1 -10    5.79    0.49
  11  -1 -10    5.03    0.47
 -11  -1  10    6.37    0.46
 -11   1 -10    5.60    0.49
  12   1 -10   12.51    0.70
 -12  -1 -10   12.60    0.73
 -12   1  10   13.78    0.71
  12  -1 -10   14.18    0.72
 -12   1 -10   14.89    0.75
 -13  -1 -10    0.41    0.37
 -13   1  10    1.05    0.36
  13   1 -10   -0.24    0.36
 -13   1 -10   -0.13    0.32
  13  -1 -10    0.24    0.37
 -14  -1 -10    2.38    0.48
  14  -1 -10    2.03    0.46
 -14   1 -10    1.36    0.44
 -15  -1 -10   14.61    0.88
 -15   1 -10   14.26    0.82
  15  -1 -10   14.67    0.90
 -16  -1 -10    1.53    0.52
 -16   1 -10    1.99    0.53
   0  -2 -10    0.04    0.15
   0   2  10    0.25    0.15
   0  -2  10   -0.06    0.10
   0   2 -10   -0.08    0.10
   1   2 -10    2.79    0.19
   1  -2  10    2.62    0.17
  -1  -2 -10    2.99    0.24
  -1   2  10    2.43    0.22
   1  -2 -10    3.03    0.24
  -1  -2  10    2.59    0.17
  -1   2 -10    2.90    0.19
  -2  -2 -10    0.04    0.16
   2   2 -10   -0.06    0.11
  -2   2  10    0.02    0.15
   2  -2 -10   -0.23    0.15
  -2  -2  10    0.11    0.10
  -2   2 -10    0.04    0.12
   3   2 -10   11.25    0.40
  -3  -2 -10   11.46    0.46
  -3   2  10   10.90    0.45
   3   2 -10   11.14    0.41
  -3   2 -10   11.50    0.42
  -3  -2  10   10.55    0.39
   3  -2 -10   11.44    0.47
  -4   2  10    0.39    0.18
   4   2 -10    0.39    0.15
  -4  -2 -10    0.79    0.21
   4   2 -10    0.58    0.16
   4  -2 -10    0.90    0.20
  -4  -2  10    0.43    0.13
  -4   2 -10    0.67    0.17
  -5   2  10    8.51    0.42
  -5  -2 -10    7.69    0.44
   5   2 -10    8.24    0.39
   5  -2 -10    8.42    0.44
  -5   2 -10    8.04    0.39
  -5  -2  10    7.54    0.36
   6   2 -10    0.16    0.18
  -6  -2 -10   -0.02    0.19
  -6   2  10    0.01    0.19
   6  -2 -10    0.02    0.20
  -6   2 -10    0.20    0.18
  -6  -2  10    0.27    0.16
  -7  -2 -10    7.96    0.48
  -7   2  10    8.07    0.42
   7   2 -10    7.45    0.41
  -7  -2  10    8.06    0.41
  -7   2 -10    8.01    0.44
   7  -2 -10    7.12    0.43
  -8   2  10    2.40    0.31
   8   2 -10    2.03    0.28
  -8  -2 -10    1.45    0.28
   8  -2 -10    1.62    0.28
  -8   2 -10    1.81    0.29
  -8  -2  10    2.20    0.27
   9   2 -10    1.74    0.30
  -9  -2 -10    1.64    0.31
  -9   2  10    1.59    0.30
  -9  -2  10    1.84    0.26
   9  -2 -10    1.58    0.30
  -9   2 -10    1.20    0.29
 -10  -2 -10    5.60    0.47
  10   2 -10    5.81    0.45
 -10   2  10    5.16    0.43
  10  -2 -10    5.47    0.47
 -10   2 -10    4.85    0.43
 -10  -2  10    6.95    0.44
 -11   2  10    5.29    0.48
  11   2 -10    4.90    0.45
 -11  -2 -10    5.86    0.52
 -11   2 -10    5.02    0.47
  11  -2 -10    4.94    0.47
  12   2 -10    1.78    0.39
 -12  -2 -10    1.27    0.37
 -12   2  10    1.97    0.39
  12  -2 -10    1.80    0.38
 -12   2 -10    1.57    0.36
 -13   2  10    3.57    0.46
 -13  -2 -10    2.29    0.45
  13  -2 -10    3.09    0.46
 -13   2 -10    2.50    0.43
 -14  -2 -10    3.67    0.52
 -14   2  10    3.24    0.48
  14  -2 -10    2.77    0.49
 -14   2 -10    3.17    0.50
 -15  -2 -10    0.26    0.43
  15  -2 -10   -0.12    0.43
 -15   2 -10    0.12    0.42
   0  -3  10   -0.05    0.08
   0   3  10    0.00    0.15
   0  -3 -10    0.02    0.15
   0   3 -10   -0.02    0.10
   1  -3  10    0.99    0.11
  -1   3  10    1.03    0.19
  -1  -3 -10    1.44    0.22
   1   3 -10    1.31    0.14
  -1  -3  10    1.08    0.11
   1  -3 -10    1.25    0.21
  -1   3 -10    1.29    0.14
  -2  -3 -10   53.39    1.46
   2   3 -10   52.28    1.36
  -2   3  10   55.69    1.46
  -2   3 -10   54.35    1.37
  -2  -3  10   54.04    1.35
   2  -3 -10   54.49    1.46
  -3  -3 -10   17.05    0.62
  -3   3  10   17.32    0.61
   3   3 -10   16.60    0.52
   3   3 -10   17.77    0.52
  -3  -3  10   16.36    0.50
  -3   3 -10   16.27    0.53
   3  -3 -10   16.96    0.61
  -4  -3 -10    1.75    0.24
   4   3 -10    2.07    0.18
   4   3 -10    1.96    0.19
  -4   3  10    1.53    0.24
  -4  -3  10    1.91    0.17
  -4   3 -10    1.67    0.20
   4  -3 -10    1.51    0.24
  -5   3  10    0.62    0.21
   5   3 -10    0.87    0.16
   5   3 -10    0.68    0.17
  -5  -3 -10    0.35    0.22
  -5   3 -10    0.34    0.18
  -5  -3  10    0.57    0.15
   5  -3 -10    0.33    0.19
   6   3 -10    0.00    0.17
  -6  -3 -10    0.21    0.22
  -6   3  10    0.14    0.19
  -6  -3  10   -0.06    0.14
   6  -3 -10    0.05    0.20
  -6   3 -10    0.36    0.19
  -7   3  10   12.37    0.57
   7   3 -10   11.63    0.50
  -7  -3 -10   10.96    0.56
  -7  -3  10   13.23    0.50
   7  -3 -10   12.10    0.55
  -7   3 -10   12.50    0.55
  -8  -3 -10    0.41    0.27
  -8   3  10    0.79    0.26
   8   3 -10    0.60    0.23
  -8   3 -10    0.48    0.24
   8  -3 -10    0.27    0.25
  -8  -3  10    0.86    0.21
  -9   3  10    0.27    0.26
  -9  -3 -10    0.31    0.29
   9   3 -10    0.37    0.24
  -9   3 -10    0.37    0.25
   9  -3 -10    0.23    0.25
  -9  -3  10    0.39    0.22
 -10  -3 -10   -0.02    0.27
  10   3 -10   -0.27    0.24
 -10   3  10   -0.04    0.27
 -10   3 -10    0.09    0.27
  10  -3 -10   -0.01    0.29
 -11  -3 -10    0.76    0.36
 -11   3  10    1.10    0.32
  11   3 -10    1.39    0.33
  11  -3 -10    0.87    0.36
 -11   3 -10    1.26    0.34
 -12  -3 -10    3.04    0.45
 -12   3  10    3.35    0.43
 -12   3 -10    2.89    0.42
  12  -3 -10    2.82    0.44
 -13   3  10   -0.21    0.34
 -13  -3 -10    0.03    0.35
  13  -3 -10    0.55    0.40
 -13   3 -10   -0.07    0.31
 -14   3  10    0.17    0.34
 -14  -3 -10    0.05    0.37
 -14   3 -10   -0.08    0.37
  14  -3 -10   -0.05    0.37
 -15   3  10    1.12    0.40
 -15  -3 -10    0.04    0.42
 -15   3 -10    0.26    0.41
  15  -3 -10    0.27    0.45
   0  -4  10    8.26    0.26
   0   4 -10    8.72    0.29
   0  -4 -10    8.60    0.41
   0   4  10    9.06    0.43
   1   4 -10   30.10    0.77
  -1  -4 -10   28.61    0.89
  -1   4  10   29.41    0.89
   1  -4  10   28.38    0.74
  -1  -4  10   29.45    0.74
  -1   4 -10   29.81    0.77
   1  -4 -10   29.99    0.90
  -2  -4 -10   10.59    0.49
  -2   4  10   10.00    0.47
   2   4 -10   10.41    0.35
   2  -4 -10   10.06    0.45
  -2  -4  10   11.27    0.33
  -2   4 -10   11.74    0.37
   3   4 -10    3.27    0.20
  -3   4  10    3.62    0.29
  -3  -4 -10    3.45    0.31
  -3  -4  10    3.26    0.19
   3  -4 -10    3.38    0.30
  -3   4 -10    3.19    0.21
  -4  -4 -10    4.36    0.34
  -4   4  10    3.95    0.31
   4   4 -10    4.59    0.27
   4   4 -10    4.87    0.25
   4  -4 -10    4.05    0.33
  -4   4 -10    3.53    0.25
  -4  -4  10    5.12    0.24
   5   4 -10   27.12    0.79
  -5   4  10   27.34    0.88
  -5  -4 -10   26.84    0.88
   5   4 -10   27.98    0.78
  -5  -4  10   26.82    0.77
  -5   4 -10   26.70    0.81
   5  -4 -10   27.25    0.89
   6   4 -10    0.37    0.18
  -6   4  10    0.16    0.20
  -6  -4 -10   -0.08    0.21
[truncated: 208,404 more chars]
