# Supplementary material for: catena-Poly[[bis­(pyridine-κN)zinc]-μ-5-carb­oxy­benzene-1,3-di­carboxyl­ato-κ2 O 1:O 3]
Source: Acta Crystallogr Sect E Struct Rep Online. 2013 May 31;69(Pt 6):m345. doi: 10.1107/S1600536813014347 (PMC3684903; doi:10.1107/S1600536813014347)
Supplement: Supplementary file 2 [file e-69-0m345-Isup2.hkl]

#
# h,k,l, Fc-squared, Fo-squared, sigma(Fo-squared), status flag
#
data_I
_shelx_title ' S554005_02_0m in Pbca'
_shelx_refln_list_code          4
_shelx_F_calc_maximum      320.11
_exptl_crystal_F_000      1760.00
_reflns_d_resolution_high  0.7500

loop_
 _space_group_symop_operation_xyz
 'x, y, z'
 'x+1/2, -y+1/2, -z'
 '-x, y+1/2, -z+1/2'
 '-x+1/2, -y, z+1/2'
 '-x, -y, -z'
 '-x-1/2, y-1/2, z'
 'x, -y-1/2, z-1/2'
 'x-1/2, y, -z-1/2'

_cell_length_a    13.4850
_cell_length_b    15.7677
_cell_length_c    16.7252
_cell_angle_alpha  90.000
_cell_angle_beta   90.000
_cell_angle_gamma  90.000

_shelx_F_squared_multiplier     1.000

loop_
 _refln_index_h
 _refln_index_k
 _refln_index_l
 _refln_F_squared_calc
 _refln_F_squared_meas
 _refln_F_squared_sigma
 _refln_observed_status
   2   0   0       3965.34       3917.29        72.05 o
   4   0   0      17257.12      15755.44       270.18 o
   6   0   0      28851.58      30023.11       722.71 o
   8   0   0      14194.19      13916.02       351.53 o
  10   0   0       3531.75       3371.20       110.26 o
  12   0   0         24.92          6.55        28.38 o
  14   0   0       6086.38       6355.93       195.42 o
  16   0   0          6.09         14.19        42.58 o
   2   1   0      81349.34      80243.55      1184.20 o
   4   1   0       2071.68       1799.30        31.30 o
   6   1   0      13326.60      13034.14       186.78 o
   8   1   0        722.43       1073.35        35.89 o
  10   1   0      11288.65      10919.59       203.02 o
  12   1   0       3429.02       3232.74        79.89 o
  14   1   0         23.49         37.43        25.65 o
  16   1   0       1843.60       1881.61        70.63 o
   0   2   0         62.94         74.24         5.46 o
   2   2   0      12712.01      13090.06       128.36 o
   4   2   0      12889.55      12808.20       207.34 o
   6   2   0         21.61         35.51         8.78 o
   8   2   0       2763.44       2910.86        54.20 o
  10   2   0       1329.79       1246.95        42.46 o
  12   2   0        146.87        154.02        23.93 o
  14   2   0        305.08        290.32        32.39 o
  16   2   0          4.04        -28.17        28.17 o
   2   3   0      45706.02      47710.92       504.83 o
   4   3   0        426.58        474.30        14.70 o
   6   3   0        198.33        294.53        14.50 o
   8   3   0          7.41          2.62        10.84 o
  10   3   0       2109.77       2086.36        47.26 o
  12   3   0        563.49        470.87        33.17 o
  14   3   0        284.12        215.59        31.26 o
  16   3   0         13.65         -3.08        29.35 o
   0   4   0        286.93        453.91        19.65 o
   2   4   0       1929.66       2068.85        25.77 o
   4   4   0      31109.62      30795.83       425.03 o
   6   4   0       7597.05       7530.85       112.82 o
   8   4   0        860.51        733.44        36.49 o
  10   4   0      13179.21      13304.42       198.33 o
  12   4   0        498.70        490.28        43.12 o
  14   4   0        512.40        564.02        40.05 o
  16   4   0        107.42        139.87        34.29 o
   2   5   0      11475.17      11618.51       126.55 o
   4   5   0      10366.19      11413.06       162.83 o
   6   5   0      13653.99      12917.36       185.94 o
   8   5   0       8750.61       8635.08       131.52 o
  10   5   0      11856.35      11469.60       173.96 o
  12   5   0       4251.65       4022.65        84.21 o
  14   5   0        929.32        924.56        49.39 o
  16   5   0       6178.51       6481.78       147.44 o
   0   6   0       6556.81       6041.06       100.46 o
   2   6   0        794.80        796.75        15.82 o
   4   6   0      21181.81      21098.52       294.77 o
   6   6   0       6806.02       6657.50       101.89 o
   8   6   0       3217.77       3011.91        56.29 o
  10   6   0        237.95        249.76        23.22 o
  12   6   0       1457.03       1279.92        41.16 o
  14   6   0       1812.55       1888.66        66.33 o
  16   6   0        430.90        554.24        46.66 o
   2   7   0      33830.86      34819.52       479.45 o
   4   7   0        681.78        715.94        20.78 o
   6   7   0       7974.19       7664.36       115.96 o
   8   7   0       5192.96       5214.56        86.32 o
  10   7   0       1967.23       1823.87        44.91 o
  12   7   0        363.12        332.52        34.85 o
  14   7   0        153.59        111.40        28.88 o
  16   7   0        288.90        247.62        38.84 o
   0   8   0        590.09        640.29        36.03 o
   2   8   0       1494.02       1836.35        34.02 o
   4   8   0      10690.93      12125.63       174.38 o
   6   8   0       2319.05       2295.86        62.01 o
   8   8   0        302.41        307.10        19.28 o
  10   8   0       1361.33       1361.06        40.25 o
  12   8   0        195.18        164.55        22.53 o
  14   8   0        208.71        220.98        27.66 o
  16   8   0          0.09        -12.01        48.04 o
   2   9   0       4837.59       5053.56        77.72 o
   4   9   0         97.91         92.59        13.07 o
   6   9   0       2391.48       2303.32        50.99 o
   8   9   0       2485.70       2444.58        50.40 o
  10   9   0       6912.17       6956.07       114.91 o
  12   9   0       2062.84       2247.22        58.30 o
  14   9   0        340.18        348.21        39.71 o
  16   9   0        426.90        342.80        60.04 o
   0  10   0       7532.92       7283.72       132.77 o
   2  10   0       1759.60       1732.73        34.65 o
   4  10   0       9579.31       9464.84       140.13 o
   6  10   0       3371.06       3331.70        60.17 o
   8  10   0       9309.25       9020.94       183.95 o
  10  10   0       1931.94       1948.83        69.51 o
  12  10   0       2272.43       2341.30        85.27 o
  14  10   0        686.07        715.46        61.14 o
   2  11   0       5360.74       5013.02        79.40 o
   4  11   0       4363.82       4509.30        74.14 o
   6  11   0       6874.72       6988.39       110.07 o
   8  11   0        673.48        670.79        33.05 o
  10  11   0       2614.30       2654.50        58.77 o
  12  11   0       4119.62       4403.34       107.69 o
  14  11   0        813.76        772.93        73.14 o
   0  12   0       2695.51       2621.14        93.34 o
   2  12   0       1815.68       1951.19        52.68 o
   4  12   0       1290.00       1301.50        32.96 o
   6  12   0        157.19        155.28        16.99 o
   8  12   0       4801.43       4792.77       105.46 o
  10  12   0       1836.77       1670.22        62.77 o
  12  12   0       1129.41       1205.25        80.79 o
  14  12   0       1679.82       1912.68       100.44 o
   2  13   0         94.32         97.61        14.42 o
   4  13   0          1.05         -3.23        15.17 o
   6  13   0        728.78        613.51        26.20 o
   8  13   0          4.08        -21.61        21.61 o
  10  13   0        275.58        227.08        45.85 o
  12  13   0         74.19        117.90        43.67 o
  14  13   0        326.34        234.72        57.86 o
   0  14   0       2771.05       2861.37        66.37 o
   2  14   0          9.24        -11.65        11.65 o
   4  14   0         27.62         46.50        18.81 o
   6  14   0        815.93        747.82        53.49 o
   8  14   0        382.33        279.48        43.67 o
  10  14   0        613.81        517.47        55.68 o
  12  14   0        219.16        352.62        56.77 o
   2  15   0       1054.07       1080.25        40.94 o
   4  15   0         43.53         41.48        30.57 o
   6  15   0       4828.35       4985.84       156.11 o
   8  15   0        765.61        713.98        58.95 o
  10  15   0        378.69        360.26        54.59 o
  12  15   0        185.77        151.75        46.94 o
   0  16   0        426.62        409.39        41.48 o
   2  16   0        131.50         84.69        22.35 o
   4  16   0       7819.58       7867.95       219.43 o
   6  16   0        395.20        474.89        49.13 o
   8  16   0       1077.86       1010.92        68.78 o
  10  16   0       1723.20       1699.79        90.61 o
   2  17   0       1148.26       1088.67        57.31 o
   4  17   0        799.33        788.66        39.71 o
   6  17   0       1902.03       2146.30        92.80 o
   8  17   0        943.64        882.10        67.69 o
  10  17   0        714.36        795.86        72.05 o
   0  18   0        201.30        239.08        40.39 o
   2  18   0         31.55         11.90        22.76 o
   4  18   0        180.85        217.98        29.53 o
   6  18   0        149.47        171.40        42.58 o
   8  18   0        177.56        199.78        49.13 o
   2  19   0         64.39         85.15        26.25 o
   4  19   0          6.13         12.79        25.33 o
   6  19   0         23.28        -34.93        37.12 o
   0  20   0       1384.46       1519.66        79.69 o
   2  20   0         41.38         -0.81        26.56 o
   4  20   0       1369.88       1425.94        67.14 o
   1   1   1       3387.26       3505.37        77.56 o
   2   1   1        202.83        237.89         5.06 o
   3   1   1       5603.08       6044.76        50.26 o
   4   1   1       2201.50       2217.69        24.11 o
   5   1   1       1828.60       1872.89        26.36 o
   6   1   1       1290.08       1200.29        20.99 o
   7   1   1      19401.96      20410.90       223.71 o
   8   1   1       1816.63       1734.77        29.38 o
   9   1   1       2801.09       2855.83        46.28 o
  10   1   1       2591.90       2451.68        49.79 o
  11   1   1       1499.54       1504.91        35.85 o
  12   1   1       2340.19       2297.97        51.98 o
  13   1   1        620.82        496.42        24.96 o
  14   1   1         29.78         62.77        19.19 o
  15   1   1        960.98        949.95        36.87 o
  16   1   1        227.78        260.70        25.06 o
  17   1   1         35.51         41.96        23.40 o
   0   2   1      21408.44      20811.43       634.28 o
   1   2   1       9901.08       9518.22       217.74 o
   2   2   1         13.13         17.53         2.31 o
   3   2   1      12734.13      12481.61       106.72 o
   4   2   1       8403.88       8123.52        82.75 o
   5   2   1       4699.94       4354.80        47.83 o
   6   2   1        839.94        859.43        16.10 o
   7   2   1         13.49          0.25         6.67 o
   8   2   1      13199.05      13376.11       151.25 o
   9   2   1      13270.80      13407.80       152.91 o
  10   2   1       3378.34       3320.10        49.30 o
  11   2   1        292.30        267.34        27.58 o
  12   2   1        506.38        451.50        23.17 o
  13   2   1       3233.04       3172.29        58.39 o
  14   2   1       1526.26       1503.46        40.76 o
  15   2   1        458.41        412.66        27.48 o
  16   2   1        108.49        113.49        23.52 o
  17   2   1       1376.56       1539.74        83.83 o
   1   3   1       4254.89       4210.14        31.50 o
   2   3   1      60533.90      63135.23       471.41 o
   3   3   1       3796.87       3469.36        32.23 o
   4   3   1        261.85        227.90        12.86 o
   5   3   1       2735.94       2512.63        30.38 o
   6   3   1      12705.39      12564.24       127.91 o
   7   3   1      11828.71      11540.96       119.29 o
   8   3   1       3396.02       3154.67        40.63 o
   9   3   1        322.38        349.59        14.09 o
  10   3   1       1441.80       1465.26        30.25 o
  11   3   1       7103.00       6995.57        89.24 o
  12   3   1        943.42        895.21        38.45 o
  13   3   1         28.99         22.43        17.26 o
  14   3   1        670.80        622.90        29.05 o
  15   3   1       1304.79       1428.30        42.35 o
  16   3   1       1393.37       1439.39        46.80 o
  17   3   1        441.51        517.37        33.13 o
   0   4   1       2959.67       2762.25        35.73 o
   1   4   1        767.59        758.68         8.15 o
   2   4   1       4642.74       4739.45        39.90 o
   3   4   1        719.69        664.88         9.68 o
   4   4   1      20158.72      20284.40       199.74 o
   5   4   1      13217.86      13883.15       139.50 o
   6   4   1        684.73        650.30        14.60 o
   7   4   1          8.18          0.92         6.88 o
   8   4   1       1692.28       1561.68        25.53 o
   9   4   1       9935.57       9828.86       106.00 o
  10   4   1        301.55        299.59        17.16 o
  11   4   1       1256.35       1215.98        28.74 o
  12   4   1       2007.19       2020.98        44.06 o
  13   4   1       1543.33       1482.39        47.59 o
  14   4   1       1999.29       1970.66        47.06 o
  15   4   1         46.29         99.22        21.50 o
  16   4   1         87.50         61.03        22.44 o
  17   4   1        297.36        311.23        30.12 o
   1   5   1       3704.45       3729.45        30.41 o
   2   5   1       3188.79       3338.57        31.11 o
   3   5   1         70.74         65.81         4.47 o
   4   5   1       1003.09       1016.91        16.07 o
   5   5   1        349.44        376.74        10.74 o
   6   5   1         42.66         49.92         7.65 o
   7   5   1        614.55        640.23        17.08 o
   8   5   1         52.20         39.03        11.31 o
   9   5   1         21.39          8.67         9.47 o
  10   5   1        875.91        826.90        28.47 o
  11   5   1       1545.94       1527.63        29.74 o
  12   5   1        567.20        535.08        22.79 o
  13   5   1        496.87        448.79        23.39 o
  14   5   1          3.39         14.51        18.21 o
  15   5   1        469.65        488.67        29.28 o
  16   5   1         74.90        114.90        24.11 o
  17   5   1         38.34          6.99        23.30 o
   0   6   1       1064.08       1074.56        17.72 o
   1   6   1       3798.74       3685.33        34.15 o
   2   6   1          6.55          7.42         3.67 o
   3   6   1      18080.68      19987.03       170.26 o
   4   6   1        240.16        187.56        10.87 o
   5   6   1       6436.33       6860.11        72.79 o
   6   6   1        793.35        932.02        18.09 o
   7   6   1       1104.50       1099.87        23.60 o
   8   6   1         79.04         71.86         9.54 o
   9   6   1       3250.78       3259.76        64.68 o
  10   6   1         53.80         58.55        11.88 o
  11   6   1        283.66        290.07        16.15 o
  12   6   1       1362.33       1297.57        29.21 o
  13   6   1         30.40         -0.40        15.26 o
  14   6   1         11.58          0.43        16.96 o
  15   6   1        181.21        176.48        23.68 o
  16   6   1         15.90         16.53        22.54 o
  17   6   1        271.92        295.61        56.92 o
   1   7   1      11667.42      12161.33       104.93 o
   2   7   1       9312.13       9625.28        84.23 o
   3   7   1       6705.32       6395.37        62.24 o
   4   7   1       3116.51       3160.86        37.20 o
   5   7   1        580.87        550.42        13.64 o
   6   7   1       1202.86       1059.12        19.71 o
   7   7   1       7999.42       7900.08        85.42 o
   8   7   1       2499.08       2494.16        35.32 o
   9   7   1        751.98        828.39        29.18 o
  10   7   1       2402.72       2418.83        44.43 o
  11   7   1        102.96        115.48        13.91 o
  12   7   1        430.38        427.28        19.86 o
  13   7   1        251.83        265.20        19.87 o
  14   7   1         93.58         67.06        18.40 o
  15   7   1       1143.45       1201.30        40.83 o
  16   7   1        697.71        841.09        43.87 o
   0   8   1       3273.60       3025.32        37.77 o
   1   8   1       3838.10       3698.75        35.45 o
   2   8   1       2906.41       3314.06        36.26 o
   3   8   1        685.94        601.99        13.46 o
   4   8   1       3643.40       3565.98        41.58 o
   5   8   1       9057.63       8714.24        91.43 o
   6   8   1       1286.56       1235.91        21.78 o
   7   8   1         83.07         77.61         9.34 o
   8   8   1       3658.74       3643.06        46.63 o
   9   8   1       2561.43       2451.88        36.65 o
  10   8   1       2114.84       2175.43        35.23 o
  11   8   1        599.77        575.62        21.12 o
  12   8   1       1548.81       1585.47        32.83 o
  13   8   1       1619.15       1626.72        35.11 o
  14   8   1       1343.82       1445.74        38.24 o
  15   8   1        115.27         90.03        28.68 o
  16   8   1        178.60        211.83        32.06 o
   1   9   1        745.92        669.73        16.61 o
   2   9   1        674.07        505.60        14.08 o
   3   9   1       6131.12       5881.49        63.56 o
   4   9   1       1442.34       1382.01        21.71 o
   5   9   1       4405.87       4758.06        54.28 o
   6   9   1       5902.85       5907.85        66.17 o
   7   9   1       4447.94       4534.71        54.42 o
   8   9   1       1620.42       1612.89        28.25 o
   9   9   1        132.23        157.60        13.02 o
  10   9   1        328.10        335.80        17.25 o
  11   9   1       6986.48       6983.46       106.55 o
  12   9   1        501.88        469.43        20.88 o
  13   9   1        206.78        197.08        20.45 o
  14   9   1        566.93        535.68        35.61 o
  15   9   1       1579.21       1540.13        66.45 o
  16   9   1        114.99        101.01        39.85 o
   0  10   1       1932.34       2074.53        33.38 o
   1  10   1        381.15        376.34        11.27 o
   2  10   1       1117.26       1164.60        19.41 o
   3  10   1         22.44         31.29         7.27 o
   4  10   1        897.87        819.67        17.68 o
   5  10   1       1607.29       1623.38        29.78 o
   6  10   1          2.09         -7.31         8.79 o
   7  10   1        502.61        473.49        16.19 o
   8  10   1        382.40        383.18        15.94 o
   9  10   1        671.60        643.77        24.49 o
  10  10   1        756.77        752.01        22.91 o
  11  10   1        776.99        725.77        23.76 o
  12  10   1        526.12        493.57        24.30 o
  13  10   1        517.30        483.47        29.57 o
  14  10   1         46.50         42.19        21.46 o
  15  10   1        156.95        188.84        32.49 o
   1  11   1       2938.75       3004.70        31.96 o
   2  11   1        114.84         99.19         8.57 o
   3  11   1         48.33         64.75         8.98 o
   4  11   1        154.90        168.21        10.39 o
   5  11   1        159.47        173.67        11.16 o
   6  11   1        119.94        106.00        16.70 o
   7  11   1         59.44         62.96        11.50 o
   8  11   1        850.95        807.35        25.63 o
   9  11   1         57.14         67.41        13.04 o
  10  11   1        111.06        108.70        16.28 o
  11  11   1        219.46        221.54        19.18 o
  12  11   1          2.14         15.41        16.84 o
  13  11   1         44.33         49.67        25.80 o
  14  11   1         14.50         22.17        29.00 o
  15  11   1         61.13         45.18        36.26 o
   0  12   1       5273.41       5440.93        74.34 o
   1  12   1       1642.87       1665.88        22.69 o
   2  12   1         51.95         52.17         9.47 o
   3  12   1        281.90        282.83        11.93 o
   4  12   1       1470.37       1482.77        26.28 o
   5  12   1        816.87        857.27        20.20 o
   6  12   1          3.41         -2.86         9.81 o
   7  12   1       1072.72       1005.42        22.89 o
   8  12   1       1550.32       1598.93        32.98 o
   9  12   1        445.52        432.26        20.78 o
  10  12   1        314.54        364.67        20.87 o
  11  12   1        110.50        109.89        24.79 o
  12  12   1        115.51        124.25        25.57 o
  13  12   1         43.63         25.50        34.39 o
  14  12   1        409.48        341.22        44.21 o
   1  13   1       4284.12       4286.89        43.88 o
   2  13   1       6733.58       6663.67        67.95 o
   3  13   1       4856.81       4744.02        63.14 o
   4  13   1        713.89        751.55        18.98 o
   5  13   1        343.77        388.51        16.86 o
   6  13   1       1341.49       1271.95        28.00 o
   7  13   1        740.49        835.24        24.26 o
   8  13   1        152.90        171.57        18.64 o
   9  13   1        489.12        487.43        29.17 o
  10  13   1        862.58        776.05        36.12 o
  11  13   1       1128.64       1247.01        70.42 o
  12  13   1        915.64        867.98        50.95 o
  13  13   1        424.78        448.96        43.61 o
  14  13   1         44.61         42.31        35.07 o
   0  14   1       2687.81       2476.47        67.31 o
   1  14   1      15168.00      15228.43       156.36 o
   2  14   1        236.53        203.12        14.48 o
   3  14   1        296.68        295.16        26.47 o
   4  14   1        830.62        799.49        25.23 o
   5  14   1       3994.83       3989.05        62.47 o
   6  14   1       1283.81       1242.37        37.58 o
   7  14   1         42.39         36.52        18.44 o
   8  14   1       1680.63       1701.16       109.72 o
   9  14   1        569.28        616.00        39.37 o
  10  14   1        449.97        485.25        38.98 o
  11  14   1        131.95        160.96        32.75 o
  12  14   1        110.22        124.62        34.19 o
  13  14   1        942.14        932.11        55.56 o
   1  15   1         23.05         25.64        17.96 o
   2  15   1        220.09        241.00        17.01 o
   3  15   1       1270.54       1299.64        53.13 o
   4  15   1        120.27        104.72        46.40 o
   5  15   1        320.51        290.13        28.11 o
   6  15   1        255.79        279.48        29.30 o
   7  15   1         55.73         38.48        25.08 o
   8  15   1        451.39        407.34        39.30 o
   9  15   1         68.20         43.73        35.48 o
  10  15   1        207.22        156.24        31.65 o
  11  15   1        387.01        375.05        47.49 o
  12  15   1        192.93        199.15        36.26 o
   0  16   1         57.10         42.37        22.93 o
   1  16   1        245.97        229.78        17.56 o
   2  16   1         11.42         23.47        14.29 o
   3  16   1        108.80         94.38        16.03 o
   4  16   1          5.19          0.17        21.91 o
   5  16   1         23.63         12.43        22.68 o
   6  16   1        147.65        144.62        27.40 o
   7  16   1        174.13        139.74        28.94 o
   8  16   1         33.50         80.06        28.94 o
   9  16   1          4.21          7.81        28.17 o
  10  16   1          0.64        -28.53        28.53 o
  11  16   1          8.35          1.77        31.26 o
   1  17   1         68.77         56.55        15.90 o
   2  17   1        915.08        876.62        28.76 o
   3  17   1          9.48         21.52        15.63 o
   4  17   1          7.48        -12.86        16.01 o
   5  17   1        205.17        203.79        28.53 o
   6  17   1        243.74        223.47        30.48 o
   7  17   1         61.56         74.05        27.76 o
   8  17   1        146.11        119.12        30.43 o
   9  17   1         44.72         22.55        28.94 o
  10  17   1          3.58        -12.55        30.11 o
   0  18   1        579.69        531.90        34.29 o
   1  18   1        692.54        706.04        31.20 o
   2  18   1        117.50         91.31        17.67 o
   3  18   1       1110.40       1085.97        32.41 o
   4  18   1       2604.05       2454.84        48.74 o
   5  18   1       1124.15       1146.38        46.34 o
   6  18   1          2.97         17.18        27.33 o
   7  18   1          9.25         -0.60        27.33 o
   8  18   1         33.74         15.30        29.71 o
   9  18   1        449.99        443.79        41.69 o
   1  19   1        428.23        393.47        23.98 o
   2  19   1       1187.82       1120.34        33.88 o
   3  19   1        476.80        450.39        28.52 o
   4  19   1          0.98         -9.16        17.55 o
   5  19   1        442.10        435.60        25.01 o
   6  19   1        825.64        747.45        44.34 o
   7  19   1        515.43        521.96        46.40 o
   0  20   1        501.66        475.54        37.39 o
   1  20   1        151.50        159.87        25.19 o
   2  20   1          1.09         19.06        18.61 o
   3  20   1         67.82         71.25        19.59 o
   4  20   1       1075.37       1089.33        35.19 o
   5  20   1        258.52        262.97        22.86 o
   1   0   2      41340.58      42441.27       580.50 o
   2   0   2      12494.48      13041.42       127.84 o
   3   0   2       4392.21       4233.71        54.45 o
   4   0   2         69.70         25.66         8.10 o
   5   0   2        790.54        539.07        17.44 o
   6   0   2       3990.57       4349.42        69.12 o
   7   0   2      17159.89      18589.80       264.30 o
   8   0   2       2440.32       3047.35        81.99 o
   9   0   2      13292.46      12614.18       186.99 o
  10   0   2        656.82        626.34        31.62 o
  11   0   2        294.45        276.01        25.44 o
  12   0   2         71.43         73.91        21.99 o
  13   0   2       1799.87       1996.52        68.23 o
  14   0   2         33.21         42.10        24.67 o
  15   0   2       1494.20       1482.37        58.67 o
  16   0   2          6.75          1.95        34.93 o
  17   0   2       1318.81       1237.07        63.30 o
   1   1   2      29177.06      30379.77       551.15 o
   2   1   2        910.39        881.84         8.16 o
   3   1   2      33695.49      34202.79       287.07 o
   4   1   2         58.21         49.41         4.52 o
   5   1   2        345.74        323.24         9.27 o
   6   1   2       3156.06       3641.48        42.41 o
   7   1   2       6155.72       5606.75        62.25 o
   8   1   2          0.59         -5.10         8.30 o
   9   1   2        317.11        343.47        17.21 o
  10   1   2        916.51        954.85        25.11 o
  11   1   2       4907.21       4700.30        72.32 o
  12   1   2          1.45         17.58        14.81 o
  13   1   2       1006.73        957.85        32.69 o
  14   1   2        389.59        340.87        34.43 o
  15   1   2       1603.22       1681.52        44.89 o
  16   1   2         41.11         35.02        21.38 o
  17   1   2        241.19        256.61        33.42 o
   0   2   2       7352.52       7293.60       257.64 o
   1   2   2       5227.85       5624.75        41.28 o
   2   2   2      13001.49      13390.12       107.27 o
   3   2   2        573.24        537.91         8.29 o
   4   2   2        492.61        555.14        10.99 o
   5   2   2       3345.95       3323.39        41.98 o
   6   2   2       5110.26       5559.60        66.40 o
   7   2   2        174.06        264.80        11.77 o
   8   2   2         41.49         56.41         9.62 o
   9   2   2        543.62        450.84        17.25 o
  10   2   2         86.06         81.69        12.30 o
  11   2   2         23.25         22.49        12.48 o
  12   2   2         48.26         47.00        15.42 o
  13   2   2       1964.61       1919.20        44.03 o
  14   2   2         43.46         45.27        18.21 o
  15   2   2        136.32        100.56        20.99 o
  16   2   2         14.87          6.61        21.15 o
  17   2   2        212.42        197.50        26.23 o
   1   3   2      25354.78      26700.70       200.19 o
   2   3   2       3483.68       3493.94        31.73 o
   3   3   2          2.88          7.78         5.52 o
   4   3   2         76.41         78.15         5.44 o
   5   3   2        124.21        158.77         7.62 o
   6   3   2       3015.81       3259.31        38.91 o
   7   3   2       6860.64       6786.84        73.91 o
   8   3   2         45.49         29.60         9.32 o
   9   3   2          6.07         -5.05         9.29 o
  10   3   2         45.28         32.59        11.77 o
  11   3   2       2001.69       2080.80        37.87 o
  12   3   2        130.94        143.25        15.98 o
  13   3   2        258.50        218.29        20.60 o
  14   3   2        269.91        252.08        22.92 o
  15   3   2        286.26        286.26        26.70 o
  16   3   2          1.74         10.72        21.23 o
  17   3   2         89.00         94.29        24.50 o
   0   4   2      48363.88      50390.27       686.39 o
   1   4   2       6502.81       6178.04        63.90 o
   2   4   2      13590.78      14655.10       124.52 o
   3   4   2       6632.02       6574.09        58.27 o
   4   4   2         26.37         37.43         5.58 o
   5   4   2      16900.94      16790.88       167.50 o
   6   4   2        346.28        366.24        14.89 o
   7   4   2        247.93        204.14        10.21 o
   8   4   2        372.37        409.41        16.68 o
   9   4   2       9309.86       9457.73       112.19 o
  10   4   2          0.14          5.50        10.98 o
  11   4   2        426.70        403.31        18.99 o
  12   4   2        137.93        126.11        16.13 o
  13   4   2       2796.26       2794.01        49.29 o
  14   4   2         73.84        115.32        20.56 o
  15   4   2         72.86         77.92        21.50 o
  16   4   2          0.82         12.87        21.19 o
  17   4   2       1268.84       1365.13        46.62 o
   1   5   2      24516.03      25171.56       211.70 o
   2   5   2       2047.64       2257.75        22.44 o
   3   5   2      34842.79      35314.48       297.20 o
   4   5   2        633.36        577.54        11.31 o
   5   5   2       7322.31       7404.80        77.84 o
   6   5   2        324.99        317.15        16.03 o
   7   5   2      19876.67      19542.69       196.62 o
   8   5   2          2.21          4.17         7.79 o
   9   5   2        859.95        786.08        22.71 o
  10   5   2       1915.22       1777.61        47.08 o
  11   5   2       2650.89       2576.90        43.14 o
  12   5   2         50.47         56.28        14.66 o
  13   5   2         54.10         53.29        15.78 o
  14   5   2         85.72        111.19        19.04 o
  15   5   2       2056.31       2181.31        54.68 o
  16   5   2        429.17        470.05        29.87 o
  17   5   2        418.81        442.37        51.41 o
   0   6   2        137.71        134.59        10.24 o
   1   6   2       8272.39       7830.27        68.40 o
   2   6   2         78.75         81.43         4.56 o
   3   6   2      45741.36      49393.56       414.49 o
   4   6   2         46.58         86.94         6.24 o
   5   6   2      19500.73      19945.11       198.33 o
   6   6   2       1639.63       1738.90        25.52 o
   7   6   2       1537.63       1462.15        23.89 o
   8   6   2         12.31         16.58         8.69 o
   9   6   2      13641.44      13599.86       142.32 o
  10   6   2        658.23        641.01        22.62 o
  11   6   2         27.30         16.71        13.51 o
  12   6   2         42.68         49.76        15.09 o
  13   6   2       4356.98       4412.73        66.47 o
  14   6   2         14.50        -12.60        17.09 o
  15   6   2        927.50        986.00        37.91 o
  16   6   2         89.12         84.29        28.77 o
  17   6   2       1435.93       1440.21        56.19 o
   1   7   2       6694.11       6935.49        61.45 o
   2   7   2        982.60        990.65        13.18 o
   3   7   2      10770.27      10974.56        95.91 o
   4   7   2        206.10        211.77         7.97 o
   5   7   2       3781.51       3732.50        43.58 o
   6   7   2        875.50        898.02        18.12 o
   7   7   2       6959.44       6854.69        75.68 o
   8   7   2        771.57        754.49        19.13 o
   9   7   2        142.70        142.75        12.23 o
  10   7   2       4522.47       4441.45        56.58 o
  11   7   2        988.54       1005.82        25.72 o
  12   7   2          1.80          8.03        14.46 o
  13   7   2          4.69          5.68        16.18 o
  14   7   2          1.84         -9.28        17.46 o
  15   7   2        815.62        793.27        58.15 o
  16   7   2         15.71         15.99        27.90 o
   0   8   2       1474.52       1598.42        27.93 o
   1   8   2       2287.02       2407.10        24.73 o
   2   8   2       2462.45       2768.96        28.12 o
   3   8   2        258.25        186.93         6.93 o
   4   8   2       2661.06       3126.09        34.55 o
   5   8   2        927.77        916.88        26.53 o
   6   8   2        561.44        634.86        23.51 o
   7   8   2        374.60        419.32        14.12 o
   8   8   2        172.00        168.57        16.59 o
   9   8   2       2914.16       2774.38        48.09 o
  10   8   2        303.92        294.47        15.70 o
  11   8   2        531.43        457.96        20.10 o
  12   8   2        221.93        202.48        17.11 o
  13   8   2         91.18        111.17        17.73 o
  14   8   2          5.80         22.08        20.74 o
  15   8   2        256.15        281.60        30.10 o
  16   8   2         19.38         37.87        28.71 o
   1   9   2       2838.10       2834.56        35.28 o
   2   9   2        322.94        319.49         9.28 o
   3   9   2       1528.89       1469.03        25.19 o
   4   9   2        292.37        348.76        11.35 o
   5   9   2       2221.38       2450.77        32.55 o
   6   9   2        247.45        254.40        11.81 o
   7   9   2       6135.38       5882.41        67.42 o
   8   9   2         68.47         60.31        10.97 o
   9   9   2        494.51        524.76        17.98 o
  10   9   2        672.53        671.74        21.20 o
  11   9   2       1429.29       1417.40        30.69 o
  12   9   2        574.00        557.40        22.14 o
  13   9   2        125.65        106.12        21.59 o
  14   9   2         93.75         82.71        23.09 o
  15   9   2        330.75        368.00        48.53 o
  16   9   2         93.61         90.53        29.41 o
   0  10   2         35.83         39.01         7.83 o
   1  10   2       5047.35       5111.40        45.34 o
   2  10   2        300.82        309.65         8.82 o
   3  10   2       1102.54       1096.15        17.78 o
   4  10   2         72.81         92.77         8.47 o
   5  10   2       4009.45       3908.23        46.89 o
   6  10   2         46.73         33.55         9.33 o
   7  10   2       1076.62       1089.95        23.14 o
   8  10   2        853.94        762.00        20.44 o
   9  10   2       4394.26       4495.61        57.01 o
  10  10   2        432.29        427.20        18.61 o
  11  10   2          4.74         -3.70        15.31 o
  12  10   2         21.96          9.80        17.24 o
  13  10   2       4352.96       4478.91        77.59 o
  14  10   2          9.29        -20.29        20.29 o
  15  10   2        214.77        212.32        31.60 o
   1  11   2       5438.19       5473.33        46.43 o
   2  11   2        208.71        198.68         8.90 o
   3  11   2       9433.00       9327.07        97.87 o
   4  11   2          5.84         -1.52         7.67 o
   5  11   2        156.07        130.26        10.36 o
   6  11   2        379.12        352.54        13.97 o
   7  11   2       7104.20       7019.21        79.08 o
   8  11   2        245.54        220.61        13.97 o
   9  11   2         16.51         30.88        13.66 o
  10  11   2        157.89        108.52        16.75 o
  11  11   2       6667.85       6515.86        98.24 o
  12  11   2         36.92         30.56        19.51 o
  13  11   2         13.96         15.74        23.88 o
  14  11   2         16.87         17.45        26.02 o
  15  11   2       1064.96       1037.46        48.01 o
   0  12   2         36.54         64.07        18.02 o
   1  12   2       3987.24       3959.56        40.47 o
   2  12   2        196.57        205.65        10.60 o
   3  12   2         19.06         19.18         8.38 o
   4  12   2        947.23        890.19        19.35 o
   5  12   2       3188.29       3123.30        41.07 o
   6  12   2        671.04        670.10        18.59 o
   7  12   2        680.19        618.07        21.13 o
   8  12   2         38.33         20.79        13.06 o
   9  12   2       4798.65       4531.59        72.45 o
  10  12   2         10.75          3.30        17.14 o
  11  12   2        171.78        105.31        20.52 o
  12  12   2        161.38        127.78        26.86 o
  13  12   2        956.87        799.03        40.90 o
  14  12   2         98.16        110.37        34.97 o
   1  13   2        335.45        304.62        14.44 o
   2  13   2         17.36         31.81         8.54 o
   3  13   2         34.28         -6.55        10.92 o
   4  13   2        251.48        275.17        14.60 o
   5  13   2        164.34        191.47        16.01 o
   6  13   2         99.11         68.59        14.81 o
   7  13   2          6.87         16.60        14.69 o
   8  13   2         23.52         19.22        16.63 o
   9  13   2        193.80        159.09        19.77 o
  10  13   2          0.01         -2.35        21.14 o
  11  13   2        298.37        330.13        29.41 o
  12  13   2         32.05         71.08        25.63 o
  13  13   2        199.72        211.49        37.73 o
  14  13   2         19.17         50.22        33.94 o
   0  14   2        361.78        346.76        21.45 o
   1  14   2         19.89         29.91        10.45 o
   2  14   2        243.21        251.50        13.43 o
   3  14   2          7.25          1.81        12.89 o
   4  14   2         37.96         29.25        13.68 o
   5  14   2         64.88         63.51        15.05 o
   6  14   2        432.16        409.80        21.49 o
   7  14   2        483.88        445.00        22.85 o
   8  14   2         77.91         66.79        20.98 o
   9  14   2        793.18        801.39        35.89 o
  10  14   2        120.35        106.09        30.08 o
  11  14   2         15.04         20.93        29.30 o
  12  14   2         55.00         37.89        31.26 o
  13  14   2        201.97        229.05        40.39 o
   1  15   2       1007.23       1011.82        22.64 o
   2  15   2        268.69        246.99        14.24 o
   3  15   2       2009.60       2021.80        35.29 o
   4  15   2         13.49         16.67        17.18 o
   5  15   2        759.17        688.19        29.94 o
   6  15   2        113.52        115.02        25.01 o
   7  15   2       2092.43       2101.37        74.24 o
   8  15   2        195.85        145.55        29.65 o
   9  15   2         24.74          5.18        26.99 o
  10  15   2          4.85        -10.53        28.38 o
  11  15   2        889.69        992.39        53.20 o
  12  15   2         90.71        111.25        35.84 o
   0  16   2       1305.56       1306.62        57.86 o
   1  16   2       1261.96       1187.23        30.71 o
   2  16   2          0.17         -1.97        14.22 o
   3  16   2       1850.25       1850.82        43.60 o
   4  16   2         10.93        -12.01        20.67 o
   5  16   2       4776.08       4635.83       102.95 o
   6  16   2         60.94         38.00        24.23 o
   7  16   2         79.19        123.86        28.44 o
   8  16   2         20.53         28.15        26.56 o
   9  16   2       2186.35       2282.29        72.87 o
  10  16   2         28.80         22.45        29.30 o
  11  16   2         26.52         50.41        32.75 o
   1  17   2         33.99         32.04        15.27 o
   2  17   2         15.89         19.31        15.63 o
   3  17   2       1831.96       1908.21        49.95 o
   4  17   2          0.05         10.66        16.06 o
   5  17   2        778.63        679.48        39.62 o
   6  17   2          1.56         -3.67        34.39 o
   7  17   2       1487.78       1444.68        56.64 o
   8  17   2         24.84         34.02        28.53 o
   9  17   2         10.76         10.80        29.71 o
  10  17   2          0.13         15.92        31.66 o
   0  18   2         48.04         54.21        25.66 o
   1  18   2        127.56        129.52        21.32 o
   2  18   2         31.58         46.10        17.01 o
   3  18   2         70.80         41.45        16.73 o
   4  18   2         62.43         65.87        17.49 o
   5  18   2        330.99        343.47        25.75 o
   6  18   2          6.76         -8.45        26.56 o
   7  18   2          2.29        -26.56        26.56 o
   8  18   2         86.67        134.12        31.40 o
   9  18   2        233.62        282.28        69.87 o
   1  19   2          0.98        -16.93        16.93 o
   2  19   2         39.73         32.74        18.07 o
   3  19   2        199.27        230.22        21.19 o
   4  19   2         91.75        141.38        19.61 o
   5  19   2          9.21        -10.32        18.01 o
   6  19   2         10.23         16.15        22.12 o
   7  19   2          1.24          3.62        29.21 o
   0  20   2         12.23        -15.88        33.30 o
   1  20   2        412.66        423.48        24.85 o
   2  20   2         13.52         13.03        18.16 o
   3  20   2        111.84        141.86        20.98 o
   4  20   2        210.14        239.84        22.66 o
   5  20   2        456.58        510.46        38.61 o
   1   1   3       2947.98       3089.68        24.47 o
   2   1   3       7988.25       7980.86        68.70 o
   3   1   3         82.80        132.65         6.34 o
   4   1   3        373.93        368.69         8.49 o
   5   1   3       1379.44       1666.49        22.28 o
   6   1   3       1280.42       1048.94        17.89 o
   7   1   3        322.85        195.93         9.80 o
   8   1   3        955.15        855.58        20.59 o
   9   1   3       1398.01       1344.38        26.85 o
  10   1   3       1959.46       1866.44        34.16 o
  11   1   3       2938.10       2814.18        45.59 o
  12   1   3       1359.69       1354.59        36.07 o
  13   1   3        804.69        705.02        36.08 o
  14   1   3        126.51        159.75        21.12 o
  15   1   3        407.36        441.78        27.23 o
  16   1   3        591.82        588.48        31.74 o
  17   1   3         29.55         12.11        22.78 o
   0   2   3      14388.01      14104.89       338.43 o
   1   2   3      68796.69      72628.17       571.57 o
   2   2   3          8.89         17.49         4.78 o
   3   2   3         10.69         40.99         4.96 o
   4   2   3       1878.77       1657.70        19.56 o
   5   2   3      23553.74      23932.04       235.69 o
   6   2   3       7372.77       7850.19        82.67 o
   7   2   3        253.61        231.00        16.00 o
   8   2   3      17565.91      17663.46       196.46 o
   9   2   3       4263.94       4212.65        56.82 o
  10   2   3       2984.00       2971.66        45.68 o
  11   2   3       1095.98       1094.26        34.90 o
  12   2   3       4287.15       4110.69        75.59 o
  13   2   3        241.51        249.37        21.11 o
  14   2   3        824.47        888.56        33.63 o
  15   2   3         54.96         77.07        21.93 o
  16   2   3        171.37        185.37        24.74 o
  17   2   3        210.37        203.73        26.95 o
   1   3   3       9293.35       8788.09        80.08 o
   2   3   3       5278.27       4906.15        46.54 o
   3   3   3       1879.99       1848.27        20.36 o
   4   3   3       8168.57       8336.19        78.75 o
   5   3   3      20573.91      21747.01       235.52 o
   6   3   3       8234.37       8063.52        93.15 o
   7   3   3       1186.25       1012.57        25.71 o
   8   3   3      10640.02      10907.98       125.76 o
   9   3   3        189.56        206.71        13.42 o
  10   3   3       6771.07       6700.62        84.65 o
  11   3   3       3536.86       3549.65        76.25 o
  12   3   3       2525.35       2474.48        43.69 o
  13   3   3          0.57         -3.63        15.04 o
  14   3   3       1425.80       1440.36        40.23 o
  15   3   3       1280.86       1273.70        52.63 o
  16   3   3       1338.57       1489.51        94.07 o
  17   3   3        488.58        502.18        36.08 o
   0   4   3       8936.67       9869.83       168.61 o
   1   4   3        866.35        748.11        17.62 o
   2   4   3       1840.65       1866.49        18.58 o
   3   4   3       6133.16       6284.27        55.90 o
   4   4   3       2887.91       2588.07        33.22 o
   5   4   3       3302.71       3150.57        37.11 o
   6   4   3        895.99        936.31        17.58 o
   7   4   3          1.49         -7.38         7.38 o
   8   4   3       2801.03       2704.02        40.52 o
   9   4   3        114.92        114.30        12.15 o
  10   4   3       3420.68       3451.55        50.96 o
  11   4   3        403.10        408.94        19.52 o
  12   4   3       2989.65       3026.03        49.43 o
  13   4   3       1684.79       1657.10        36.97 o
  14   4   3       1836.00       1814.98        40.66 o
  15   4   3         15.10         -2.67        20.14 o
  16   4   3        303.94        356.76        30.25 o
  17   4   3        328.98        325.18        48.34 o
   1   5   3      13098.47      14190.13       139.48 o
   2   5   3      10803.88      11801.52       101.25 o
   3   5   3         65.95         57.56         4.42 o
   4   5   3       2780.59       3155.48        31.18 o
   5   5   3       4012.91       4335.72        44.89 o
   6   5   3       1341.09       1349.18        21.62 o
   7   5   3       3377.64       3476.81        42.77 o
   8   5   3         14.40         18.79         9.70 o
   9   5   3          4.32          3.41        10.33 o
  10   5   3       2376.09       2259.95        38.81 o
  11   5   3        210.29        187.91        15.78 o
  12   5   3         83.72         73.78        15.06 o
  13   5   3          0.09        -15.23        15.23 o
  14   5   3        271.51        227.67        24.95 o
  15   5   3          2.81         29.62        18.55 o
  16   5   3          1.70         -0.87        25.27 o
  17   5   3          5.63        -19.16        27.09 o
   0   6   3       9365.66       9578.85       134.83 o
   1   6   3       4604.53       4987.60        47.90 o
   2   6   3        786.32        892.74        16.63 o
   3   6   3       3171.43       3915.26        36.96 o
   4   6   3       2498.45       2453.09        25.76 o
   5   6   3       3887.56       3774.83        40.28 o
   6   6   3        278.04        262.38        10.70 o
   7   6   3        121.32        121.70         9.38 o
   8   6   3        165.42        160.46        10.92 o
   9   6   3        503.61        482.25        16.79 o
  10   6   3         30.90         15.37        12.44 o
  11   6   3        189.51        179.82        16.44 o
  12   6   3        134.35        129.52        16.23 o
  13   6   3        995.75        926.64        30.09 o
  14   6   3        239.71        249.57        21.32 o
  15   6   3          4.12        -18.27        21.69 o
  16   6   3          0.72        -21.09        25.98 o
  17   6   3         38.14         62.19        44.52 o
   1   7   3         12.72          7.63         3.58 o
   2   7   3      29078.63      29922.54       252.71 o
   3   7   3       5824.53       6109.85        55.49 o
   4   7   3        481.79        561.17        11.12 o
   5   7   3        364.23        340.12        10.24 o
   6   7   3       5758.00       5775.77        64.21 o
   7   7   3       2753.15       2780.16        36.87 o
   8   7   3       5398.78       5358.28        62.66 o
   9   7   3       2511.46       2519.32        37.11 o
  10   7   3       2838.62       2917.84        41.92 o
  11   7   3       4740.77       4733.88        66.55 o
  12   7   3        190.98        197.09        18.01 o
  13   7   3        458.76        406.92        24.48 o
  14   7   3         13.76         20.32        20.09 o
  15   7   3       1657.54       1816.26        49.92 o
  16   7   3       1561.32       1567.12        60.67 o
   0   8   3      27748.75      28436.71       304.15 o
   1   8   3       4430.31       4122.14        38.70 o
   2   8   3       1988.17       2296.54        23.93 o
   3   8   3       5788.53       6153.94        56.40 o
   4   8   3      19788.96      20179.73       173.39 o
   5   8   3       5280.77       5109.58        52.71 o
   6   8   3       1573.46       1538.61        24.58 o
   7   8   3         20.11         15.45         8.86 o
   8   8   3       7070.88       7203.84        80.70 o
   9   8   3       3195.55       3063.51        42.67 o
  10   8   3       2326.60       2418.17        37.86 o
  11   8   3        174.92        212.86        17.50 o
  12   8   3        285.53        300.21        21.07 o
  13   8   3       1962.12       2021.19        48.96 o
  14   8   3       2543.91       2526.21        55.34 o
  15   8   3         98.43         87.35        24.48 o
  16   8   3        223.99        195.63        27.63 o
   1   9   3         10.78         20.20         4.59 o
   2   9   3       9428.21       9354.47        82.89 o
   3   9   3       8901.61       9029.44        80.68 o
   4   9   3       2843.06       3058.75        34.46 o
   5   9   3        762.60        746.00        16.91 o
   6   9   3       4160.87       4153.95        49.69 o
   7   9   3       7466.47       7377.78        81.60 o
   8   9   3        652.20        638.62        18.58 o
   9   9   3        909.43        897.50        22.68 o
  10   9   3        131.93         98.10        13.56 o
  11   9   3        831.88        811.25        30.12 o
  12   9   3        770.37        786.35        31.35 o
  13   9   3          0.28         -5.18        19.13 o
  14   9   3        655.44        653.28        32.41 o
  15   9   3         58.58         58.29        23.81 o
  16   9   3        125.93         94.60        26.71 o
   0  10   3        833.05        829.67        16.68 o
   1  10   3       1416.12       1547.33        19.67 o
   2  10   3       1152.92       1186.92        16.42 o
   3  10   3        260.32        263.97         8.55 o
   4  10   3       1306.15       1232.49        19.37 o
   5  10   3        201.25        208.49        11.01 o
   6  10   3        459.99        413.52        14.61 o
   7  10   3        379.36        392.69        15.16 o
   8  10   3        638.42        648.98        19.16 o
   9  10   3       2035.84       2060.14        62.90 o
  10  10   3        213.25        175.19        16.77 o
  11  10   3          1.22          1.32        15.50 o
  12  10   3        476.62        516.57        28.06 o
  13  10   3        147.93        183.31        24.59 o
  14  10   3        241.63        269.19        27.14 o
  15  10   3         25.77         49.57        23.80 o
   1  11   3        653.49        637.49        12.09 o
   2  11   3        761.27        799.55        14.13 o
   3  11   3         29.64         22.76         7.15 o
   4  11   3        806.42        854.51        18.44 o
   5  11   3         90.49         96.95        10.87 o
   6  11   3         82.13         89.37        10.58 o
   7  11   3        546.23        607.90        20.65 o
   8  11   3        138.00        135.94        16.76 o
   9  11   3         45.18         34.46        14.21 o
  10  11   3         10.95          5.35        16.77 o
  11  11   3        125.97        134.93        20.77 o
  12  11   3        157.91        120.47        22.13 o
  13  11   3          8.51        -18.12        20.67 o
  14  11   3        139.58        151.77        29.33 o
  15  11   3         42.67         52.19        42.66 o
   0  12   3      14853.22      15018.52       186.34 o
   1  12   3       2200.34       2146.28        28.01 o
   2  12   3        643.92        605.88        15.61 o
   3  12   3        662.12        654.23        17.13 o
   4  12   3       1672.16       1760.47        44.39 o
   5  12   3        980.68        963.54        24.19 o
   6  12   3         70.03         45.66        11.89 o
   7  12   3        310.32        324.14        19.70 o
   8  12   3        302.54        348.74        23.81 o
   9  12   3        489.19        510.56        25.18 o
  10  12   3        444.46        453.31        25.63 o
  11  12   3         59.05         39.43        19.77 o
  12  12   3        583.10        606.86        43.81 o
  13  12   3        324.24        396.47        40.87 o
  14  12   3        647.02        646.33        54.05 o
   1  13   3       2083.94       2006.29        30.40 o
   2  13   3       7116.54       7023.20        84.89 o
   3  13   3        699.49        723.91        26.34 o
   4  13   3        521.29        548.68        25.37 o
   5  13   3        509.86        490.96        24.20 o
   6  13   3       2310.28       2295.72        85.56 o
   7  13   3       1695.90       1712.03        38.74 o
   8  13   3        281.52        272.71        20.30 o
   9  13   3        173.68        148.58        19.41 o
  10  13   3        232.74        220.32        22.33 o
  11  13   3        913.45        972.84        44.03 o
  12  13   3       1308.44       1351.25        54.10 o
  13  13   3          4.86         23.71        26.13 o
   0  14   3       1137.81       1116.42        32.41 o
   1  14   3         15.34         11.48        11.64 o
   2  14   3         80.33         86.02        11.29 o
   3  14   3        419.33        392.53        19.39 o
   4  14   3       3671.19       3702.88        74.90 o
   5  14   3       1638.20       1720.15        37.49 o
   6  14   3         67.65         64.37        16.18 o
   7  14   3        322.09        292.32        22.85 o
   8  14   3       1241.95       1250.04        49.78 o
   9  14   3       2264.97       2173.70       120.91 o
  10  14   3        559.56        572.95        33.75 o
  11  14   3         77.88         64.69        47.49 o
  12  14   3          5.29         -6.70        30.62 o
  13  14   3        479.30        454.60        44.45 o
   1  15   3        267.97        256.83        14.08 o
   2  15   3       4105.85       4055.64        54.61 o
   3  15   3        274.09        290.98        16.55 o
   4  15   3        101.82         87.88        19.07 o
   5  15   3        131.17        129.35        17.11 o
   6  15   3        416.53        433.64        26.54 o
   7  15   3       1106.34       1050.55        38.05 o
   8  15   3         19.64        -24.09        24.09 o
   9  15   3        115.31         48.38        27.98 o
  10  15   3        185.95        172.43        32.64 o
  11  15   3        153.14        199.65        35.07 o
  12  15   3        254.66        314.78        39.62 o
   0  16   3       1248.07       1197.72        72.05 o
   1  16   3          0.16         -8.88        13.44 o
   2  16   3        775.62        773.17        30.41 o
   3  16   3        109.79        107.87        16.92 o
   4  16   3        135.91        100.81        24.38 o
   5  16   3        158.29        169.41        26.42 o
   6  16   3          0.20         -6.44        35.48 o
   7  16   3          0.09        -11.26        23.31 o
   8  16   3        313.63        293.42        33.86 o
   9  16   3          1.72          7.38        28.88 o
  10  16   3          1.10         30.74        29.21 o
  11  16   3         12.54        -13.52        31.97 o
   1  17   3        176.23        177.36        21.75 o
   2  17   3        971.98        966.44        29.54 o
   3  17   3          2.42         -4.77        15.07 o
   4  17   3         65.24         53.87        16.47 o
   5  17   3         54.14         67.80        25.65 o
   6  17   3        706.74        720.76        41.15 o
   7  17   3        122.63        125.87        27.66 o
   8  17   3        276.83        264.90        34.64 o
   9  17   3         43.13         26.80        30.76 o
  10  17   3        105.96        109.67        33.41 o
   0  18   3        501.06        469.39        60.04 o
   1  18   3        192.10        197.72        18.54 o
   2  18   3        195.37        186.40        32.62 o
   3  18   3        425.41        384.96        22.60 o
   4  18   3       1077.78       1126.64        53.10 o
   5  18   3        540.24        626.86        30.50 o
   6  18   3        203.13        229.26        49.13 o
   7  18   3          2.95          1.63        27.20 o
   8  18   3        190.52        197.49        33.26 o
   1  19   3        542.07        529.10        25.37 o
   2  19   3        613.52        665.59        27.32 o
   3  19   3        456.04        464.95        40.65 o
   4  19   3        168.95        176.59        20.50 o
   5  19   3         20.03         14.17        17.94 o
   6  19   3        784.84        787.95        35.68 o
   7  19   3        380.79        416.81        39.85 o
   0  20   3        709.56        707.26        54.04 o
   1  20   3         80.45         89.69        19.82 o
   2  20   3        172.88        170.80        20.66 o
   3  20   3         66.22         67.46        19.53 o
   4  20   3        626.15        712.71        29.45 o
   0   0   4      43826.55      45316.87      1069.88 o
   1   0   4      20725.74      21919.94       260.37 o
   2   0   4        287.77        373.27         9.41 o
   3   0   4        305.82        318.21         9.68 o
   4   0   4      19712.51      18924.41       263.67 o
   5   0   4       1141.48       1154.59        25.42 o
   6   0   4      13356.08      13906.69       199.17 o
   7   0   4        432.81        406.68        25.09 o
   8   0   4      25969.63      25779.00       363.47 o
   9   0   4       1218.31       1158.92        32.30 o
  10   0   4       7424.25       7598.25       121.44 o
  11   0   4         18.29          9.02        16.65 o
  12   0   4       1525.19       1546.75        53.26 o
  13   0   4         93.72         81.23        25.78 o
  14   0   4       2440.52       2415.82        79.15 o
  15   0   4        201.31        264.49        48.04 o
  16   0   4        544.20        541.72        43.49 o
  17   0   4          0.47        -24.52        29.30 o
   1   1   4      40238.79      42831.17       357.99 o
   2   1   4      14318.76      14130.76       120.13 o
   3   1   4       4736.86       4657.05        45.94 o
   4   1   4        721.04        822.47        20.80 o
   5   1   4        593.53        633.55        19.56 o
   6   1   4      13445.46      13316.22       135.12 o
   7   1   4         72.48         80.58         7.76 o
   8   1   4       3569.62       3492.15        43.53 o
   9   1   4         20.38         18.38         9.16 o
  10   1   4       6574.90       6597.32        76.21 o
  11   1   4        964.80        910.89        25.62 o
  12   1   4       2153.05       2194.95        40.51 o
  13   1   4        284.12        330.03        41.28 o
  14   1   4       1999.69       1998.95        47.62 o
  15   1   4         32.38         51.86        20.80 o
  16   1   4       1532.48       1648.24        47.03 o
  17   1   4         88.25         87.38        24.25 o
   0   2   4        722.20        609.53         9.68 o
   1   2   4     102470.27     106773.96       953.93 o
   2   2   4       6884.65       7335.98        68.01 o
   3   2   4        238.43        292.11         6.83 o
   4   2   4      18745.70      19371.34       165.29 o
   5   2   4         19.25         30.04         5.97 o
   6   2   4          2.92          0.42         6.02 o
   7   2   4         94.01         98.33         8.51 o
   8   2   4        143.57        110.35         9.83 o
   9   2   4         15.54         38.90        10.40 o
  10   2   4       1355.57       1333.48        28.76 o
  11   2   4          8.63          5.29        11.94 o
  12   2   4       2305.61       2324.11        42.72 o
  13   2   4         86.10         97.83        17.29 o
  14   2   4         94.38        114.62        20.41 o
  15   2   4        367.26        371.67        26.80 o
  16   2   4          2.92         30.97        25.84 o
  17   2   4         12.71         29.28        22.91 o
   1   3   4       6775.54       6895.28        63.50 o
   2   3   4       2478.04       2753.77        27.81 o
   3   3   4       4467.64       4639.63        42.24 o
   4   3   4        616.74        642.03        13.77 o
   5   3   4        436.45        479.61        17.47 o
   6   3   4       1433.49       1491.48        24.86 o
   7   3   4       1975.71       1924.09        30.63 o
   8   3   4        259.46        264.21        18.89 o
   9   3   4        693.26        719.26        26.33 o
  10   3   4        129.97        117.59        13.28 o
  11   3   4          9.14         21.07        13.51 o
  12   3   4        215.35        228.78        17.97 o
  13   3   4         15.99         10.16        14.92 o
  14   3   4        450.18        461.06        24.36 o
  15   3   4        327.82        329.70        25.97 o
  16   3   4        170.79        154.84        27.73 o
  17   3   4        213.27        255.86        32.98 o
   0   4   4      11507.88      11122.34       272.93 o
   1   4   4        843.56        929.16        14.97 o
   2   4   4       2255.28       2300.83        25.92 o
   3   4   4        170.80        185.05         5.84 o
   4   4   4      27701.75      28762.30       260.36 o
   5   4   4        110.53        144.11         7.73 o
   6   4   4       4320.71       4490.40        56.31 o
   7   4   4        267.05        227.60        11.68 o
   8   4   4       4111.89       4093.62        54.75 o
   9   4   4         20.47         15.63        10.43 o
  10   4   4       4696.72       4652.82        63.65 o
  11   4   4       1730.90       1662.87        33.93 o
  12   4   4        488.65        458.46        21.35 o
  13   4   4          5.56          2.51        15.44 o
  14   4   4       1027.13       1078.50        33.17 o
  15   4   4         76.84         89.85        19.21 o
  16   4   4          9.98         10.19        26.47 o
  17   4   4         65.13         65.16        29.14 o
   1   5   4        205.61        196.59         8.07 o
   2   5   4      31469.07      32026.52       288.12 o
   3   5   4         10.31         29.93         4.73 o
   4   5   4        999.90        946.59        13.53 o
   5   5   4        408.35        507.26        21.08 o
   6   5   4      16515.92      16441.36       181.81 o
   7   5   4        955.52        914.05        20.81 o
   8   5   4       4620.57       4562.68        59.82 o
   9   5   4          2.48        -10.26        10.26 o
  10   5   4       2046.68       2086.99        49.49 o
  11   5   4       1295.81       1240.02        30.11 o
  12   5   4       2429.79       2496.68        45.02 o
  13   5   4         22.62          0.67        15.47 o
  14   5   4        639.60        626.00        33.56 o
  15   5   4         24.77         29.98        21.56 o
  16   5   4       1935.62       1960.09        60.28 o
  17   5   4         39.60         83.25        30.87 o
   0   6   4      31637.13      31081.70       368.29 o
   1   6   4         24.37          7.40         3.01 o
   2   6   4       1449.66       1631.30        18.91 o
   3   6   4      10758.00      11943.17       103.51 o
   4   6   4       8777.39       8620.80        76.77 o
   5   6   4        746.93        765.16        14.12 o
   6   6   4       8024.95       8015.83        85.39 o
   7   6   4        398.69        417.42        14.84 o
   8   6   4       5024.16       4937.23        64.01 o
   9   6   4       1524.84       1494.04        29.86 o
  10   6   4        727.23        665.14        22.05 o
  11   6   4       1274.71       1259.73        30.07 o
  12   6   4       1067.59       1048.85        29.64 o
  13   6   4         14.28          1.85        15.37 o
  14   6   4       3524.65       3675.69        68.18 o
  15   6   4         12.32         -1.49        21.54 o
  16   6   4        768.82        847.15        39.55 o
   1   7   4        132.35        153.49         5.64 o
   2   7   4       1888.52       1673.98        19.76 o
   3   7   4          7.84          3.35         4.44 o
   4   7   4       1471.87       1416.53        17.64 o
   5   7   4       1099.38       1096.68        19.97 o
   6   7   4       4202.73       4194.20        49.18 o
   7   7   4         62.81         71.81         9.33 o
   8   7   4       1418.52       1371.75        27.81 o
   9   7   4         16.88         18.22        13.61 o
  10   7   4       3653.28       3628.18        53.81 o
  11   7   4        212.37        233.95        17.46 o
  12   7   4       2043.85       1982.10        39.64 o
  13   7   4          0.32          7.93        19.68 o
  14   7   4        151.32        162.92        23.90 o
  15   7   4         85.38        161.56        25.12 o
  16   7   4        832.87        829.63        38.98 o
   0   8   4          0.15          8.37        11.68 o
   1   8   4        236.68        241.75        11.37 o
   2   8   4          4.02          3.92         3.81 o
   3   8   4        256.65        350.03         8.41 o
   4   8   4       2306.22       2496.54        27.05 o
   5   8   4        889.76        885.07        16.30 o
   6   8   4        826.19        833.09        18.07 o
   7   8   4         20.15         14.92         8.77 o
   8   8   4         95.58         87.26        11.14 o
   9   8   4       3935.21       4001.71        56.75 o
  10   8   4         19.87         11.09        13.10 o
  11   8   4        178.99        168.24        16.73 o
  12   8   4         28.95         32.74        18.29 o
  13   8   4          6.72         13.43        19.48 o
  14   8   4          0.86          3.84        20.90 o
  15   8   4         91.09         81.77        24.27 o
  16   8   4          2.45        -22.56        22.56 o
   1   9   4       1586.69       1659.48        18.87 o
   2   9   4       5495.71       5567.41        51.27 o
   3   9   4         35.63         67.89         7.27 o
   4   9   4        766.54        735.49        13.45 o
   5   9   4        378.11        382.72        12.83 o
   6   9   4       4053.28       3912.76        66.39 o
   7   9   4        144.03        160.25        11.26 o
   8   9   4       1249.35       1226.14        26.04 o
   9   9   4       1567.76       1481.66        28.71 o
  10   9   4        679.53        683.80        27.23 o
  11   9   4        623.61        649.63        28.09 o
  12   9   4        399.45        393.41        25.21 o
  13   9   4          2.07         13.46        20.22 o
  14   9   4        146.30        103.68        22.89 o
  15   9   4          0.79         12.90        23.17 o
   0  10   4      12204.56      12294.98       135.92 o
   1  10   4        863.55        892.38        12.45 o
   2  10   4        618.16        652.21        11.92 o
   3  10   4        618.19        677.84        15.89 o
   4  10   4      13884.64      13905.56       122.12 o
   5  10   4        163.52        162.90        10.25 o
   6  10   4         62.00         45.93         9.60 o
   7  10   4         77.75         91.54        15.35 o
   8  10   4       1978.27       2016.14        46.42 o
   9  10   4        217.31        222.98        17.60 o
  10  10   4       2414.63       2453.41        49.73 o
  11  10   4          0.19          4.19        17.43 o
  12  10   4       1400.71       1417.89        41.30 o
  13  10   4        477.09        492.20        29.79 o
  14  10   4       1083.77        964.68        38.30 o
  15  10   4         63.67         84.50        25.41 o
   1  11   4         16.67         13.34         5.03 o
   2  11   4      12426.86      12247.93       107.77 o
   3  11   4        191.14        237.33        16.52 o
   4  11   4        666.52        665.52        17.58 o
   5  11   4        661.89        654.99        19.31 o
   6  11   4      10218.47      10795.11       126.29 o
   7  11   4        151.53        110.52        13.66 o
   8  11   4        310.51        335.90        26.37 o
   9  11   4        141.35        106.10        18.05 o
  10  11   4       3539.58       3536.01        62.71 o
  11  11   4        249.26        237.40        22.98 o
  12  11   4       2930.57       3101.79        62.00 o
  13  11   4         15.13          1.74        21.47 o
  14  11   4        190.30        215.37        26.82 o
   0  12   4      20652.93      21136.10       299.75 o
   1  12   4        105.69        113.18        12.94 o
   2  12   4       2390.65       2365.05        35.75 o
   3  12   4        242.57        204.01        14.87 o
   4  12   4       5489.86       5293.38        78.31 o
   5  12   4         55.87         57.48        13.62 o
   6  12   4        978.53        969.24        28.26 o
   7  12   4        621.34        605.99        24.72 o
   8  12   4       1739.34       1740.59        39.61 o
   9  12   4        105.58        102.12        18.59 o
  10  12   4        856.20        911.60        34.35 o
  11  12   4         25.45         25.67        19.34 o
  12  12   4        216.02        158.74        23.97 o
  13  12   4          1.31          4.60        21.74 o
  14  12   4        303.08        345.84        35.07 o
   1  13   4        455.86        463.26        15.26 o
   2  13   4       2187.24       2129.14        34.20 o
   3  13   4       1145.05       1116.71        37.63 o
   4  13   4         16.70        -12.52        12.52 o
   5  13   4         53.23         45.30        13.88 o
   6  13   4         84.35         76.68        15.96 o
   7  13   4       1073.00       1013.89        31.60 o
   8  13   4         22.03         17.83        16.34 o
   9  13   4          2.06          5.91        17.28 o
  10  13   4         66.81         55.02        19.36 o
  11  13   4         64.05         62.08        21.30 o
  12  13   4         86.27        114.72        43.47 o
  13  13   4        231.64        270.17        35.63 o
   0  14   4       2307.21       2344.05        48.57 o
   1  14   4        523.75        533.16        18.63 o
   2  14   4         38.19         25.53        11.74 o
   3  14   4        419.35        412.00        17.24 o
   4  14   4         18.94         31.17        14.30 o
   5  14   4       1093.81       1072.11        30.11 o
   6  14   4        583.34        507.93        28.36 o
   7  14   4          0.04          5.09        15.83 o
   8  14   4        326.09        295.50        21.95 o
   9  14   4          0.45         -4.85        18.35 o
  10  14   4        133.19        137.10        33.86 o
  11  14   4         25.63         35.78        25.07 o
  12  14   4          6.10         17.01        26.23 o
  13  14   4          5.39        -27.81        37.66 o
   1  15   4          1.49          1.99        11.05 o
   2  15   4       1973.57       2018.11        32.41 o
   3  15   4         65.43         58.41        12.95 o
   4  15   4        218.83        176.71        17.82 o
   5  15   4         61.77         66.74        23.32 o
   6  15   4        334.02        392.69        22.18 o
   7  15   4        343.32        298.96        25.53 o
   8  15   4        410.50        461.22        33.57 o
   9  15   4         75.24         39.01        21.90 o
  10  15   4       1153.03       1073.75        53.45 o
  11  15   4        365.40        346.15        80.24 o
  12  15   4        607.06        703.95        91.16 o
   0  16   4       4574.54       4675.98        81.81 o
   1  16   4          2.12        -11.31        11.31 o
   2  16   4        670.53        734.65        20.94 o
   3  16   4        274.24        261.47        17.01 o
   4  16   4       2645.55       2732.29        48.74 o
   5  16   4        227.70        211.00        22.89 o
   6  16   4       1729.40       1788.64        57.65 o
   7  16   4          5.91        -24.66        24.66 o
   8  16   4        879.14        838.94        52.95 o
   9  16   4        175.22        125.81        31.98 o
  10  16   4        683.17        659.17        46.47 o
  11  16   4         27.52         22.90        41.48 o
   1  17   4          7.66         -0.12        14.80 o
   2  17   4       1013.21       1015.83        35.14 o
   3  17   4          1.15         -8.96        14.76 o
   4  17   4         13.08          9.60        15.78 o
   5  17   4        134.56        118.01        26.49 o
   6  17   4       1065.33       1024.22        47.69 o
   7  17   4         98.04        105.58        28.57 o
   8  17   4        368.14        278.39        33.86 o
   9  17   4         44.16         31.45        33.30 o
  10  17   4        789.11        811.20        74.78 o
   0  18   4         58.37         76.06        23.22 o
   1  18   4        266.10        225.36        19.28 o
   2  18   4        124.98        119.12        18.87 o
   3  18   4          8.32         -1.36        15.81 o
   4  18   4        198.33        223.92        19.52 o
   5  18   4          7.02          3.66        19.37 o
   6  18   4         14.40         28.32        26.49 o
   7  18   4         65.38         54.13        28.85 o
   8  18   4        172.59        180.69        46.40 o
   1  19   4         12.18         24.03        17.65 o
   2  19   4         73.95         48.36        17.59 o
   3  19   4        192.08        193.57        20.11 o
   4  19   4         80.47         60.82        18.35 o
   5  19   4          6.34          1.42        17.47 o
   6  19   4          1.10        -14.28        20.19 o
   0  20   4        704.92        808.55        41.70 o
   1  20   4          7.45         23.96        17.48 o
   2  20   4         58.91         40.74        18.13 o
   3  20   4          3.85          0.01        17.92 o
   4  20   4        386.09        353.33        23.93 o
   1   1   5      23362.52      23872.23       214.56 o
   2   1   5       2090.29       2167.11        21.22 o
   3   1   5       1510.91       1578.24        18.26 o
   4   1   5       6751.07       7093.70        67.84 o
   5   1   5         16.96          4.56         5.62 o
   6   1   5       3491.05       3722.58        43.44 o
   7   1   5       3648.99       3341.07        40.99 o
   8   1   5        183.20        144.38        10.00 o
   9   1   5        686.32        722.22        28.49 o
  10   1   5       1242.64       1234.58        25.71 o
  11   1   5        852.98        770.46        28.93 o
  12   1   5         34.03         18.04        13.78 o
  13   1   5          0.54        -14.90        14.90 o
  14   1   5        396.98        346.03        34.97 o
  15   1   5        670.41        693.62        32.33 o
  16   1   5         16.38         23.14        21.93 o
  17   1   5        115.15         85.75        24.42 o
   0   2   5      21285.20      20725.66       284.25 o
   1   2   5      60878.61      62653.04       604.50 o
   2   2   5       4856.11       5112.17        48.66 o
   3   2   5        153.34        107.28         4.97 o
   4   2   5       8989.58       8766.26        82.75 o
   5   2   5      32748.70      33048.76       323.49 o
   6   2   5       1631.54       1848.05        25.83 o
   7   2   5        663.44        841.18        17.59 o
   8   2   5        829.94        746.19        17.95 o
   9   2   5      10269.97      10016.38       107.63 o
  10   2   5       2742.43       2730.37        59.93 o
  11   2   5         19.89         15.87        13.07 o
  12   2   5         94.12        102.47        17.37 o
  13   2   5       2713.43       2793.45        48.67 o
  14   2   5       1668.61       1639.81        47.93 o
  15   2   5        133.15        164.97        26.44 o
  16   2   5        218.03        230.49        26.03 o
  17   2   5        331.06        316.51        34.63 o
   1   3   5        535.96        698.72        21.97 o
   2   3   5      11732.79      11717.43       116.15 o
   3   3   5       7454.23       7290.39        64.39 o
   4   3   5       4898.02       5062.66        46.87 o
   5   3   5       1634.42       1499.51        28.18 o
   6   3   5       6251.69       6048.74        66.02 o
   7   3   5       9717.47       9540.40       100.49 o
   8   3   5        226.64        183.88        12.29 o
   9   3   5       1026.54       1022.57        24.64 o
  10   3   5         45.31         39.62        11.93 o
  11   3   5      16825.18      17080.18       195.48 o
  12   3   5       1425.96       1320.45        35.53 o
  13   3   5        539.14        464.67        23.21 o
  14   3   5        254.11        290.93        21.81 o
  15   3   5       2243.78       2297.95        64.64 o
  16   3   5        236.16        240.82        31.04 o
  17   3   5        239.27        260.76        34.43 o
   0   4   5       2544.16       3038.23        85.15 o
   1   4   5       1715.80       1610.99        21.12 o
   2   4   5          3.14          1.18         2.55 o
   3   4   5       2677.53       2611.69        29.72 o
   4   4   5      15501.08      17275.43       158.67 o
   5   4   5       2494.45       2398.57        30.18 o
   6   4   5       2440.11       2633.48        38.46 o
   7   4   5         44.40         38.68         8.99 o
   8   4   5       1083.10       1054.82        23.84 o
   9   4   5      10688.11      10665.79       125.37 o
  10   4   5        701.63        745.19        23.54 o
  11   4   5        104.93         69.42        13.94 o
  12   4   5       1017.57        948.42        34.85 o
  13   4   5       2223.59       2107.99        57.98 o
  14   4   5         96.33        116.32        18.79 o
  15   4   5         49.38         33.93        21.70 o
  16   4   5         25.60         13.57        24.77 o
  17   4   5        791.31        837.31        45.78 o
   1   5   5          3.44          5.35         5.91 o
   2   5   5       3885.19       3904.06        41.77 o
   3   5   5       4750.44       4788.55        51.37 o
   4   5   5         84.91         80.34         6.80 o
   5   5   5        160.08        190.86        12.01 o
   6   5   5        203.64        218.15        11.20 o
   7   5   5       7079.47       7083.89        85.11 o
   8   5   5       1884.29       1824.96        31.59 o
   9   5   5        294.12        324.92        16.10 o
  10   5   5        463.37        450.20        19.05 o
  11   5   5          1.83         -9.73        13.29 o
  12   5   5         17.07          8.81        14.35 o
  13   5   5         34.80         26.81        15.77 o
  14   5   5          6.07         -1.11        22.70 o
  15   5   5        260.92        267.58        26.71 o
  16   5   5         49.52         70.77        25.05 o
   0   6   5        314.36        350.99        18.53 o
   1   6   5       1203.63       1254.28        16.21 o
   2   6   5         11.21          6.08         3.85 o
   3   6   5        309.02        257.15        10.75 o
   4   6   5       2859.01       3054.48        32.98 o
   5   6   5        524.91        436.47        13.10 o
   6   6   5         60.44         56.07         7.92 o
   7   6   5        498.06        513.08        16.74 o
   8   6   5       1752.33       1593.81        38.87 o
   9   6   5        238.44        209.96        20.38 o
  10   6   5       1125.23       1143.38        33.88 o
  11   6   5         18.09         24.06        17.79 o
  12   6   5        562.05        537.24        22.93 o
  13   6   5         76.89         91.87        20.67 o
  14   6   5        514.31        502.81        29.60 o
  15   6   5        295.03        339.02        32.00 o
  16   6   5          5.95          2.40        24.14 o
   1   7   5       5485.94       5617.48        53.92 o
   2   7   5      10900.49      11277.27       104.48 o
   3   7   5        306.54        215.40         8.73 o
   4   7   5        595.32        648.36        14.85 o
   5   7   5       3405.85       3425.39        37.65 o
   6   7   5       1884.79       1747.45        35.88 o
   7   7   5       4702.03       4661.70        60.62 o
   8   7   5        729.96        630.45        23.74 o
   9   7   5        783.19        755.44        22.75 o
  10   7   5         14.77         12.79        12.37 o
  11   7   5       1700.39       1748.78        44.12 o
  12   7   5       1010.49       1035.57        35.19 o
  13   7   5        226.58        244.05        30.59 o
  14   7   5         93.07        105.29        22.44 o
  15   7   5       1493.47       1671.48        48.00 o
  16   7   5         34.18          5.69        31.83 o
   0   8   5       6863.38       7092.27        89.94 o
   1   8   5      10307.72      10560.42        98.32 o
   2   8   5        143.98        166.20         5.94 o
   3   8   5       3232.55       3114.36        33.53 o
   4   8   5       1407.28       1310.66        17.32 o
   5   8   5       8721.48       8751.25        79.40 o
   6   8   5        270.80        275.58        10.54 o
   7   8   5        532.37        503.71        17.24 o
   8   8   5       3580.32       3593.04        51.39 o
   9   8   5       1421.42       1391.89        30.01 o
  10   8   5        261.20        205.76        22.37 o
  11   8   5          1.04         -9.94        16.47 o
  12   8   5       1353.18       1345.01        40.04 o
  13   8   5       1159.21       1220.83        55.78 o
  14   8   5        934.91        947.79        56.73 o
  15   8   5          6.40         13.37        22.10 o
  16   8   5         15.40         -5.22        23.67 o
   1   9   5       5717.97       5943.90        53.77 o
   2   9   5      11172.05      11512.88       116.87 o
   3   9   5       5893.53       5912.38        58.72 o
   4   9   5         18.52         11.86         5.50 o
   5   9   5        465.64        464.55        11.45 o
   6   9   5       1448.24       1449.37        26.28 o
   7   9   5       4613.38       4584.13        55.14 o
   8   9   5        801.29        794.16        28.66 o
   9   9   5         23.14          5.54        14.99 o
  10   9   5       2676.02       2563.76        74.22 o
  11   9   5       2064.76       2214.73        47.37 o
  12   9   5        984.37        925.44        49.64 o
  13   9   5          1.52          9.39        20.49 o
  14   9   5         92.23         62.53        23.34 o
  15   9   5        234.54        273.89        28.28 o
   0  10   5       8487.61       8826.89       111.67 o
   1  10   5        375.39        436.67        10.00 o
   2  10   5          7.36         -0.41         4.69 o
   3  10   5        115.45        105.84         7.48 o
   4  10   5        222.60        247.63         9.26 o
   5  10   5       1952.22       2028.76        29.17 o
   6  10   5         15.89         20.00        11.47 o
   7  10   5        626.83        609.24        20.27 o
   8  10   5        460.65        386.13        21.04 o
   9  10   5        375.85        327.48        22.69 o
  10  10   5        887.43        933.71        53.42 o
  11  10   5        197.83        219.71        22.15 o
  12  10   5        170.27        178.39        23.21 o
  13  10   5        685.27        812.34        35.49 o
  14  10   5          4.30         18.09        22.15 o
  15  10   5          4.31         -4.74        23.91 o
   1  11   5        672.83        698.84        12.65 o
   2  11   5         91.16         85.35         6.32 o
   3  11   5       2628.01       2776.32        39.67 o
   4  11   5        568.14        509.00        19.43 o
   5  11   5        312.63        320.80        18.11 o
   6  11   5        275.11        255.84        17.65 o
   7  11   5         23.68         19.41        15.37 o
   8  11   5        483.98        409.60        22.44 o
   9  11   5        160.14        122.81        18.64 o
  10  11   5         10.40        -17.83        17.83 o
  11  11   5        546.00        484.71        33.24 o
  12  11   5        317.35        253.30        26.63 o
  13  11   5        370.92        408.67        29.31 o
  14  11   5        250.07        266.01        27.72 o
   0  12   5       3557.73       3663.58        63.62 o
   1  12   5       3090.23       3178.24        40.39 o
   2  12   5          9.28          5.19         9.31 o
   3  12   5       1169.63       1136.25        27.84 o
   4  12   5        252.70        216.19        15.87 o
   5  12   5       1798.40       1876.06        38.23 o
   6  12   5        442.04        344.16        19.68 o
   7  12   5         24.73          9.42        14.99 o
   8  12   5        683.05        630.36        26.68 o
   9  12   5        644.63        612.47        27.28 o
  10  12   5        644.97        594.27        28.12 o
  11  12   5        179.58        171.05        22.72 o
  12  12   5        319.61        331.90        26.58 o
  13  12   5        456.07        516.25        34.04 o
  14  12   5          2.34         13.13        28.24 o
   1  13   5       1606.03       1658.10        29.49 o
   2  13   5        758.49        721.39        19.68 o
   3  13   5       1704.41       1611.52        40.65 o
   4  13   5          1.12         12.58        13.11 o
   5  13   5       1092.64       1029.80        41.76 o
   6  13   5       1120.63       1023.63        30.18 o
   7  13   5       3240.99       3228.66        56.64 o
   8  13   5        718.24        768.94        37.19 o
   9  13   5          6.95         12.44        18.20 o
  10  13   5        800.89        758.87        31.31 o
  11  13   5        746.05        775.85        33.83 o
  12  13   5        115.13         91.52        22.94 o
  13  13   5          0.70         -3.75        37.42 o
   0  14   5       5463.51       5333.27        88.33 o
   1  14   5       1730.49       1693.30        28.22 o
   2  14   5         27.57          5.75        10.08 o
   3  14   5       2922.59       2872.31        56.22 o
   4  14   5       1358.56       1325.83        61.30 o
   5  14   5       1928.52       2034.08        53.89 o
   6  14   5       1791.36       1606.83        46.96 o
   7  14   5        443.71        407.67        23.21 o
   8  14   5        800.06        783.20        44.09 o
   9  14   5       1623.95       1643.67        46.67 o
  10  14   5        671.79        673.27        42.07 o
  11  14   5          0.83        -10.53        22.61 o
  12  14   5        331.92        324.08        34.44 o
   1  15   5        313.64        315.80        14.57 o
   2  15   5         85.93         78.64        11.97 o
   3  15   5       1529.92       1534.66        30.53 o
   4  15   5        239.95        216.75        18.55 o
   5  15   5       1005.62        971.16        35.14 o
   6  15   5        511.98        437.96        23.76 o
   7  15   5         20.13         20.10        17.48 o
   8  15   5        117.37        109.01        19.91 o
   9  15   5         13.88        -14.46        22.25 o
  10  15   5        409.02        413.59        56.14 o
  11  15   5        154.38        144.44        39.30 o
   0  16   5        245.20        278.68        22.83 o
   1  16   5         14.28          0.22        11.35 o
   2  16   5        295.83        320.21        23.08 o
   3  16   5         20.74         -1.92        11.94 o
   4  16   5        357.86        356.36        18.24 o
   5  16   5          1.73        -10.34        20.46 o
   6  16   5          0.31          3.44        19.41 o
   7  16   5         20.45         10.25        22.29 o
   8  16   5          6.83          9.62        26.49 o
   9  16   5          3.31        -25.62        28.03 o
  10  16   5          3.72         38.78        36.03 o
   1  17   5         41.63         31.60        14.70 o
   2  17   5         14.32         10.14        14.64 o
   3  17   5        105.45        110.34        16.46 o
   4  17   5         44.43         64.72        17.02 o
   5  17   5        345.56        352.50        23.92 o
   6  17   5         44.20         74.41        25.94 o
   7  17   5        366.74        326.53        34.36 o
   8  17   5          0.39          7.97        27.79 o
   9  17   5         11.74        -30.02        30.02 o
   0  18   5        798.08        803.01       120.09 o
   1  18   5        426.09        464.38        22.13 o
   2  18   5         21.67          6.43        15.67 o
   3  18   5        729.54        768.82        27.12 o
   4  18   5        687.47        688.99        26.89 o
   5  18   5       1532.60       1625.14        43.91 o
   6  18   5        287.25        288.52        24.77 o
   7  18   5          3.33         32.34        27.84 o
   8  18   5        246.51        317.11        42.58 o
   1  19   5        825.39        811.63        28.23 o
   2  19   5        204.29        199.44        19.68 o
   3  19   5       1118.06       1109.71        33.24 o
   4  19   5         83.41         86.37        23.01 o
   5  19   5         45.87         57.82        18.57 o
   6  19   5        158.46        153.61        22.62 o
   0  20   5        171.79        198.75        28.06 o
   1  20   5        339.85        376.62        22.91 o
   2  20   5        152.01        132.55        19.21 o
   3  20   5         56.06         39.27        17.93 o
   0   0   6       8246.36       8484.51       147.06 o
   1   0   6       6394.85       6113.75        88.03 o
   2   0   6       3315.40       3541.88        50.85 o
   3   0   6       3167.57       2804.53        38.89 o
   4   0   6        896.57        857.00        30.36 o
   5   0   6      36238.73      37453.75       517.26 o
   6   0   6       1321.43       1330.14        32.83 o
   7   0   6        977.00        883.21        25.63 o
   8   0   6        371.81        365.16        19.11 o
   9   0   6      17149.57      16808.22       244.34 o
  10   0   6         66.08         68.60        15.73 o
  11   0   6       1482.49       1572.60        42.83 o
  12   0   6       1083.52       1008.42        37.37 o
  13   0   6       9817.46       9480.28       152.73 o
  14   0   6        697.11        695.46        42.80 o
  15   0   6        168.33        171.45        33.57 o
  16   0   6          8.41         41.98        30.62 o
  17   0   6       2478.51       2625.50        86.82 o
   1   1   6        932.99       1129.90        16.27 o
   2   1   6       7870.21       7973.40        74.39 o
   3   1   6      16789.25      16550.62       151.08 o
   4   1   6         68.57         74.34         5.42 o
   5   1   6       3390.09       3352.58        39.07 o
   6   1   6         11.60          3.65         6.97 o
   7   1   6      16619.15      16542.96       167.65 o
   8   1   6        168.44        186.43        18.31 o
   9   1   6        216.92        180.95        12.14 o
  10   1   6        258.81        204.49        13.24 o
  11   1   6       7515.20       7484.20        86.38 o
  12   1   6         20.57         38.38        14.62 o
  13   1   6         26.23         -4.43        15.03 o
  14   1   6        144.02        126.24        18.20 o
  15   1   6       1802.40       1893.66        47.99 o
  16   1   6        108.16        103.22        23.31 o
  17   1   6        341.55        459.95        37.98 o
   0   2   6       9585.37      10293.11       143.68 o
   1   2   6       1026.46       1371.61        40.91 o
   2   2   6        309.72        317.15         7.19 o
   3   2   6         12.41         26.97         5.18 o
   4   2   6        103.11        142.70         9.79 o
   5   2   6       7766.47       7654.65        80.28 o
   6   2   6       2797.13       2915.36        36.16 o
   7   2   6       1360.84       1504.15        24.17 o
   8   2   6        239.26        249.03        12.53 o
   9   2   6       1691.43       1796.15        42.23 o
  10   2   6          0.96          1.51        10.33 o
  11   2   6         14.31          6.54        12.33 o
  12   2   6       2369.31       2230.26        42.32 o
  13   2   6       1064.92       1011.09        34.70 o
  14   2   6        134.35        159.13        19.53 o
  15   2   6          5.97         -0.56        18.89 o
  16   2   6         51.15         67.60        27.24 o
  17   2   6        124.43        104.42        30.24 o
   1   3   6        269.05        285.40        13.83 o
   2   3   6        641.20        689.74        11.45 o
   3   3   6         23.31         13.43         4.18 o
   4   3   6        183.91        187.08         6.58 o
   5   3   6         26.07         22.99         5.66 o
   6   3   6        474.47        577.16        19.42 o
   7   3   6        321.87        274.02        11.47 o
   8   3   6        255.71        224.15        13.83 o
   9   3   6        824.44        779.81        22.10 o
  10   3   6        647.96        616.16        39.24 o
  11   3   6        208.34        177.62        15.78 o
  12   3   6        456.03        394.32        20.91 o
  13   3   6        141.64        117.96        17.52 o
  14   3   6        340.16        329.59        22.41 o
  15   3   6         18.21         15.84        20.97 o
  16   3   6         46.36         50.67        26.62 o
  17   3   6         23.71        -26.46        26.46 o
   0   4   6        740.26        874.46        37.12 o
   1   4   6      17161.57      17362.01       209.97 o
   2   4   6       7548.38       8724.46        81.08 o
   3   4   6       8365.06       8681.73        81.76 o
   4   4   6       2632.23       2949.43        29.72 o
   5   4   6       3976.37       3684.26        39.18 o
   6   4   6        319.68        292.61        12.11 o
   7   4   6       3702.40       3603.49        48.48 o
   8   4   6       1700.91       1751.38        31.58 o
   9   4   6       2901.60       3036.42        45.54 o
  10   4   6        540.06        546.09        20.60 o
  11   4   6        510.07        488.19        20.81 o
  12   4   6         58.64         35.85        14.91 o
  13   4   6       2349.04       2291.10        44.16 o
  14   4   6         52.36         65.14        21.62 o
  15   4   6          3.28         -3.25        20.84 o
  16   4   6          6.93         -6.42        22.67 o
   1   5   6      16352.81      16442.26       177.84 o
   2   5   6       5470.88       5711.85        65.73 o
   3   5   6      33488.70      34697.80       338.26 o
   4   5   6          1.03         -4.74         4.83 o
   5   5   6       3515.38       3473.36        37.63 o
   6   5   6       2056.02       2130.62        29.13 o
   7   5   6       7738.12       7615.58        90.95 o
   8   5   6       4597.58       4582.94        60.68 o
   9   5   6        882.69        895.75        26.91 o
  10   5   6        182.70        151.27        17.96 o
  11   5   6       7425.77       7377.51        94.38 o
  12   5   6         18.47         24.16        14.40 o
  13   5   6         90.85         92.37        20.80 o
  14   5   6          0.87          0.12        19.88 o
  15   5   6       2959.28       3055.41        63.71 o
  16   5   6        111.15        132.18        26.44 o
   0   6   6       1792.85       1938.75        45.93 o
   1   6   6       4545.27       4299.45        50.42 o
   2   6   6        560.08        661.25        14.27 o
   3   6   6       1244.11       1227.10        17.71 o
   4   6   6       2721.56       2710.41        30.02 o
   5   6   6       8548.42       8255.88        92.15 o
   6   6   6         31.20         10.93         7.22 o
   7   6   6       1175.79       1112.37        23.56 o
   8   6   6        175.96        150.33        12.62 o
   9   6   6       6777.14       6867.98        86.26 o
  10   6   6          1.25         -1.11        12.22 o
  11   6   6       1329.81       1284.89        30.84 o
  12   6   6         44.01         24.60        17.67 o
  13   6   6       4263.53       4405.64        75.71 o
  14   6   6         28.55         50.73        21.66 o
  15   6   6        299.50        307.43        27.46 o
  16   6   6        128.06        192.42        27.13 o
   1   7   6       7024.47       6951.13        79.13 o
   2   7   6       1022.84        972.56        23.86 o
   3   7   6       1510.19       1303.71        16.73 o
   4   7   6        583.30        610.26        13.38 o
   5   7   6         15.93         24.54         6.17 o
   6   7   6        987.14        979.96        22.40 o
   7   7   6       5396.68       5346.19        68.11 o
   8   7   6        578.67        573.38        21.53 o
   9   7   6         23.59         23.02        11.82 o
  10   7   6          2.72        -10.14        14.64 o
  11   7   6       2070.53       2121.19        46.28 o
  12   7   6         58.45         41.38        18.41 o
  13   7   6        377.64        389.97        26.69 o
  14   7   6         13.47         -4.49        21.03 o
  15   7   6        523.72        493.94        31.73 o
  16   7   6        239.63        271.31        29.02 o
   0   8   6        371.88        383.78        16.35 o
   1   8   6        415.51        479.60         9.69 o
   2   8   6        136.92        133.19         6.07 o
   3   8   6        191.29        192.95         8.96 o
   4   8   6       1779.86       1855.37        25.32 o
   5   8   6          1.19         -6.02         6.02 o
   6   8   6        212.13        224.38        13.70 o
   7   8   6        496.45        475.22        17.15 o
   8   8   6        224.37        239.20        14.77 o
   9   8   6       2100.38       2042.66        41.99 o
  10   8   6          2.11         -0.29        15.59 o
  11   8   6          2.78          6.65        17.19 o
  12   8   6         30.80         64.49        19.33 o
  13   8   6        134.19        143.65        22.06 o
  14   8   6          0.18         12.89        22.49 o
  15   8   6          2.07          4.87        22.45 o
   1   9   6       3224.67       3157.46        32.95 o
   2   9   6        190.88        169.90        12.08 o
   3   9   6       3557.18       3470.49        70.62 o
   4   9   6        617.90        547.49        13.81 o
   5   9   6        964.33        987.67        18.57 o
   6   9   6         35.49         45.38        10.01 o
   7   9   6       1971.55       1929.26        51.11 o
   8   9   6        832.86        778.55        26.53 o
   9   9   6       1663.94       1591.58        38.16 o
  10   9   6        628.19        610.52        37.35 o
  11   9   6        143.55        170.11        20.61 o
  12   9   6         58.64         61.27        20.16 o
  13   9   6        260.49        257.26        41.91 o
  14   9   6         25.82         52.78        23.14 o
  15   9   6        375.50        377.82        31.06 o
   0  10   6        250.19        262.36        13.81 o
   1  10   6       2707.75       2640.48        29.28 o
   2  10   6         12.43         11.28         4.10 o
   3  10   6       3771.70       3815.92        41.38 o
   4  10   6        967.03        906.55        20.74 o
   5  10   6       4131.46       4173.47        63.41 o
   6  10   6        353.83        347.19        26.47 o
   7  10   6        786.84        780.76        26.62 o
   8  10   6       1744.29       1605.14        37.29 o
   9  10   6       4010.44       4012.55        66.73 o
  10  10   6        310.26        270.36        21.90 o
  11  10   6         18.59          3.27        18.17 o
  12  10   6        527.46        484.54        28.56 o
  13  10   6       1017.16       1049.80        39.13 o
  14  10   6        212.31        219.56        26.44 o
  15  10   6        112.04         99.02        25.82 o
   1  11   6       5411.30       5482.30        52.09 o
   2  11   6        364.53        391.52        11.52 o
   3  11   6       7722.02       7926.96       106.39 o
   4  11   6        262.39        215.76        15.76 o
   5  11   6       1374.63       1483.37        33.43 o
   6  11   6         98.63        121.01        15.21 o
   7  11   6       2065.97       2160.27        43.23 o
   8  11   6        157.27        124.78        18.06 o
   9  11   6         12.22          5.89        16.64 o
  10  11   6        642.14        620.96        28.46 o
  11  11   6       1167.89       1279.64        58.98 o
  12  11   6        764.28        798.44        35.77 o
  13  11   6         58.09         51.02        23.04 o
  14  11   6         32.55          0.33        23.26 o
   0  12   6       2271.36       2098.45        42.38 o
   1  12   6       3677.79       3658.57        44.77 o
   2  12   6        245.45        248.14        12.49 o
   3  12   6       3745.82       3563.34        55.62 o
   4  12   6         42.72         46.10        13.35 o
   5  12   6        641.77        673.30        24.51 o
   6  12   6        621.43        542.10        23.09 o
   7  12   6          4.57          3.47        15.19 o
   8  12   6         71.07         66.85        17.43 o
   9  12   6       1872.56       1975.67        45.85 o
  10  12   6          1.10         11.16        18.85 o
  11  12   6         27.35         12.34        20.80 o
  12  12   6          0.18          4.45        21.11 o
  13  12   6        334.50        318.92        30.29 o
   1  13   6        101.66        100.21        10.07 o
   2  13   6          3.38         15.97        10.42 o
   3  13   6         36.62         28.70        10.34 o
   4  13   6         79.57         89.62        14.86 o
   5  13   6          5.53         -0.55        13.98 o
   6  13   6        130.01        134.55        16.86 o
   7  13   6        424.58        427.52        26.63 o
   8  13   6          0.81         -6.30        17.09 o
   9  13   6        194.28        201.11        21.99 o
  10  13   6         78.03         67.28        20.19 o
  11  13   6          1.75         -8.09        20.71 o
  12  13   6         21.68         29.42        22.76 o
  13  13   6         71.77         77.49        23.62 o
   0  14   6        184.12        244.98        17.94 o
   1  14   6        453.56        442.01        21.81 o
   2  14   6        269.19        267.81        13.51 o
   3  14   6         37.05         41.81        11.30 o
   4  14   6        791.55        725.23        26.28 o
   5  14   6        764.88        724.22        26.73 o
   6  14   6        238.96        265.40        20.04 o
   7  14   6        472.45        493.62        25.10 o
   8  14   6         34.28         39.18        18.97 o
   9  14   6        455.79        481.38        27.51 o
  10  14   6          0.27         -0.92        19.52 o
  11  14   6          3.21         32.29        21.24 o
  12  14   6         54.02         77.79        27.22 o
   1  15   6       2455.03       2474.98        36.28 o
   2  15   6         51.89         58.42        11.27 o
   3  15   6       2409.37       2402.02        36.36 o
   4  15   6        185.36        193.16        15.13 o
   5  15   6          4.58         12.07        15.94 o
   6  15   6        196.43        167.79        19.41 o
   7  15   6       2700.44       2751.23        54.52 o
   8  15   6        156.87        178.77        21.72 o
   9  15   6         30.27          1.42        20.09 o
  10  15   6        120.70        133.11        25.70 o
  11  15   6        724.65        778.36       101.12 o
   0  16   6         22.27          3.80        16.27 o
   1  16   6       2985.77       2989.88        55.62 o
   2  16   6        801.03        744.44        20.91 o
   3  16   6        533.56        537.59        19.44 o
   4  16   6        310.88        278.47        18.79 o
   5  16   6       1856.40       1943.49        44.08 o
   6  16   6         14.05          8.40        18.44 o
   7  16   6         54.43         64.72        22.15 o
   8  16   6         33.32         32.90        22.51 o
   9  16   6       1370.85       1546.10        71.74 o
  10  16   6        191.05        204.18        35.39 o
   1  17   6       1442.94       1407.02        27.99 o
   2  17   6          2.58         -3.27        12.86 o
   3  17   6       1533.24       1605.23        34.21 o
   4  17   6        117.90        124.12        15.73 o
   5  17   6         80.41         45.73        17.49 o
   6  17   6         55.19         67.78        25.96 o
   7  17   6        852.05        896.62        45.38 o
   8  17   6          3.68         -1.94        30.57 o
   9  17   6         25.80         10.01        28.58 o
   0  18   6        143.35        130.70        23.14 o
   1  18   6        481.03        454.48        21.32 o
   2  18   6          7.07          4.30        14.93 o
   3  18   6        613.87        678.17        25.37 o
   4  18   6          0.67          0.90        15.78 o
   5  18   6       1182.27       1160.40        33.05 o
   6  18   6         17.16         22.53        18.99 o
   7  18   6         50.05         38.30        27.79 o
   1  19   6         96.65         81.43        16.95 o
   2  19   6         56.04         34.05        21.01 o
   3  19   6         27.01         24.24        21.39 o
   4  19   6         16.91         -6.12        21.44 o
   5  19   6         19.13         32.59        21.66 o
   0  20   6        296.60        307.86        55.68 o
   1  20   6         21.77         22.85        48.04 o
   2  20   6        180.34        190.09        36.61 o
   1   1   7        244.54        244.29         6.99 o
   2   1   7       6843.02       6955.65        65.78 o
   3   1   7        290.85        278.10         7.62 o
   4   1   7        609.43        555.17        11.44 o
   5   1   7        940.98        873.00        16.26 o
   6   1   7      12071.29      12231.17       125.38 o
   7   1   7        534.65        511.96        14.67 o
   8   1   7       1080.29       1044.16        21.36 o
   9   1   7        796.95        806.72        20.60 o
  10   1   7        152.90        152.81        13.20 o
  11   1   7        179.90        174.84        14.31 o
  12   1   7        285.48        335.40        18.16 o
  13   1   7         19.78         21.47        16.42 o
  14   1   7        143.22        161.26        19.61 o
  15   1   7        713.86        670.72        31.58 o
  16   1   7        503.00        518.58        40.40 o
  17   1   7          0.30        -25.48        27.17 o
   0   2   7      10829.83      10289.94       125.51 o
   1   2   7       9357.67       9237.26        92.52 o
   2   2   7        184.40        180.93         8.90 o
   3   2   7       4405.15       4330.96        43.29 o
   4   2   7      12555.49      12003.83       111.99 o
   5   2   7       4073.52       4088.37        46.62 o
   6   2   7        112.21         73.25         8.23 o
   7   2   7        650.93        687.67        24.33 o
   8   2   7       3741.40       3505.40        44.33 o
   9   2   7       2629.41       2540.06        36.75 o
  10   2   7       2525.20       2397.94        36.87 o
  11   2   7        226.71        215.64        23.43 o
  12   2   7       1891.71       2005.65        54.39 o
  13   2   7        447.95        451.09        22.71 o
  14   2   7       2574.41       2697.45        49.99 o
  15   2   7          0.61        -19.41        22.60 o
  16   2   7        145.59         96.40        27.39 o
   1   3   7       1266.92       1114.87        14.93 o
   2   3   7      26003.48      26346.21       257.22 o
   3   3   7      14503.54      14744.33       135.55 o
   4   3   7      14575.46      15368.03       141.86 o
   5   3   7       3421.97       3493.71        37.62 o
   6   3   7       5396.75       4768.93        54.19 o
   7   3   7       3048.92       2971.46        38.29 o
   8   3   7       1789.45       1785.44        28.20 o
   9   3   7       1169.26       1127.41        23.54 o
  10   3   7       1437.70       1422.68        29.92 o
  11   3   7       1012.29        972.46        30.54 o
  12   3   7       2636.11       2628.66        70.83 o
  13   3   7         14.22         29.34        16.58 o
  14   3   7        645.19        643.23        34.35 o
  15   3   7        481.63        465.83        29.78 o
  16   3   7        474.64        459.71        35.80 o
   0   4   7      16224.39      16269.74       227.45 o
   1   4   7       1725.47       1670.49        22.62 o
   2   4   7       1075.23       1005.44        19.42 o
   3   4   7       3371.22       3341.41        34.75 o
   4   4   7      12059.77      12158.60       106.11 o
   5   4   7       5644.70       5754.04        53.88 o
   6   4   7       1428.59       1414.90        22.47 o
   7   4   7        686.98        711.17        21.88 o
   8   4   7       4196.74       3895.97        53.35 o
   9   4   7        352.74        331.92        16.48 o
  10   4   7       1568.05       1639.83        33.50 o
  11   4   7        154.73        143.26        15.97 o
  12   4   7         80.77         66.91        15.93 o
  13   4   7        453.97        442.64        26.47 o
  14   4   7        783.53        823.07        34.19 o
  15   4   7         45.19         33.77        22.63 o
  16   4   7         87.05        104.93        25.16 o
   1   5   7       5642.69       5700.19        65.27 o
   2   5   7       1768.05       1866.93        25.53 o
   3   5   7         20.88         26.73         4.14 o
   4   5   7       2746.51       2999.85        32.58 o
   5   5   7         54.73         51.46         8.14 o
   6   5   7        378.67        380.56        22.88 o
   7   5   7       1860.22       1879.79        31.46 o
   8   5   7        492.09        443.82        17.03 o
   9   5   7        298.04        263.15        20.63 o
  10   5   7        148.13        146.54        15.00 o
  11   5   7         12.13         22.46        14.16 o
  12   5   7          0.97         -5.29        19.07 o
  13   5   7        227.81        286.94        24.33 o
  14   5   7          4.77         -6.98        20.12 o
  15   5   7          3.89         11.77        21.51 o
  16   5   7         71.19         80.75        25.29 o
   0   6   7        490.20        413.50        21.61 o
   1   6   7       1160.48       1361.75        51.63 o
   2   6   7        444.51        403.73        16.46 o
   3   6   7        670.83        723.13        12.39 o
   4   6   7       3244.50       3444.83        40.05 o
   5   6   7       2367.88       2461.04        29.13 o
   6   6   7        205.35        239.09        13.18 o
   7   6   7        230.60        219.37        12.83 o
   8   6   7       1275.94       1239.23        26.68 o
   9   6   7        393.92        361.68        17.83 o
  10   6   7       1132.42       1084.36        31.49 o
  11   6   7        552.81        475.46        24.96 o
  12   6   7        319.90        363.89        24.91 o
  13   6   7        219.91        237.18        23.39 o
  14   6   7       1028.99       1072.15        43.36 o
  15   6   7         31.92         90.39        24.33 o
  16   6   7         42.66         40.12        25.23 o
   1   7   7       1275.01       1287.10        31.29 o
   2   7   7       8149.49       8021.81        91.37 o
   3   7   7         32.17         11.51         7.08 o
   4   7   7        523.47        525.21        12.55 o
   5   7   7       1124.43       1191.20        18.34 o
   6   7   7       2859.40       2882.14        37.17 o
   7   7   7       1806.90       1735.80        30.46 o
   8   7   7       3625.32       3541.77        50.57 o
   9   7   7        100.00         97.74        16.40 o
  10   7   7       1243.49       1163.76        45.70 o
  11   7   7        386.34        371.93        23.28 o
  12   7   7        987.04       1013.33        35.62 o
  13   7   7          0.34          1.25        20.37 o
  14   7   7        232.45        194.81        24.55 o
  15   7   7        253.29        259.55        28.61 o
   0   8   7       4808.48       4945.71        99.58 o
   1   8   7       1130.26       1040.95        29.58 o
   2   8   7       1776.74       1822.05        26.69 o
   3   8   7       1745.79       1700.80        25.98 o
   4   8   7       6312.74       6254.97        67.40 o
   5   8   7       2464.27       2365.58        28.61 o
   6   8   7       1387.91       1449.41        26.82 o
   7   8   7       1625.23       1637.06        36.87 o
   8   8   7       6934.83       6994.46        98.89 o
   9   8   7        473.62        442.64        22.45 o
  10   8   7       2048.36       2047.74        44.82 o
  11   8   7          0.65        -16.57        16.57 o
  12   8   7       2080.81       2101.34        48.48 o
  13   8   7        989.82       1027.93        38.04 o
  14   8   7       1376.83       1404.77        44.05 o
  15   8   7        109.61         70.59        25.92 o
   1   9   7        794.51        757.88        19.30 o
   2   9   7       9538.57       9803.76       100.46 o
   3   9   7       1649.76       1635.17        39.10 o
   4   9   7        453.19        446.76        12.58 o
   5   9   7         25.91          9.22        13.71 o
   6   9   7       2451.95       2396.22        43.55 o
   7   9   7        101.20         76.00        14.66 o
   8   9   7        582.10        563.86        34.35 o
   9   9   7        467.02        474.12        23.96 o
  10   9   7       2042.73       2038.49        44.88 o
  11   9   7        921.79        927.41        47.90 o
  12   9   7       1547.86       1681.53        44.11 o
  13   9   7         17.29          9.40        20.42 o
  14   9   7        518.59        555.63        32.80 o
  15   9   7        129.94        141.23        26.67 o
   0  10   7       1260.77       1130.67        51.86 o
   1  10   7       4220.48       4401.70        50.53 o
   2  10   7         39.53         26.19         5.04 o
   3  10   7        868.54        842.89        18.68 o
   4  10   7        898.46        890.41        52.79 o
   5  10   7         86.75         91.74        13.76 o
   6  10   7        646.58        654.23        23.76 o
   7  10   7         35.21         17.69        14.17 o
   8  10   7         50.42         37.59        16.08 o
   9  10   7         90.46         91.54        18.28 o
  10  10   7        350.75        313.37        23.20 o
  11  10   7         88.07         62.37        19.85 o
  12  10   7        130.59        125.77        22.97 o
  13  10   7          8.86         21.26        21.90 o
  14  10   7          3.00         -4.37        22.61 o
   1  11   7       1692.67       1638.03        19.78 o
   2  11   7        871.17        858.26        18.47 o
   3  11   7        251.66        267.61        23.95 o
   4  11   7          0.19        -11.54        11.95 o
   5  11   7        114.80         78.44        14.59 o
   6  11   7         62.18         56.90        14.85 o
   7  11   7          7.34         22.48        15.25 o
   8  11   7        282.03        253.54        20.22 o
   9  11   7         21.59          1.94        19.29 o
  10  11   7         20.65         -0.65        17.73 o
  11  11   7          0.26         -7.57        19.12 o
  12  11   7        204.80        180.96        24.56 o
  13  11   7        433.59        435.71        45.54 o
  14  11   7         90.15        101.30        25.79 o
   0  12   7        101.37         80.93        11.80 o
   1  12   7       1375.77       1355.58        22.37 o
   2  12   7        220.93        199.69        11.13 o
   3  12   7          3.01          0.27         9.05 o
   4  12   7       1311.89       1357.77        32.63 o
   5  12   7        310.40        284.90        23.63 o
   6  12   7        391.07        478.62        22.57 o
   7  12   7         24.75         17.37        15.60 o
   8  12   7       1716.69       1760.71        52.06 o
   9  12   7       1036.53       1009.88        33.59 o
  10  12   7        400.76        411.49        26.19 o
  11  12   7        145.84        145.47        23.95 o
  12  12   7        488.70        477.43        38.23 o
  13  12   7        564.52        603.07        34.04 o
   1  13   7        159.51        142.22        10.14 o
   2  13   7       2375.86       2511.87        35.06 o
   3  13   7        370.77        360.35        14.76 o
   4  13   7        198.06        208.41        17.04 o
   5  13   7        559.53        534.00        23.41 o
   6  13   7       3650.85       3768.39        63.35 o
   7  13   7        768.39        821.83        29.99 o
   8  13   7       1739.86       1755.67        42.37 o
   9  13   7         27.99          6.56        18.27 o
  10  13   7        835.61        872.09        34.13 o
  11  13   7       1129.44       1275.02        43.05 o
  12  13   7        539.85        565.63        32.99 o
   0  14   7       4731.19       4604.74        78.20 o
   1  14   7         99.62        104.62        10.57 o
   2  14   7         32.32         42.96        10.25 o
   3  14   7        449.47        397.88        15.97 o
   4  14   7       2109.38       2068.95        38.12 o
   5  14   7        636.95        636.99        25.40 o
   6  14   7        532.68        530.70        24.73 o
   7  14   7         73.28         50.54        18.16 o
   8  14   7       1072.17       1025.67        34.99 o
   9  14   7        835.17        856.12        33.59 o
  10  14   7        508.52        539.08        29.70 o
  11  14   7          8.59          9.69        22.71 o
  12  14   7        387.83        511.97        49.79 o
   1  15   7        482.23        490.70        17.41 o
   2  15   7        313.43        298.49        13.93 o
   3  15   7        313.88        307.33        14.55 o
   4  15   7         14.65         27.32        12.11 o
   5  15   7        384.44        392.12        27.58 o
   6  15   7        417.78        423.06        24.35 o
   7  15   7        567.71        565.59        27.22 o
   8  15   7        127.82        147.49        21.32 o
   9  15   7         63.31         58.13        21.15 o
  10  15   7        696.63        723.31        33.72 o
  11  15   7        311.15        368.79        33.40 o
   0  16   7        222.04        184.76        18.11 o
   1  16   7          0.97          9.85        10.73 o
   2  16   7          2.47         -4.86        11.08 o
   3  16   7        229.18        252.05        14.91 o
   4  16   7         14.26          1.02        12.50 o
   5  16   7         27.59         39.77        14.12 o
   6  16   7         22.35         19.77        17.82 o
   7  16   7          7.80        -11.20        18.46 o
   8  16   7         63.52         58.38        23.59 o
   9  16   7        112.29         91.54        26.44 o
  10  16   7         11.57        -22.92        24.18 o
   1  17   7        366.97        354.29        17.90 o
   2  17   7        874.03        925.80        23.50 o
   3  17   7         25.55         30.51        17.40 o
   4  17   7        119.82        134.93        15.20 o
   5  17   7         66.00         54.25        22.06 o
   6  17   7        178.57        185.23        19.24 o
   7  17   7        161.55        159.75        30.07 o
   8  17   7         59.82         51.77        29.27 o
   0  18   7       1197.64       1025.12        73.14 o
   1  18   7        715.89        612.01        45.11 o
   2  18   7          9.85          5.46        30.11 o
   3  18   7         57.29         23.19        19.65 o
   4  18   7       1078.65       1152.03        69.03 o
   5  18   7        155.62        142.10        25.26 o
   6  18   7         40.46         44.40        26.65 o
   7  18   7        112.75         95.67        29.48 o
   1  19   7         14.37          5.59        31.26 o
   2  19   7        802.64        805.03        89.52 o
   3  19   7         28.26         47.74        31.40 o
   4  19   7          3.49        -26.90        48.58 o
   5  19   7         89.43         88.98        23.50 o
   0   0   8       4742.07       4047.28       137.56 o
   1   0   8       1845.62       1953.51        33.61 o
   2   0   8        332.31        373.80        20.33 o
   3   0   8       9212.24      10018.50       143.71 o
   4   0   8      18633.33      17641.18       248.34 o
   5   0   8        500.91        516.15        18.48 o
   6   0   8      10699.07      10866.46       159.04 o
   7   0   8        640.63        657.35        45.32 o
   8   0   8       8485.87       8466.46       131.43 o
   9   0   8        226.54        248.85        23.69 o
  10   0   8       3157.09       3058.12        61.09 o
  11   0   8         62.58         35.51        17.76 o
  12   0   8        149.88        188.53        35.95 o
  13   0   8        753.46        870.42        43.41 o
  14   0   8       1149.98       1227.81        58.58 o
  15   0   8          3.32          6.80        29.84 o
  16   0   8        840.01        890.84        78.60 o
   1   1   8       3429.46       3467.73        38.01 o
   2   1   8       8263.84       8172.93        77.10 o
   3   1   8         81.56         57.55         5.90 o
   4   1   8        256.01        313.98         9.07 o
   5   1   8       1210.10       1271.18        20.24 o
   6   1   8      10869.82      10366.49       107.85 o
   7   1   8        898.75        918.40        18.90 o
   8   1   8       2344.98       2214.77        32.80 o
   9   1   8        961.85        970.18        27.42 o
  10   1   8       5475.49       5386.01        65.28 o
  11   1   8          3.51        -11.76        11.76 o
  12   1   8       2571.90       2509.53        49.64 o
  13   1   8        149.41        163.32        18.23 o
  14   1   8       1469.19       1480.44        37.34 o
  15   1   8        106.09        123.12        22.73 o
  16   1   8       1229.92       1370.35        65.62 o
   0   2   8       5830.31       6207.50        78.41 o
   1   2   8        450.15        491.91        14.81 o
   2   2   8        273.10        300.73         9.33 o
   3   2   8       1521.69       1686.27        20.36 o
   4   2   8       6053.18       5859.51        57.98 o
   5   2   8       1143.61       1350.18        22.09 o
   6   2   8         68.47         41.75         8.91 o
   7   2   8        459.53        451.13        14.20 o
   8   2   8        728.42        696.60        18.07 o
   9   2   8        169.54        159.89        12.34 o
  10   2   8         86.09         62.98        11.82 o
  11   2   8          6.47          0.80        12.01 o
  12   2   8       1905.77       1756.88        36.26 o
  13   2   8         66.30         35.61        16.35 o
  14   2   8        441.41        434.55        27.37 o
  15   2   8         18.80         -4.18        21.51 o
  16   2   8         84.32         89.54        27.94 o
   1   3   8         42.42         42.64         4.81 o
   2   3   8       2675.48       2905.55        42.15 o
   3   3   8       2323.02       2446.89        27.13 o
   4   3   8       1183.91       1241.87        18.30 o
   5   3   8         29.49         44.40         6.58 o
   6   3   8        182.62        202.53        10.15 o
   7   3   8        933.82        909.05        19.63 o
   8   3   8        273.48        266.78        12.97 o
   9   3   8        827.42        844.44        21.00 o
  10   3   8        572.12        531.35        18.57 o
  11   3   8        240.70        203.36        18.31 o
  12   3   8       2083.77       1991.14        40.24 o
  13   3   8         47.80         26.23        26.95 o
  14   3   8          3.53         -5.70        20.28 o
  15   3   8         57.38         52.42        22.86 o
  16   3   8         77.30        119.31        25.59 o
   0   4   8      26268.51      26521.20       367.41 o
   1   4   8         27.24         20.87         4.00 o
   2   4   8      27250.75      28732.91       259.39 o
   3   4   8        245.89        250.33        12.42 o
   4   4   8       8024.45       7841.57        70.62 o
   5   4   8       1654.35       1734.29        21.20 o
   6   4   8          5.75          3.56         7.69 o
   7   4   8        232.55        187.17        10.90 o
   8   4   8        170.18        167.36        11.54 o
   9   4   8          3.60        -10.02        10.82 o
  10   4   8       1530.30       1568.07        32.63 o
  11   4   8        250.19        251.47        17.60 o
  12   4   8       1527.58       1593.51        40.57 o
  13   4   8        191.14        156.54        22.18 o
  14   4   8        820.30        784.21        50.27 o
  15   4   8         11.34         -5.08        20.82 o
  16   4   8          5.47         -4.65        22.86 o
   1   5   8        735.91        870.51        14.83 o
   2   5   8       2306.93       1964.55        21.98 o
   3   5   8        566.03        494.06        10.88 o
   4   5   8       1984.97       1999.97        24.14 o
   5   5   8        766.33        828.07        15.04 o
   6   5   8       7899.77       8020.64        98.46 o
   7   5   8        628.67        646.62        18.91 o
   8   5   8         17.01          5.95        10.55 o
   9   5   8          9.57         -1.19        11.22 o
  10   5   8       4539.48       4647.39       105.89 o
  11   5   8       1148.00       1158.73        54.01 o
  12   5   8       4308.29       4213.93        72.31 o
  13   5   8         18.12         14.82        19.19 o
  14   5   8        825.31        835.87        35.91 o
  15   5   8        502.10        516.13        37.57 o
  16   5   8        737.74        767.04        54.52 o
   0   6   8      12121.39      11782.51       211.13 o
   1   6   8       1425.79       1464.33        33.81 o
   2   6   8         78.69         96.32        12.03 o
   3   6   8        145.97        134.92         7.71 o
   4   6   8       8172.34       8301.93        86.81 o
   5   6   8        551.34        509.13        12.20 o
   6   6   8       3272.57       3339.14        41.28 o
   7   6   8        310.55        304.47        14.36 o
   8   6   8       6990.74       6958.16        86.12 o
   9   6   8       2225.36       2270.47        44.41 o
  10   6   8       4241.19       4221.01        69.37 o
  11   6   8         41.90         42.91        17.13 o
  12   6   8       1798.71       1778.16        54.21 o
  13   6   8          2.35          4.26        19.87 o
  14   6   8       1896.62       1870.78        49.97 o
  15   6   8        337.27        342.84        29.37 o
   1   7   8       1166.82       1131.85        38.54 o
   2   7   8       3966.78       3842.25        47.48 o
   3   7   8        169.76        208.16         8.64 o
   4   7   8       1103.52       1129.73        26.22 o
   5   7   8        905.56        945.46        18.07 o
   6   7   8       1228.59       1206.48        24.02 o
   7   7   8        715.15        646.33        24.11 o
   8   7   8       1680.68       1652.40        36.71 o
   9   7   8        107.57        112.80        16.80 o
  10   7   8       2185.15       2179.65        48.22 o
  11   7   8          0.94          2.10        17.89 o
  12   7   8        656.84        665.13        41.60 o
  13   7   8          0.81        -19.52        20.09 o
  14   7   8         33.40          2.47        22.08 o
  15   7   8          3.46         13.91        23.14 o
   0   8   8        589.74        617.57        29.30 o
   1   8   8        362.37        411.16        26.60 o
   2   8   8        813.01        841.82        20.32 o
   3   8   8         68.32         47.00         7.32 o
   4   8   8       1409.00       1420.56        53.22 o
   5   8   8          3.00          0.74         6.15 o
   6   8   8        181.39        168.07        15.41 o
   7   8   8          0.02        -12.67        12.67 o
   8   8   8         26.19         22.23        13.87 o
   9   8   8        409.60        430.93        23.79 o
  10   8   8         19.67         28.70        17.03 o
  11   8   8        110.25        107.25        19.57 o
  12   8   8        262.02        259.34        25.00 o
  13   8   8         42.61         36.54        21.82 o
  14   8   8          2.94         24.40        22.77 o
  15   8   8         27.91         85.75        26.31 o
   1   9   8         57.60         67.34        14.85 o
   2   9   8       2006.29       2079.83        29.84 o
   3   9   8        269.02        296.45         9.29 o
   4   9   8        218.41        215.86        13.23 o
   5   9   8        406.91        350.31        17.61 o
   6   9   8       2824.34       2849.72        62.98 o
   7   9   8        124.70        169.56        17.28 o
   8   9   8          4.43          6.42        14.93 o
   9   9   8         33.29         33.39        17.32 o
  10   9   8        136.75        154.81        20.21 o
  11   9   8        359.64        312.07        25.22 o
  12   9   8        633.33        650.05        31.13 o
  13   9   8          1.92          3.43        21.76 o
  14   9   8         78.64         87.86        24.16 o
   0  10   8      11398.39      10958.07       203.02 o
   1  10   8       2600.81       2507.23        45.55 o
   2  10   8       1578.04       1618.88        44.12 o
   3  10   8        338.27        329.97        11.96 o
   4  10   8       8767.86       8743.14       116.58 o
   5  10   8       5462.15       5373.01        78.55 o
   6  10   8       1652.89       1796.33        38.40 o
   7  10   8         39.27         21.75        14.97 o
   8  10   8        428.13        433.25        23.09 o
   9  10   8        893.79        893.04        41.13 o
  10  10   8       1242.99       1254.49        51.18 o
  11  10   8         15.39         20.37        24.42 o
  12  10   8        269.91        348.45        26.59 o
  13  10   8        280.72        210.35        26.05 o
  14  10   8        439.09        493.78        32.71 o
   1  11   8       1759.78       1751.06        37.78 o
   2  11   8      10186.67      10378.82       135.03 o
   3  11   8        873.40        861.58        18.79 o
   4  11   8        107.96        120.07        14.29 o
   5  11   8        954.33        802.87        49.79 o
   6  11   8       7095.37       7209.03       126.85 o
   7  11   8        762.72        710.58        26.76 o
   8  11   8       3195.00       3266.68        58.41 o
   9  11   8         23.71         22.62        17.43 o
  10  11   8        401.46        420.47        25.52 o
  11  11   8        236.54        284.08        25.17 o
  12  11   8        455.28        496.22        29.58 o
  13  11   8          0.39         19.65        21.86 o
   0  12   8       1588.63       1640.96        69.32 o
   1  12   8        153.97        141.70        16.66 o
   2  12   8       1494.97       1486.51        31.12 o
   3  12   8        142.63        131.53        10.54 o
   4  12   8       3521.71       3640.06        58.62 o
   5  12   8          4.00         23.39        14.20 o
   6  12   8       1100.24       1111.01        46.80 o
   7  12   8        189.67        175.81        18.85 o
   8  12   8       3016.30       2913.91        54.98 o
   9  12   8        108.21        135.96        29.15 o
  10  12   8        295.41        346.66        42.08 o
  11  12   8          2.79         18.74        20.97 o
  12  12   8        183.52        151.12        24.49 o
  13  12   8        364.16        407.22        30.69 o
   1  13   8          5.21         14.30        13.88 o
   2  13   8        108.58        103.48        15.37 o
   3  13   8        492.32        449.80        15.39 o
   4  13   8        116.12        154.50        12.03 o
   5  13   8         19.33         33.45        15.19 o
   6  13   8        249.79        239.34        20.17 o
   7  13   8        444.98        471.49        24.65 o
   8  13   8        179.51        230.33        22.08 o
   9  13   8          1.81          8.40        19.13 o
  10  13   8         25.23         25.56        20.16 o
  11  13   8         64.64         45.34        22.32 o
  12  13   8          3.30         10.74        22.99 o
   0  14   8        290.62        310.90        30.85 o
   1  14   8         58.28         50.85        10.96 o
   2  14   8          4.20          0.53        12.61 o
   3  14   8        117.63         94.10        10.77 o
   4  14   8        413.27        399.87        15.96 o
   5  14   8        118.26        140.94        17.31 o
   6  14   8          3.74        -16.15        16.15 o
   7  14   8         50.52         57.24        19.07 o
   8  14   8         50.50         40.00        19.04 o
   9  14   8          2.68         16.83        19.69 o
  10  14   8         22.36         14.18        20.72 o
  11  14   8          0.15        -17.71        21.65 o
   1  15   8          2.32          7.48        11.84 o
   2  15   8       1611.99       1711.65        44.12 o
   3  15   8        244.55        223.86        16.75 o
   4  15   8         16.75          9.07        11.15 o
   5  15   8        146.90        148.87        16.34 o
   6  15   8        308.94        375.87        23.59 o
   7  15   8        397.59        423.70        25.81 o
   8  15   8        249.28        257.21        24.28 o
   9  15   8         14.04          5.20        19.88 o
  10  15   8        515.62        530.29        31.08 o
   0  16   8       3619.79       3771.56        94.56 o
   1  16   8          8.05         -5.37        18.64 o
   2  16   8         49.90         46.09        14.04 o
   3  16   8        130.66        160.92        16.59 o
   4  16   8       1626.11       1789.09        41.55 o
   5  16   8        159.57        154.77        26.95 o
   6  16   8        293.07        303.36        29.47 o
   7  16   8          5.76         31.82        18.75 o
   8  16   8        764.19        779.33        32.79 o
   9  16   8        163.01        195.40        30.62 o
   1  17   8         40.04         19.95        20.99 o
   2  17   8       2709.14       2865.61        63.66 o
   3  17   8        701.89        655.73        31.72 o
   4  17   8        141.49        177.65        18.01 o
   5  17   8        141.13         80.99        18.82 o
   6  17   8        554.46        649.57        32.64 o
   7  17   8         52.92         47.80        23.44 o
   8  17   8        473.37        574.64        35.35 o
   0  18   8        620.25        542.58        62.23 o
   1  18   8          5.81         35.65        31.09 o
   2  18   8          0.61        -27.79        27.79 o
   3  18   8         19.14         -1.74        31.97 o
   4  18   8        243.34        249.39        50.76 o
   5  18   8         46.58         99.83        35.74 o
   6  18   8          1.90          1.91        25.28 o
   1  19   8        152.88        144.89        35.84 o
   2  19   8          9.79         21.22        31.86 o
   3  19   8        266.02        227.94        38.60 o
   4  19   8         15.09         25.38        32.80 o
   1   1   9       2336.12       2168.92        26.34 o
   2   1   9       2930.27       2976.07        34.45 o
   3   1   9        556.81        551.42        11.64 o
   4   1   9        533.40        570.99        13.54 o
   5   1   9       2112.64       2122.28        28.66 o
   6   1   9         91.02         81.81         8.61 o
   7   1   9        992.88        898.26        31.13 o
   8   1   9         29.07         20.29         9.53 o
   9   1   9        137.80        112.50        11.77 o
  10   1   9          3.35         -8.95        12.24 o
  11   1   9        325.81        336.76        17.39 o
  12   1   9        142.28        176.96        15.90 o
  13   1   9        136.73        119.59        16.22 o
  14   1   9         87.40         71.12        21.13 o
  15   1   9        820.02        874.33        43.90 o
  16   1   9        113.62        182.28        48.04 o
   0   2   9       6076.93       5797.53        74.31 o
   1   2   9       2001.27       1742.43        24.48 o
   2   2   9       1489.06       1475.96        20.24 o
   3   2   9       6915.04       7103.70        68.59 o
   4   2   9       5211.74       5064.54        51.30 o
   5   2   9      17703.49      17719.71       177.60 o
   6   2   9        517.22        586.20        25.06 o
   7   2   9       1485.92       1430.79        24.52 o
   8   2   9       1275.20       1303.29        24.58 o
   9   2   9       2932.60       2942.22        40.82 o
  10   2   9        529.09        549.50        24.60 o
  11   2   9        131.95        157.73        14.65 o
  12   2   9          4.18          3.44        18.72 o
  13   2   9       2433.24       2534.42        63.50 o
  14   2   9        106.74        123.66        22.61 o
  15   2   9         55.81         31.06        22.40 o
  16   2   9         43.81         66.90        28.40 o
   1   3   9       7964.48       8241.23        77.62 o
   2   3   9       1061.00       1013.17        20.26 o
   3   3   9      17582.17      17792.13       163.37 o
   4   3   9         44.15         77.62         7.79 o
   5   3   9       6880.36       6817.03        67.74 o
   6   3   9       3285.81       3251.95        40.34 o
   7   3   9       6884.47       6878.94        76.09 o
   8   3   9         27.31         17.13         9.61 o
   9   3   9        265.59        261.90        14.33 o
  10   3   9        327.32        345.87        16.44 o
  11   3   9       2172.23       2268.36        47.16 o
  12   3   9       1511.61       1444.32        38.91 o
  13   3   9         22.64         24.78        19.21 o
  14   3   9         90.20        104.56        22.63 o
  15   3   9        991.11        961.97        56.73 o
  16   3   9        259.79        302.05        29.56 o
   0   4   9         37.25         11.71        15.37 o
   1   4   9      17686.93      17768.80       175.45 o
   2   4   9       2208.69       2258.28        27.43 o
   3   4   9       3765.12       3519.20        40.02 o
   4   4   9        969.07        881.20        14.78 o
   5   4   9       1849.76       1828.14        22.18 o
   6   4   9        705.55        756.17        15.56 o
   7   4   9         80.22         82.73         9.89 o
   8   4   9        115.65        116.58        11.47 o
   9   4   9        110.60        113.09        12.07 o
  10   4   9          3.71          4.87        15.05 o
  11   4   9        358.34        366.71        40.78 o
  12   4   9        778.15        727.01        30.28 o
  13   4   9        113.79        100.59        21.13 o
  14   4   9        200.40        213.39        24.07 o
  15   4   9         73.69         76.27        23.76 o
  16   4   9          0.67        -14.70        23.92 o
   1   5   9       3822.89       3764.43        52.81 o
   2   5   9        949.03        837.36        14.23 o
   3   5   9          6.22         11.09         3.99 o
   4   5   9        812.02        842.23        14.50 o
   5   5   9          0.52         -2.42         5.56 o
   6   5   9       1217.60       1182.40        21.14 o
   7   5   9          3.42         -9.47         9.61 o
   8   5   9         20.35         28.96        13.44 o
   9   5   9        501.25        444.52        22.13 o
  10   5   9        224.68        208.88        19.76 o
  11   5   9          1.54          2.84        16.52 o
  12   5   9          9.19         41.91        24.90 o
  13   5   9         94.46         56.38        20.65 o
  14   5   9          3.80         13.97        21.24 o
  15   5   9         15.75          3.34        23.53 o
   0   6   9        332.96        396.37        23.54 o
   1   6   9       1319.17       1299.01        49.18 o
   2   6   9         23.58         29.19         6.06 o
   3   6   9         13.58         24.02         7.49 o
   4   6   9        251.62        256.52        13.24 o
   5   6   9       1723.86       1629.83        34.59 o
   6   6   9        572.58        553.53        16.73 o
   7   6   9        105.43        110.01        14.98 o
   8   6   9        181.66        187.35        16.71 o
   9   6   9        411.02        387.08        22.30 o
  10   6   9        320.13        301.87        21.39 o
  11   6   9         11.51        -17.00        17.00 o
  12   6   9        284.03        282.88        23.95 o
  13   6   9        758.15        805.25        34.26 o
  14   6   9          0.25         21.88        21.96 o
  15   6   9          7.18         10.58        22.75 o
   1   7   9        431.96        463.47        38.74 o
   2   7   9       2600.26       2520.86        39.51 o
   3   7   9       9516.30       9186.10        94.84 o
   4   7   9        379.79        341.85        22.15 o
   5   7   9        214.84        200.61        14.45 o
   6   7   9       1603.47       1616.69        44.59 o
   7   7   9       6637.90       6639.99        93.62 o
   8   7   9       1288.11       1194.59        31.82 o
   9   7   9        360.53        354.29        21.34 o
  10   7   9        120.00        117.65        18.96 o
  11   7   9       4255.97       4270.39        72.41 o
  12   7   9        124.60        153.45        25.86 o
  13   7   9         34.45         46.88        22.13 o
  14   7   9        171.27        172.28        26.14 o
  15   7   9       1350.05       1542.34        48.52 o
   0   8   9       3634.73       3469.96        78.35 o
   1   8   9       5489.13       5521.30        90.97 o
   2   8   9        184.37        202.06        12.61 o
   3   8   9       1008.62       1051.84        34.77 o
   4   8   9       1130.34       1107.91        31.75 o
   5   8   9       5669.90       5701.34        80.80 o
   6   8   9         54.26         27.45        12.93 o
   7   8   9        105.03         94.98        15.15 o
   8   8   9        447.74        418.68        21.95 o
   9   8   9       8170.70       8094.23       114.28 o
  10   8   9          2.80         -1.97        17.19 o
  11   8   9        191.65        159.52        23.16 o
  12   8   9        334.37        348.83        26.33 o
  13   8   9       2472.89       2543.55        56.05 o
  14   8   9        257.57        249.19        28.41 o
   1   9   9        731.95        612.33        45.85 o
   2   9   9       4871.97       4809.07        82.99 o
   3   9   9       1676.30       1681.57        26.88 o
   4   9   9        573.63        553.29        15.65 o
   5   9   9       1105.94       1066.89        27.93 o
   6   9   9        357.64        420.17        26.31 o
   7   9   9       1675.93       1653.52        37.17 o
   8   9   9        897.45        936.80        30.30 o
   9   9   9        202.64        211.68        27.89 o
  10   9   9       1222.00       1217.66        59.41 o
  11   9   9       2657.27       2680.59        55.05 o
  12   9   9        249.99        286.94        25.81 o
  13   9   9        112.14        112.07        30.41 o
  14   9   9         70.61         62.80        24.55 o
   0  10   9        929.78        996.39        53.49 o
   1  10   9       3660.32       3661.87        59.61 o
   2  10   9        883.91        829.45        31.48 o
   3  10   9        158.88        163.01        12.55 o
   4  10   9        890.99        873.04        24.78 o
   5  10   9       1091.47       1001.63        27.34 o
   6  10   9        103.06         98.29        15.81 o
   7  10   9         58.09         29.28        15.81 o
   8  10   9        532.60        594.01        33.25 o
   9  10   9        406.43        406.30        24.10 o
  10  10   9        503.94        517.89        27.13 o
  11  10   9        331.52        288.09        24.99 o
  12  10   9          4.34         14.05        20.64 o
  13  10   9        217.12        190.78        26.18 o
  14  10   9        243.76        283.33        29.23 o
   1  11   9        487.08        468.20        28.95 o
   2  11   9         11.40          9.10        16.39 o
   3  11   9        188.62        188.65        13.48 o
   4  11   9        812.26        749.87        32.42 o
   5  11   9        617.09        575.84        24.26 o
   6  11   9        142.22        151.18        17.21 o
   7  11   9         35.75         26.72        19.07 o
   8  11   9        199.88        219.05        20.37 o
   9  11   9          6.37        -17.04        17.04 o
  10  11   9          0.78        -18.04        18.04 o
  11  11   9          4.43          4.63        20.54 o
  12  11   9         65.05         56.73        22.93 o
  13  11   9         18.95         22.75        24.20 o
   0  12   9        117.82         73.53        23.78 o
   1  12   9        996.68       1011.38        30.55 o
   2  12   9        201.95        163.68        18.44 o
   3  12   9        606.45        603.02        37.93 o
   4  12   9         10.64         16.27        12.79 o
   5  12   9       3191.65       3153.34        61.14 o
   6  12   9         65.73         50.20        16.49 o
   7  12   9         72.43         82.39        17.63 o
   8  12   9         29.26         69.15        18.65 o
   9  12   9       1184.43       1214.03        37.99 o
  10  12   9        211.36        203.04        23.91 o
  11  12   9         41.93         50.67        21.75 o
  12  12   9         89.36         78.63        28.83 o
   1  13   9       1649.17       1711.87        47.27 o
   2  13   9        211.44        197.14        20.13 o
   3  13   9        504.17        483.17        20.06 o
   4  13   9        313.66        295.47        18.08 o
   5  13   9         84.85        110.73        16.23 o
   6  13   9         81.61         73.49        17.56 o
   7  13   9       3203.41       3265.10        59.04 o
   8  13   9        419.94        461.66        25.58 o
   9  13   9        199.86        200.85        23.05 o
  10  13   9        109.14        125.17        24.42 o
  11  13   9       1943.89       1993.37        75.64 o
  12  13   9         17.35         29.90        23.12 o
   0  14   9       1601.75       1459.89        63.32 o
   1  14   9        798.18        853.56        31.76 o
   2  14   9          1.39          3.13        17.01 o
   3  14   9        212.48        215.65        15.03 o
   4  14   9        182.98        191.98        35.30 o
   5  14   9       1624.36       1664.09        38.87 o
   6  14   9        738.38        785.97        29.81 o
   7  14   9          4.83         28.87        18.18 o
   8  14   9        775.36        737.26        30.85 o
   9  14   9       1658.27       1636.03        61.14 o
  10  14   9        125.07        110.92        23.08 o
  11  14   9         10.34         50.45        23.56 o
   1  15   9        294.80        278.24        23.30 o
   2  15   9        101.71        123.93        20.66 o
   3  15   9        197.71        199.93        22.61 o
   4  15   9          5.39         -1.89        14.74 o
   5  15   9         19.50         18.98        19.22 o
   6  15   9        107.46        100.25        19.67 o
   7  15   9       1119.11       1095.07        45.56 o
   8  15   9         17.79         14.48        19.81 o
   9  15   9         59.40         56.88        21.64 o
  10  15   9         62.60         50.95        23.39 o
   0  16   9          1.87        -26.20        27.79 o
   1  16   9        133.33        144.35        21.27 o
   2  16   9         17.30         23.60        20.59 o
   3  16   9         31.32         29.70        19.91 o
   4  16   9        110.80        145.56        23.46 o
   5  16   9          9.44         -0.55        16.73 o
   6  16   9        242.02        288.41        33.09 o
   7  16   9          4.46         -6.17        18.76 o
   8  16   9          0.35         -5.30        20.84 o
   9  16   9         83.71         67.91        22.36 o
   1  17   9        428.33        450.59        28.50 o
   2  17   9          0.28        -10.72        21.37 o
   3  17   9        716.57        740.64        50.87 o
   4  17   9          0.11         -8.47        22.20 o
   5  17   9         81.76         65.23        25.83 o
   6  17   9          2.61        -26.80        26.80 o
   7  17   9          4.12         -5.43        22.15 o
   0  18   9         31.80         73.52        33.52 o
   1  18   9       1436.57       1528.68        45.81 o
   2  18   9          9.29         -9.85        22.22 o
   3  18   9          6.82          0.07        26.23 o
   4  18   9        310.89        347.82        54.91 o
   5  18   9        129.98        135.12        30.82 o
   1  19   9        316.78        415.60        75.33 o
   2  19   9        181.72        134.75        38.57 o
   0   0  10         91.05        121.14        13.10 o
   1   0  10       4282.47       4180.85        65.34 o
   2   0  10        896.50        935.51        22.67 o
   3   0  10       3383.50       3296.19        54.62 o
   4   0  10       4725.62       4553.47        72.69 o
   5   0  10      11797.57      11800.96       171.44 o
   6   0  10        427.18        415.13        19.28 o
   7   0  10        455.30        421.31        30.08 o
   8   0  10         54.81         67.08        14.85 o
   9   0  10       7688.74       7638.60       121.64 o
  10   0  10        261.71        277.62        21.41 o
  11   0  10        513.57        529.53        28.13 o
  12   0  10        675.17        718.28        42.96 o
  13   0  10       4801.71       4756.78       113.07 o
  14   0  10         25.88         27.56        31.26 o
  15   0  10        148.73        163.76        53.49 o
  16   0  10         71.22        115.72        54.59 o
   1   1  10       2872.41       2769.42        32.73 o
   2   1  10        571.73        636.92        13.50 o
   3   1  10       5833.12       5781.62        61.56 o
   4   1  10        790.70        850.16        16.61 o
   5   1  10        792.24        783.67        16.92 o
   6   1  10       3022.97       3142.53        39.70 o
   7   1  10       4194.33       4038.24        49.23 o
   8   1  10         68.92         57.97        10.50 o
   9   1  10         23.64         18.55        10.76 o
  10   1  10         58.83         45.94        12.11 o
  11   1  10        608.79        633.64        21.37 o
  12   1  10       1527.12       1487.62        44.91 o
  13   1  10         10.66         27.91        20.15 o
  14   1  10        179.40        217.20        28.94 o
  15   1  10       1539.50       1583.10        54.50 o
  16   1  10        235.67        194.71        40.52 o
   0   2  10          1.54          1.75         6.78 o
   1   2  10        222.07        300.25         8.40 o
   2   2  10          7.44         -0.61         5.60 o
   3   2  10       1163.07       1218.76        17.56 o
   4   2  10         52.81         64.99         7.42 o
   5   2  10        926.90        880.33        17.98 o
   6   2  10         17.20         12.40         8.11 o
   7   2  10        860.02        850.38        19.16 o
   8   2  10        207.06        214.25        14.24 o
   9   2  10        180.01        178.23        13.01 o
  10   2  10        673.09        623.85        25.30 o
  11   2  10        609.58        566.93        23.26 o
  12   2  10        194.95        185.81        18.43 o
  13   2  10        290.15        320.03        29.47 o
  14   2  10        361.20        352.72        27.12 o
  15   2  10          0.33          9.49        26.89 o
   1   3  10        173.57        127.95         6.48 o
   2   3  10       5688.90       5897.97        62.72 o
   3   3  10       1752.36       1843.82        22.80 o
   4   3  10        170.61        200.56         8.39 o
   5   3  10         73.39         64.42         7.45 o
   6   3  10          7.55         11.24         7.99 o
   7   3  10       1345.41       1331.68        27.75 o
   8   3  10         77.42         65.12        10.73 o
   9   3  10         34.05         35.57        11.10 o
  10   3  10          0.17         -6.11        13.01 o
  11   3  10        159.40        121.57        16.64 o
  12   3  10        346.62        331.80        23.72 o
  13   3  10          6.65          5.85        18.87 o
  14   3  10          7.22          2.80        19.75 o
  15   3  10         52.14         47.24        22.86 o
   0   4  10        864.39        936.67        17.70 o
   1   4  10       3412.04       3209.51        33.24 o
   2   4  10       1220.47       1182.71        29.43 o
   3   4  10        418.25        362.73        10.47 o
   4   4  10        501.61        488.61        20.16 o
   5   4  10       2994.13       2965.17        34.01 o
   6   4  10         12.23          8.35         8.07 o
   7   4  10       2454.26       2412.15        43.45 o
   8   4  10        403.59        381.53        17.04 o
   9   4  10       5806.53       5683.74        78.85 o
  10   4  10         68.13         32.32        16.70 o
  11   4  10         85.51         69.20        19.85 o
  12   4  10        279.07        255.40        26.47 o
  13   4  10       2136.62       2188.09        50.85 o
  14   4  10        570.85        641.29        33.07 o
  15   4  10        508.78        610.45        33.86 o
   1   5  10       4245.60       4352.87        52.62 o
   2   5  10         97.07         86.72         7.60 o
   3   5  10      16558.30      16527.75       165.18 o
   4   5  10          1.00          3.49         3.95 o
   5   5  10        482.18        491.60        15.34 o
   6   5  10        550.92        540.45        17.47 o
   7   5  10       6592.12       6419.85        79.96 o
   8   5  10         12.87          7.79        13.63 o
   9   5  10        169.04        124.09        17.20 o
  10   5  10       1308.62       1243.72        34.64 o
  11   5  10       6149.43       6118.62        93.30 o
  12   5  10        661.49        653.69        47.50 o
  13   5  10         46.85         52.42        21.90 o
  14   5  10          3.08          7.54        21.55 o
  15   5  10        314.66        316.79        41.60 o
   0   6  10       5952.61       6038.07       118.88 o
   1   6  10       4878.33       4875.38        80.89 o
   2   6  10        574.34        563.74        13.81 o
   3   6  10       1143.30       1016.92        23.25 o
   4   6  10       1223.75       1209.90        19.86 o
   5   6  10       3655.80       3594.66        55.51 o
   6   6  10        202.02        225.07        16.07 o
   7   6  10        656.45        642.86        27.58 o
   8   6  10       1333.08       1323.39        33.28 o
   9   6  10       2626.92       2674.95        50.55 o
  10   6  10        801.97        781.79        29.22 o
  11   6  10         61.34         72.96        19.11 o
  12   6  10         29.42         35.82        19.65 o
  13   6  10       1864.62       2004.89        49.72 o
  14   6  10        177.50        207.31        25.63 o
  15   6  10          9.18         12.34        24.00 o
   1   7  10       1228.48       1185.20        31.56 o
   2   7  10       1084.58       1121.19        19.15 o
   3   7  10       3956.19       3909.61        49.90 o
   4   7  10          0.77          5.30         7.88 o
   5   7  10        316.41        287.52        16.09 o
   6   7  10        299.82        320.95        17.92 o
   7   7  10       1796.04       1814.90        38.86 o
   8   7  10          7.76         12.02        14.04 o
   9   7  10        313.50        270.64        22.85 o
  10   7  10        516.84        512.23        25.59 o
  11   7  10       1688.45       1725.33        83.51 o
  12   7  10          2.17         34.16        20.35 o
  13   7  10          2.01         25.30        21.86 o
  14   7  10         35.84         17.76        22.55 o
   0   8  10         82.62         71.47        18.81 o
   1   8  10        438.05        411.01        19.09 o
   2   8  10        839.60        943.46        30.67 o
   3   8  10         10.40          6.03         7.37 o
   4   8  10         32.62          9.95         7.14 o
   5   8  10          4.71         -8.67        11.58 o
   6   8  10        449.27        420.96        20.21 o
   7   8  10          7.93          7.07        17.49 o
   8   8  10          4.82         14.74        14.88 o
   9   8  10        433.89        368.24        22.65 o
  10   8  10        172.05        180.23        20.21 o
  11   8  10         53.72         25.71        18.89 o
  12   8  10         56.64         52.45        21.84 o
  13   8  10          6.03          5.58        21.98 o
  14   8  10          4.02         -2.73        22.66 o
   1   9  10       3195.43       3217.27        66.18 o
   2   9  10        765.51        716.93        31.73 o
   3   9  10       2910.65       2926.71        46.92 o
   4   9  10        271.62        179.95        13.92 o
   5   9  10          6.35         -2.46        12.76 o
   6   9  10         93.75         80.42        14.71 o
   7   9  10       2376.50       2337.28        50.76 o
   8   9  10          5.18          8.86        15.51 o
   9   9  10         61.84         61.96        18.11 o
  10   9  10         44.93         17.05        18.51 o
  11   9  10         92.39         85.31        21.02 o
  12   9  10         52.03         60.90        22.25 o
  13   9  10         20.06         22.24        23.10 o
  14   9  10          7.12         22.98        23.81 o
   0  10  10       1630.96       1605.18       101.53 o
   1  10  10        722.83        706.49        41.91 o
   2  10  10         17.83         -5.11        16.92 o
   3  10  10       1686.84       1642.89        32.15 o
   4  10  10        991.38       1051.62        26.74 o
   5  10  10       1416.67       1484.52        33.16 o
   6  10  10        837.39        852.92        41.06 o
   7  10  10        456.65        432.91        22.08 o
   8  10  10         71.31         75.76        17.69 o
   9  10  10       2757.27       2562.58        71.44 o
  10  10  10        155.99        178.74        21.86 o
  11  10  10         16.97         19.87        20.16 o
  12  10  10         18.33         44.67        25.53 o
  13  10  10       1725.47       1820.30        55.78 o
   1  11  10        933.51        879.00        29.45 o
   2  11  10        613.72        525.97        24.41 o
   3  11  10       1875.45       1980.57        77.15 o
   4  11  10         20.11         -0.87        11.66 o
   5  11  10        650.83        597.48        23.44 o
   6  11  10        419.06        392.97        21.03 o
   7  11  10       4183.21       4237.01        69.04 o
   8  11  10       1171.41       1135.42        47.43 o
   9  11  10          4.67        -13.58        17.99 o
  10  11  10         13.86         -9.59        19.60 o
  11  11  10       1507.28       1479.45        42.43 o
  12  11  10          2.64         -6.79        21.73 o
  13  11  10         24.11         62.05        24.73 o
   0  12  10          4.88        -21.22        21.22 o
   1  12  10       1402.24       1442.59        36.94 o
   2  12  10        357.43        356.27        22.47 o
   3  12  10       1232.13       1281.80        66.87 o
   4  12  10         90.59         67.83        13.05 o
   5  12  10       3794.44       3752.80        61.44 o
   6  12  10        218.65        181.44        18.15 o
   7  12  10        302.57        280.61        23.48 o
   8  12  10         69.64         27.03        18.02 o
   9  12  10       1368.96       1316.79        40.65 o
  10  12  10          0.89         -9.79        20.21 o
  11  12  10         21.97         11.37        20.81 o
  12  12  10         14.28         -8.10        22.84 o
   1  13  10        422.30        408.71        24.02 o
   2  13  10          5.83          4.91        16.86 o
   3  13  10        246.46        231.61        26.26 o
   4  13  10        278.85        236.10        16.28 o
   5  13  10         18.44         -2.52        13.94 o
   6  13  10        465.26        425.93        22.72 o
   7  13  10        837.32        838.73        31.40 o
   8  13  10          0.40        -10.12        18.06 o
   9  13  10          5.41        -16.55        19.24 o
  10  13  10          0.09        -15.30        20.88 o
  11  13  10        102.25        112.17        23.63 o
   0  14  10        312.18        372.38        50.22 o
   1  14  10        239.34        218.38        24.89 o
   2  14  10          1.19         14.19        19.10 o
   3  14  10        468.88        473.22        27.66 o
   4  14  10        136.63         94.94        27.80 o
   5  14  10          7.32          8.32        15.01 o
   6  14  10        245.27        257.62        20.72 o
   7  14  10         87.67         86.76        19.21 o
   8  14  10          8.45         20.78        19.34 o
   9  14  10          1.65        -17.57        20.48 o
  10  14  10         41.16         42.17        22.47 o
   1  15  10        795.62        817.12        32.61 o
   2  15  10        423.95        342.62        25.36 o
   3  15  10       1007.52       1078.92        37.52 o
   4  15  10         31.86         28.12        23.67 o
   5  15  10        202.09        210.34        28.32 o
   6  15  10        131.60         89.27        18.52 o
   7  15  10        571.24        609.52        28.01 o
   8  15  10         52.70         32.52        20.59 o
   9  15  10         15.76          2.20        21.40 o
   0  16  10        468.93        389.87        39.75 o
   1  16  10       1704.17       1773.30        51.21 o
   2  16  10         30.74         17.66        21.76 o
   3  16  10        503.55        543.78        30.50 o
   4  16  10        728.20        778.33        38.45 o
   5  16  10       1600.93       1856.54        57.00 o
   6  16  10        124.64        135.19        28.82 o
   7  16  10        185.22        195.75        30.66 o
   8  16  10        417.42        387.57        27.89 o
   1  17  10        563.60        614.95        32.02 o
   2  17  10        475.81        503.74        31.03 o
   3  17  10        343.43        347.45        28.36 o
   4  17  10         43.07         13.13        22.83 o
   5  17  10        567.69        632.32        36.87 o
   6  17  10        219.75        204.56        31.29 o
   0  18  10        728.80        677.54        96.07 o
   1  18  10        360.16        369.28        29.56 o
   2  18  10         45.79         67.57        23.45 o
   3  18  10         26.57         -1.35        22.14 o
   4  18  10         72.33         81.23        32.83 o
   1   1  11        480.87        484.57        14.75 o
   2   1  11       6060.69       5919.25        63.43 o
   3   1  11        259.81        303.66        10.69 o
   4   1  11         56.19         28.92         7.73 o
   5   1  11       1090.61       1140.83        20.58 o
   6   1  11       2116.93       2040.54        29.83 o
   7   1  11       1772.76       1816.13        28.56 o
   8   1  11       1380.38       1342.53        25.59 o
   9   1  11        453.40        423.01        16.95 o
  10   1  11         84.02         83.54        14.51 o
  11   1  11         33.14         41.12        14.29 o
  12   1  11        500.75        526.16        24.09 o
  13   1  11        236.37        253.34        24.39 o
  14   1  11         99.18        101.03        22.89 o
  15   1  11         76.55        132.82        29.83 o
   0   2  11       5134.16       4861.40        64.72 o
   1   2  11       4208.67       4224.12        43.25 o
   2   2  11        654.60        674.43        14.40 o
   3   2  11        884.73        830.02        16.38 o
   4   2  11      15476.98      15779.05       147.05 o
   5   2  11         16.85         29.44         8.31 o
   6   2  11       2439.95       2535.90        34.49 o
   7   2  11         90.01         76.93        10.17 o
   8   2  11       1727.83       1702.57        42.73 o
   9   2  11        866.40        882.51        37.84 o
  10   2  11       1621.31       1608.16        33.97 o
  11   2  11          2.21         -3.15        14.21 o
  12   2  11        449.68        449.18        23.09 o
  13   2  11          3.06         -2.53        19.47 o
  14   2  11       1095.86       1025.58        44.54 o
  15   2  11         88.95        123.15        29.53 o
   1   3  11       1064.98        959.52        14.87 o
   2   3  11      13121.11      12764.11       128.97 o
   3   3  11        328.13        317.49        15.35 o
   4   3  11        146.84        144.12        10.63 o
   5   3  11         82.39         88.95         8.87 o
   6   3  11       7944.96       7892.36        85.37 o
   7   3  11        155.95        164.25        11.33 o
   8   3  11        615.48        625.01        22.76 o
   9   3  11       1298.72       1319.19        35.22 o
  10   3  11       1093.60       1090.14        28.77 o
  11   3  11       1459.29       1391.90        33.42 o
  12   3  11       1869.80       1934.50        68.23 o
  13   3  11         24.92         49.74        20.68 o
  14   3  11        479.81        518.10        35.60 o
  15   3  11        173.81        187.32        31.93 o
   0   4  11      15276.63      15096.41       184.65 o
   1   4  11        331.23        265.58         7.63 o
   2   4  11         19.63         25.11        10.74 o
   3   4  11       1455.73       1517.42        22.33 o
   4   4  11       5822.02       5743.65        57.93 o
   5   4  11        727.47        674.41        16.52 o
   6   4  11          5.93          5.87         9.79 o
   7   4  11       1313.69       1302.60        44.12 o
   8   4  11       3008.34       2944.97        45.30 o
   9   4  11        119.82        144.00        14.99 o
  10   4  11        666.16        644.93        23.72 o
  11   4  11        187.73        177.20        27.99 o
  12   4  11        131.98        113.32        28.36 o
  13   4  11        491.74        537.76        31.04 o
  14   4  11        811.57        814.64        36.25 o
  15   4  11        110.52        133.11        29.67 o
   1   5  11       1697.73       1702.16        24.15 o
   2   5  11       3049.11       2987.37        35.21 o
   3   5  11        876.04        910.37        19.06 o
   4   5  11        228.54        248.23        11.87 o
   5   5  11        794.70        842.94        20.48 o
   6   5  11          8.99         -2.30         9.96 o
   7   5  11        232.36        255.47        15.39 o
   8   5  11        397.31        427.31        18.48 o
   9   5  11         36.62         29.90        15.84 o
  10   5  11         55.44         62.05        17.70 o
  11   5  11        181.88        174.17        22.86 o
  12   5  11          3.01         18.19        19.50 o
  13   5  11         49.25         63.74        21.91 o
  14   5  11         49.43          8.92        23.11 o
  15   5  11         21.09        -20.11        27.58 o
   0   6  11        807.76        719.79        34.93 o
   1   6  11        921.20        924.07        19.33 o
   2   6  11         61.93         64.72         8.81 o
   3   6  11         81.78         44.32         6.78 o
   4   6  11       1033.24        994.51        20.83 o
   5   6  11        972.12        962.85        34.50 o
   6   6  11         20.98          9.45        12.46 o
   7   6  11        189.98        146.80        16.21 o
   8   6  11        726.24        732.75        28.77 o
   9   6  11         47.84         53.64        16.64 o
  10   6  11        343.55        341.25        34.82 o
  11   6  11         21.09          5.94        23.16 o
  12   6  11        375.82        343.97        26.27 o
  13   6  11         72.37         80.55        23.05 o
  14   6  11         25.98         22.12        22.59 o
   1   7  11        153.85        121.64        14.43 o
   2   7  11       1957.46       1911.78        28.02 o
   3   7  11        211.38        175.97         9.84 o
   4   7  11       1472.87       1501.95        44.68 o
   5   7  11          1.22        -11.29        11.67 o
   6   7  11       2248.91       2223.80        41.85 o
   7   7  11        771.54        744.26        25.96 o
   8   7  11        203.09        208.34        18.74 o
   9   7  11          9.35        -15.75        15.75 o
  10   7  11        982.38       1034.15        34.07 o
  11   7  11        267.31        307.45        23.98 o
  12   7  11       1028.70        985.97        58.30 o
  13   7  11          0.10        -12.46        20.40 o
  14   7  11        417.04        460.81        31.22 o
   0   8  11       6181.23       6151.01       124.28 o
   1   8  11        244.90        225.86        17.37 o
   2   8  11        596.87        579.64        26.83 o
   3   8  11          2.09          8.73         8.98 o
   4   8  11       1882.23       1843.82        35.34 o
   5   8  11       1995.55       2010.84        43.49 o
   6   8  11        370.43        349.68        19.14 o
   7   8  11          1.38        -14.04        14.04 o
   8   8  11       1517.62       1600.71        38.40 o
   9   8  11        527.99        488.13        32.50 o
  10   8  11       1522.23       1454.13        39.41 o
  11   8  11          0.34        -17.82        17.82 o
  12   8  11        999.98       1055.33        38.34 o
  13   8  11        220.85        250.89        26.98 o
  14   8  11        620.71        666.10        35.43 o
   1   9  11         14.28         20.86        15.13 o
   2   9  11       5191.48       5310.72        92.02 o
   3   9  11       3852.03       3848.52        61.93 o
   4   9  11        685.59        633.40        33.88 o
   5   9  11        436.66        484.18        22.85 o
   6   9  11       2361.65       2530.70        47.10 o
   7   9  11        365.40        379.32        22.20 o
   8   9  11        792.91        814.04        29.63 o
   9   9  11        193.04        211.50        20.84 o
  10   9  11        730.60        758.58        35.57 o
  11   9  11        186.65        162.31        22.95 o
  12   9  11        720.21        784.96        40.81 o
  13   9  11          2.54          8.00        21.77 o
   0  10  11        779.73        780.54        40.94 o
   1  10  11        108.20        105.90        17.01 o
   2  10  11        646.15        613.73        25.24 o
   3  10  11        338.63        331.95        24.77 o
   4  10  11        471.92        511.47        20.48 o
   5  10  11         82.90        105.66        14.32 o
   6  10  11         11.89         -9.21        14.28 o
   7  10  11        140.39        145.18        17.55 o
   8  10  11        357.04        380.73        23.04 o
   9  10  11        143.62        118.30        19.67 o
  10  10  11         25.87         37.41        19.41 o
  11  10  11         61.13         74.51        22.08 o
  12  10  11         66.65         72.82        22.87 o
  13  10  11         33.39         31.60        23.20 o
   1  11  11        276.68        258.62        20.02 o
   2  11  11         47.59         37.52        17.30 o
   3  11  11         19.04        -19.03        19.03 o
   4  11  11          4.72        -10.84        10.84 o
   5  11  11         83.77         75.67        14.24 o
   6  11  11        668.33        611.41        24.48 o
   7  11  11        166.39        169.66        20.96 o
   8  11  11        387.38        397.33        24.00 o
   9  11  11          9.23         -7.27        18.19 o
  10  11  11         43.24         36.26        20.73 o
  11  11  11          6.67         -3.50        20.94 o
  12  11  11        269.91        307.15        28.40 o
   0  12  11         25.81         24.50        23.54 o
   1  12  11         97.42         94.26        19.09 o
   2  12  11         32.94         23.83        17.44 o
   3  12  11          3.74        -18.73        19.72 o
   4  12  11       2283.17       2196.91        41.50 o
   5  12  11         93.07        111.08        15.01 o
   6  12  11        182.31        169.72        17.97 o
   7  12  11         54.85         30.31        16.88 o
   8  12  11        689.51        696.83        29.45 o
   9  12  11        130.33        151.01        22.53 o
  10  12  11        475.51        487.99        29.39 o
  11  12  11          0.93         -4.57        21.54 o
   1  13  11         44.03         21.37        18.00 o
   2  13  11       2550.18       2625.86        76.04 o
   3  13  11        384.10        364.30        25.21 o
   4  13  11        621.87        571.31        33.76 o
   5  13  11         32.17         52.28        19.70 o
   6  13  11       1456.96       1598.83        38.77 o
   7  13  11        821.91        824.23        30.77 o
   8  13  11       1199.80       1209.70        37.36 o
   9  13  11          1.02        -20.01        20.01 o
  10  13  11        986.19       1065.58        38.44 o
  11  13  11         27.06         37.40        22.25 o
   0  14  11       1773.92       1841.51        64.02 o
   1  14  11        388.35        360.26        32.78 o
   2  14  11         26.75         16.68        19.49 o
   3  14  11         79.94         46.68        20.25 o
   4  14  11       1118.73       1116.64        66.86 o
   5  14  11        329.53        294.83        32.92 o
   6  14  11        374.50        342.57        34.02 o
   7  14  11         89.22         70.12        19.13 o
   8  14  11       1338.66       1496.82        41.59 o
   9  14  11         67.78         32.66        20.18 o
  10  14  11        303.48        319.30        27.34 o
   1  15  11        148.58        127.73        23.03 o
   2  15  11        264.34        271.65        25.84 o
   3  15  11        402.58        405.61        28.05 o
   4  15  11         45.02         55.84        22.50 o
   5  15  11         53.77         55.47        25.32 o
   6  15  11        134.30        110.11        33.49 o
   7  15  11        102.36         94.07        28.98 o
   8  15  11        140.55         94.76        21.27 o
   0  16  11        178.63        172.58        34.19 o
   1  16  11          8.42         37.94        22.21 o
   2  16  11         24.41          6.58        22.10 o
   3  16  11          0.80        -21.46        21.46 o
   4  16  11          1.14         -7.79        21.62 o
   5  16  11        263.49        330.23        61.37 o
   6  16  11          9.65        -19.52        27.68 o
   7  16  11          0.09        -19.60        25.63 o
   1  17  11         12.20         52.19        22.98 o
   2  17  11        278.40        255.54        26.05 o
   3  17  11         17.34        -22.91        22.91 o
   4  17  11        197.38        173.68        26.10 o
   5  17  11          5.28        -23.59        23.59 o
   0  18  11        608.96        555.44        56.77 o
   1  18  11         17.69         22.03        23.96 o
   2  18  11         21.38         -4.61        24.91 o
   0   0  12      15374.10      14496.35       252.43 o
   1   0  12         53.53         34.27        10.08 o
   2   0  12        152.63        157.38        12.38 o
   3   0  12        462.33        422.34        23.19 o
   4   0  12       9092.38       9058.35       188.97 o
   5   0  12       2902.94       2739.15        50.62 o
   6   0  12       3142.81       3077.24        56.50 o
   7   0  12        365.52        386.38        21.14 o
   8   0  12       2999.42       2854.72        56.50 o
   9   0  12       2280.37       2327.38        61.98 o
  10   0  12       1459.45       1371.41        50.52 o
  11   0  12        615.21        613.95        53.49 o
  12   0  12       1468.26       1461.76        57.48 o
  13   0  12       2661.78       2466.56       136.46 o
  14   0  12       1205.77       1222.90        59.02 o
  15   0  12        101.48        106.92        35.89 o
   1   1  12         82.12         63.07         6.57 o
   2   1  12       7297.29       7253.91        76.79 o
   3   1  12       1889.96       1835.99        26.11 o
   4   1  12        644.92        682.00        16.22 o
   5   1  12        394.48        413.22        13.81 o
   6   1  12       4866.46       4769.71        55.91 o
   7   1  12       1187.26       1139.75        22.93 o
   8   1  12       2503.43       2520.99        40.79 o
   9   1  12        180.24        167.03        15.31 o
  10   1  12       1230.96       1263.28        30.72 o
  11   1  12        754.95        766.76        29.57 o
  12   1  12        446.63        437.58        26.16 o
  13   1  12        141.17        127.40        21.67 o
  14   1  12        266.55        258.54        26.45 o
  15   1  12        223.62        276.62        32.74 o
   0   2  12       3828.75       3905.75        54.20 o
   1   2  12        390.87        393.34         9.86 o
   2   2  12         90.49        107.06         9.71 o
   3   2  12        147.31        153.26         9.44 o
   4   2  12       1865.23       1832.02        28.50 o
   5   2  12        740.59        718.65        17.53 o
   6   2  12        868.33        924.66        20.04 o
   7   2  12         81.21         77.62        12.16 o
   8   2  12         41.16         31.80        11.96 o
   9   2  12       1249.16       1200.81        33.94 o
  10   2  12       1098.71       1124.06        29.25 o
  11   2  12         24.26         20.90        15.37 o
  12   2  12         59.95         50.11        24.58 o
  13   2  12          5.18         -9.86        20.26 o
  14   2  12          4.12         10.69        25.00 o
  15   2  12         76.67         82.26        28.57 o
   1   3  12         16.62         13.54         5.55 o
   2   3  12         27.47         33.74         8.53 o
   3   3  12         80.19         65.58         7.56 o
   4   3  12        276.97        298.08        11.43 o
   5   3  12          4.21         -5.47         9.59 o
   6   3  12         27.11         11.36        12.03 o
   7   3  12        411.84        421.32        17.48 o
   8   3  12        129.33        144.20        15.18 o
   9   3  12          0.07        -12.59        12.59 o
  10   3  12        253.12        221.28        17.27 o
  11   3  12         97.76         95.20        16.95 o
  12   3  12        101.81         86.20        18.22 o
  13   3  12        150.02        111.31        26.23 o
  14   3  12          2.00         43.90        25.31 o
   0   4  12       1185.60       1179.97        23.12 o
   1   4  12         29.27         26.48         5.11 o
   2   4  12         90.32         89.95         7.45 o
   3   4  12         59.39         54.20         9.75 o
   4   4  12       3349.16       3218.56        44.02 o
   5   4  12        762.10        786.55        31.93 o
   6   4  12        431.59        407.36        21.09 o
   7   4  12        696.96        686.66        21.08 o
   8   4  12        264.37        292.53        16.77 o
   9   4  12        293.69        280.99        17.59 o
  10   4  12        755.52        732.64        25.14 o
  11   4  12        257.45        218.12        24.04 o
  12   4  12        176.61        173.99        21.75 o
  13   4  12        689.90        715.53        32.72 o
  14   4  12        146.71        207.00        29.14 o
   1   5  12       1507.78       1472.22        22.38 o
   2   5  12       3625.27       3442.81        45.06 o
   3   5  12       3395.50       3405.16        45.34 o
   4   5  12        890.91        925.79        28.38 o
   5   5  12        183.85        149.10        11.90 o
   6   5  12       3591.18       3603.35        50.70 o
   7   5  12        631.12        626.22        35.20 o
   8   5  12       1447.36       1415.77        39.32 o
   9   5  12        137.74        158.88        18.84 o
  10   5  12       1189.23       1208.41        35.53 o
  11   5  12        817.36        849.94        34.65 o
  12   5  12       1340.97       1334.85        39.13 o
  13   5  12        262.84        255.14        25.42 o
  14   5  12        580.13        617.27        42.86 o
   0   6  12       8829.36       8920.43       167.90 o
   1   6  12       3074.81       3040.70        42.38 o
   2   6  12        279.37        284.99        11.10 o
   3   6  12        570.87        548.49        15.25 o
   4   6  12       2382.31       2365.62        35.28 o
   5   6  12         39.57         18.93         9.86 o
   6   6  12       1745.47       1640.25        37.67 o
   7   6  12         62.97         43.81        15.07 o
   8   6  12       3776.17       3783.97        62.81 o
   9   6  12        578.88        571.50        25.84 o
  10   6  12       1033.09       1105.93        50.75 o
  11   6  12         58.22         35.06        19.07 o
  12   6  12        277.41        308.83        25.49 o
  13   6  12        240.02        252.08        26.40 o
  14   6  12        610.50        634.81        44.91 o
   1   7  12         38.48         42.87        13.23 o
   2   7  12       2301.69       2270.23        40.96 o
   3   7  12        355.14        292.42        14.41 o
   4   7  12         12.42         10.94        11.02 o
   5   7  12         70.13         62.58        12.86 o
   6   7  12        551.81        563.40        24.58 o
   7   7  12        370.24        398.01        21.65 o
   8   7  12         60.71         66.48        19.54 o
   9   7  12        105.67        106.53        18.16 o
  10   7  12        649.28        623.69        28.38 o
  11   7  12        301.15        291.30        24.35 o
  12   7  12        446.32        495.84        29.53 o
  13   7  12          0.12         12.76        22.35 o
   0   8  12          2.33        -10.37        22.38 o
   1   8  12       1097.09       1036.11        30.52 o
   2   8  12       1291.68       1353.63        39.50 o
   3   8  12         25.02         23.25         9.92 o
   4   8  12        101.76         71.79        15.21 o
   5   8  12          0.82         -9.38        12.79 o
   6   8  12          5.41         -1.45        17.91 o
   7   8  12        137.87        121.72        16.47 o
   8   8  12         68.78         56.78        16.79 o
   9   8  12        161.23        129.66        19.41 o
  10   8  12          2.75         -5.78        18.55 o
  11   8  12         72.57         82.20        20.29 o
  12   8  12        119.91        113.80        24.19 o
  13   8  12         12.53         14.19        23.10 o
   1   9  12        121.66        142.44        17.55 o
   2   9  12        506.74        499.62        23.73 o
   3   9  12       1758.11       1729.31        45.36 o
   4   9  12        690.98        587.70        36.87 o
   5   9  12       1669.51       1601.25        34.68 o
   6   9  12       1194.59       1114.43        35.83 o
   7   9  12          3.41        -14.55        14.55 o
   8   9  12          2.58         11.53        15.96 o
   9   9  12        194.69        208.98        28.21 o
  10   9  12        185.69        150.77        21.32 o
  11   9  12         19.26         29.09        20.82 o
  12   9  12         94.72         68.13        22.55 o
  13   9  12         14.07         13.58        30.88 o
   0  10  12       1370.77       1452.61        52.00 o
   1  10  12        181.92        162.21        23.48 o
   2  10  12        850.99        793.84        43.54 o
   3  10  12       2891.50       2866.70        62.17 o
   4  10  12       3813.49       3753.35        58.95 o
   5  10  12       1426.55       1372.21        32.29 o
   6  10  12        407.35        369.02        20.42 o
   7  10  12        320.66        302.49        21.12 o
   8  10  12       1193.92       1265.94        36.27 o
   9  10  12        191.49        153.73        22.53 o
  10  10  12        327.86        303.06        32.27 o
  11  10  12        123.75         74.13        21.22 o
  12  10  12        701.14        774.05        36.24 o
   1  11  12        466.60        506.42        26.05 o
   2  11  12       1950.01       2106.00        67.28 o
   3  11  12        264.87        268.50        33.98 o
   4  11  12        178.80        151.48        23.49 o
   5  11  12        544.58        497.82        22.16 o
   6  11  12        864.76        881.59        28.69 o
   7  11  12        362.17        359.72        22.11 o
   8  11  12        244.28        247.35        21.95 o
   9  11  12          3.34         -6.01        18.34 o
  10  11  12       1211.74       1307.33        39.87 o
  11  11  12         24.94         28.48        21.22 o
   0  12  12        700.76        741.66        43.23 o
   1  12  12        399.27        354.12        30.25 o
   2  12  12          6.91         -1.39        17.76 o
   3  12  12        476.52        493.48        27.52 o
   4  12  12        893.70        981.14        58.60 o
   5  12  12        253.44        272.75        28.49 o
   6  12  12         52.38         86.14        16.34 o
   7  12  12         40.14         21.12        16.78 o
   8  12  12        439.08        414.06        24.78 o
   9  12  12          5.52          7.39        18.93 o
  10  12  12        110.42         98.01        22.65 o
  11  12  12         14.90         24.03        26.31 o
   1  13  12        126.09         83.99        20.83 o
   2  13  12         47.10         63.74        20.44 o
   3  13  12        151.67        116.92        21.78 o
   4  13  12         50.20         14.59        22.81 o
   5  13  12        247.51        284.06        29.41 o
   6  13  12        715.14        731.22        49.87 o
   7  13  12         30.47         30.91        19.17 o
   8  13  12         79.88         45.07        19.39 o
   9  13  12         92.83         65.48        27.90 o
  10  13  12         94.10         80.25        22.30 o
   0  14  12        665.86        656.25       109.72 o
   1  14  12        252.10        201.11        24.08 o
   2  14  12          0.23        -11.69        19.86 o
   3  14  12         10.62         22.12        21.26 o
   4  14  12        145.56        127.85        24.14 o
   5  14  12        136.02        146.60        31.58 o
   6  14  12         69.47        118.85        28.44 o
   7  14  12         71.61         60.04        27.06 o
   8  14  12         25.83          8.73        28.57 o
   9  14  12         83.56         88.79        27.10 o
   1  15  12        292.04        322.85        27.89 o
   2  15  12        713.93        712.39        33.14 o
   3  15  12        448.77        484.65        30.55 o
   4  15  12         30.20          1.72        22.20 o
   5  15  12          1.32         22.14        27.69 o
   6  15  12       1175.04       1198.23        49.37 o
   7  15  12        447.10        491.28        37.68 o
   8  15  12         81.15        125.68        31.34 o
   0  16  12       2773.43       3062.73        91.09 o
   1  16  12        183.95        221.08        26.74 o
   2  16  12         25.56          7.42        23.44 o
   3  16  12         75.94         71.48        23.50 o
   4  16  12        604.54        570.90        32.95 o
   5  16  12         71.87         62.34        25.04 o
   6  16  12         17.31         35.93        30.90 o
   1  17  12        265.63        237.32        27.39 o
   2  17  12        850.96        777.59        53.58 o
   3  17  12          7.38          5.14        23.78 o
   4  17  12        159.51        178.74        36.87 o
   1   1  13        790.67        695.99        13.40 o
   2   1  13         28.99         26.38         7.77 o
   3   1  13       2713.10       2806.12        35.77 o
   4   1  13         56.24         26.66        10.33 o
   5   1  13        360.63        364.01        13.54 o
   6   1  13        394.79        341.32        15.58 o
   7   1  13       1975.63       1910.32        33.78 o
   8   1  13          0.95         11.44        12.25 o
   9   1  13         58.85         64.13        17.18 o
  10   1  13        210.48        181.68        19.21 o
  11   1  13       1608.16       1615.71        40.80 o
  12   1  13         17.79         41.06        19.85 o
  13   1  13        388.39        351.75        27.10 o
  14   1  13          1.46        -12.70        22.22 o
   0   2  13        254.91        241.46        12.35 o
   1   2  13       4067.26       3964.28        41.31 o
   2   2  13         35.15         49.30         7.26 o
   3   2  13       2050.04       2080.33        32.14 o
   4   2  13        124.64        139.85        11.28 o
   5   2  13       2874.16       2798.97        41.14 o
   6   2  13          0.69         -9.51        10.77 o
   7   2  13         26.68         49.48        12.27 o
   8   2  13       1972.30       1923.93        35.26 o
   9   2  13       1886.70       1932.93        36.53 o
  10   2  13        171.26        155.51        18.95 o
  11   2  13         55.61         74.12        18.77 o
  12   2  13        267.05        281.04        35.75 o
  13   2  13       1677.04       1649.84        44.47 o
  14   2  13        559.16        585.39        53.32 o
   1   3  13       2311.10       2369.87        31.59 o
   2   3  13       1789.22       1816.22        29.03 o
   3   3  13       4330.74       4253.13        54.62 o
   4   3  13        328.48        303.56        13.72 o
   5   3  13       1256.02       1240.82        25.60 o
   6   3  13        675.23        650.50        19.88 o
   7   3  13       2894.19       3029.43        45.71 o
   8   3  13        393.90        393.67        18.59 o
   9   3  13         84.46         97.62        15.09 o
  10   3  13        370.59        333.82        19.60 o
  11   3  13       2723.34       2635.83        52.58 o
  12   3  13         84.76         91.32        20.78 o
  13   3  13          3.60          6.04        23.88 o
  14   3  13         12.56         29.59        26.61 o
   0   4  13        493.00        446.84        19.26 o
   1   4  13       2727.93       2703.70        34.81 o
   2   4  13         89.51        104.50         9.95 o
   3   4  13        329.14        345.69        13.43 o
   4   4  13        216.72        208.95        14.45 o
   5   4  13       2997.40       3058.41        44.03 o
   6   4  13          3.59        -10.63        10.63 o
   7   4  13        864.42        865.57        38.23 o
   8   4  13         31.06          1.15        13.05 o
   9   4  13       1624.07       1664.64        34.28 o
  10   4  13          9.93          7.94        15.18 o
  11   4  13        200.58        189.86        19.00 o
  12   4  13         94.70         90.07        25.35 o
  13   4  13        736.45        729.50        38.63 o
  14   4  13         34.28         58.94        29.08 o
   1   5  13         31.15         34.83         7.73 o
   2   5  13         74.15        100.32        16.17 o
   3   5  13        206.76        186.86        11.26 o
   4   5  13         76.14         97.12        10.78 o
   5   5  13        161.22        189.72        12.75 o
   6   5  13        358.40        348.74        16.19 o
   7   5  13         16.57         20.28        12.27 o
   8   5  13         17.47          9.54        13.37 o
   9   5  13         11.31          0.00        14.06 o
  10   5  13         82.09         52.06        19.19 o
  11   5  13        252.38        239.21        23.10 o
  12   5  13        389.55        393.55        27.23 o
  13   5  13          0.08         -8.81        24.06 o
   0   6  13       1224.77       1138.70        40.52 o
   1   6  13       1578.22       1540.49        43.13 o
   2   6  13        371.46        379.16        17.72 o
   3   6  13        202.90        218.69        11.10 o
   4   6  13        207.74        198.99        12.63 o
   5   6  13        174.91        173.71        12.43 o
   6   6  13         32.29         36.63        14.35 o
   7   6  13        120.23        114.43        16.71 o
   8   6  13         93.95        117.38        16.98 o
   9   6  13        116.02         99.33        18.99 o
  10   6  13         69.90         80.08        19.74 o
  11   6  13          3.70         -6.64        19.61 o
  12   6  13         13.44        -16.14        21.90 o
  13   6  13        125.67        146.66        39.20 o
   1   7  13       2457.11       2553.21        47.62 o
   2   7  13       1335.18       1369.95        33.65 o
   3   7  13        825.21        750.48        30.62 o
   4   7  13        886.61        802.27        24.09 o
   5   7  13        418.16        402.40        19.06 o
   6   7  13         15.30         11.29        13.97 o
   7   7  13       1534.73       1652.12        37.86 o
   8   7  13        216.67        178.35        19.20 o
   9   7  13        493.70        466.70        25.11 o
  10   7  13         22.15         17.49        18.75 o
  11   7  13       1799.44       1756.15        44.85 o
  12   7  13         15.65          9.55        21.86 o
  13   7  13        215.28        235.00        26.77 o
   0   8  13          3.36        -20.07        20.07 o
   1   8  13       5515.33       5432.89        81.74 o
   2   8  13        732.38        683.73        31.99 o
   3   8  13       1008.06       1005.82        36.24 o
   4   8  13          3.33         -2.76        11.00 o
   5   8  13       4563.59       4529.59        81.94 o
   6   8  13         35.83         57.86        14.90 o
   7   8  13        150.52        154.09        18.08 o
   8   8  13        315.70        325.84        24.74 o
   9   8  13       3055.88       3217.45        72.27 o
  10   8  13         53.88         44.96        20.43 o
  11   8  13         45.09         33.22        20.31 o
  12   8  13        126.13        147.16        43.11 o
   1   9  13       1477.17       1466.82        35.89 o
   2   9  13         29.54         23.83        17.19 o
   3   9  13       2393.62       2403.58        76.85 o
   4   9  13        672.76        579.18        38.29 o
   5   9  13       1141.91       1158.44        39.83 o
   6   9  13        472.99        403.16        21.12 o
   7   9  13       1144.84       1136.68        33.56 o
   8   9  13          5.91         -0.54        17.00 o
   9   9  13          5.17          0.72        17.99 o
  10   9  13          5.26         15.60        19.30 o
  11   9  13        192.87        226.55        25.28 o
  12   9  13          8.70         -0.72        21.75 o
   0  10  13        151.27         73.60        25.78 o
   1  10  13         92.90         82.09        18.23 o
   2  10  13        185.90        213.69        23.01 o
   3  10  13       1438.91       1406.37        47.92 o
   4  10  13       1159.51       1205.18        42.42 o
   5  10  13        329.43        384.84        19.02 o
   6  10  13         14.96         -2.86        14.34 o
   7  10  13          0.51          4.33        21.75 o
   8  10  13          1.30          2.25        17.18 o
   9  10  13         41.08         18.97        18.94 o
  10  10  13         17.17         -6.89        18.87 o
  11  10  13         31.15         22.63        21.43 o
   1  11  13          7.50          2.93        16.99 o
   2  11  13         44.96         34.58        18.81 o
   3  11  13        118.48        120.63        20.40 o
   4  11  13          8.65         15.98        21.99 o
   5  11  13          0.83          5.09        21.60 o
   6  11  13        148.47        159.31        17.39 o
   7  11  13         18.64          2.52        15.79 o
   8  11  13         31.52         18.72        18.15 o
   9  11  13         89.82         86.21        20.84 o
  10  11  13         44.23         56.48        20.67 o
  11  11  13         86.00         63.53        22.39 o
   0  12  13         39.67         14.74        28.56 o
   1  12  13        852.64        823.04        32.28 o
   2  12  13        150.70        126.56        21.97 o
   3  12  13        255.29        251.58        23.93 o
   4  12  13        130.24         74.56        23.90 o
   5  12  13       1980.34       1980.74        54.62 o
   6  12  13         10.77         17.52        23.72 o
   7  12  13        131.97        151.80        18.61 o
   8  12  13         97.50         98.46        19.91 o
   9  12  13        582.60        640.57        30.12 o
  10  12  13          0.19         -8.81        21.35 o
   1  13  13        476.47        495.02        28.21 o
   2  13  13        307.05        326.80        25.75 o
   3  13  13        991.62        997.35        36.41 o
   4  13  13         32.85         15.38        26.74 o
   5  13  13        358.61        348.59        32.03 o
   6  13  13         21.75         27.86        26.43 o
   7  13  13       1649.87       1584.03        66.66 o
   8  13  13         32.54         17.90        27.26 o
   9  13  13          5.10         -2.71        19.39 o
   0  14  13        776.78        893.69        51.33 o
   1  14  13        239.10        268.78        25.53 o
   2  14  13         94.85         71.21        24.11 o
   3  14  13        682.66        724.63        38.21 o
   4  14  13        159.36        141.61        24.75 o
   5  14  13        812.36        826.67        41.97 o
   6  14  13        397.41        399.83        35.48 o
   7  14  13         83.86        112.69        29.41 o
   8  14  13          3.97         -6.01        28.08 o
   1  15  13        225.28        221.44        31.04 o
   2  15  13         37.25          9.51        22.42 o
   3  15  13        579.93        567.15        31.49 o
   4  15  13         15.79         27.81        22.67 o
   5  15  13         48.96         46.03        24.83 o
   6  15  13        125.98        103.49        41.12 o
   0  16  13        184.49        207.89        38.76 o
   1  16  13        145.33        147.47        25.21 o
   2  16  13         54.48         35.57        23.76 o
   3  16  13          3.90        -22.47        22.47 o
   4  16  13          1.15         28.00        43.33 o
   5  16  13          0.92         23.39        24.02 o
   1  17  13         23.81         -6.29        30.64 o
   0   0  14       4181.11       4293.61        85.68 o
   1   0  14       3080.74       3032.38        73.90 o
   2   0  14         31.70         34.42        10.35 o
   3   0  14       1440.40       1478.34        34.02 o
   4   0  14       1248.48       1247.63        52.95 o
   5   0  14       4252.46       4243.74        90.31 o
   6   0  14          3.87         -6.60        17.36 o
   7   0  14        737.95        666.59        33.97 o
   8   0  14         77.45         94.45        40.39 o
   9   0  14       3210.39       3105.73       131.55 o
  10   0  14        436.49        449.27        35.07 o
  11   0  14         50.62         39.09        26.21 o
  12   0  14        345.21        394.74        37.80 o
  13   0  14         54.30         76.57        52.95 o
   1   1  14        776.34        740.80        16.97 o
   2   1  14         47.09         48.38         8.81 o
   3   1  14       3690.59       3770.13        49.98 o
   4   1  14        393.94        412.56        15.71 o
   5   1  14        214.91        237.83        14.14 o
   6   1  14       1027.18       1074.62        35.61 o
   7   1  14       2185.45       2172.87        45.02 o
   8   1  14       1590.26       1559.09        36.16 o
   9   1  14         14.89          6.32        15.66 o
  10   1  14         41.72         70.23        17.86 o
  11   1  14       1121.80       1081.22        35.46 o
  12   1  14        160.05        148.45        22.50 o
  13   1  14          5.91         20.72        21.34 o
   0   2  14          1.51         -4.45        11.23 o
   1   2  14        696.29        677.97        16.66 o
   2   2  14        353.65        343.37        12.74 o
   3   2  14          8.14         16.85         9.76 o
   4   2  14         88.11         79.84        11.80 o
   5   2  14        350.92        364.72        15.79 o
   6   2  14       1010.73       1027.25        24.67 o
   7   2  14         99.37        111.17        13.59 o
   8   2  14          1.61         -4.39        14.80 o
   9   2  14        406.28        383.01        22.69 o
  10   2  14         16.32          4.03        16.61 o
  11   2  14          0.23        -11.09        17.29 o
  12   2  14         22.51        -10.42        19.35 o
  13   2  14        651.18        669.57        32.37 o
   1   3  14       1108.59       1060.13        20.26 o
   2   3  14        885.07        864.15        28.65 o
   3   3  14         15.14          1.15         9.59 o
   4   3  14         55.57         60.79        11.28 o
   5   3  14        199.38        198.04        13.64 o
   6   3  14        684.88        672.49        21.04 o
   7   3  14        441.44        375.69        17.81 o
   8   3  14        326.56        338.92        18.31 o
   9   3  14          6.23          5.12        15.75 o
  10   3  14         86.54         95.72        19.38 o
  11   3  14          2.21         13.49        18.57 o
  12   3  14        109.59         85.15        21.62 o
  13   3  14          0.78        -12.90        28.00 o
   0   4  14       2375.56       2316.00        44.46 o
   1   4  14        764.37        811.54        23.84 o
   2   4  14         31.41         45.43         8.98 o
   3   4  14       1566.45       1622.33        28.23 o
   4   4  14       1004.43        889.45        22.03 o
   5   4  14       1801.63       1729.46        30.98 o
   6   4  14         65.16         42.35        12.06 o
   7   4  14          7.93         26.11        12.86 o
   8   4  14        215.94        210.17        16.22 o
   9   4  14        891.06        947.04        28.76 o
  10   4  14         13.91        -10.23        19.22 o
  11   4  14          6.85         -0.57        18.77 o
  12   4  14        206.42        183.89        27.25 o
  13   4  14        435.21        414.42        35.41 o
   1   5  14       2308.79       2362.99        32.20 o
   2   5  14       3110.26       3041.10        39.12 o
   3   5  14        322.13        326.66        22.90 o
   4   5  14        558.35        594.95        21.28 o
   5   5  14        104.81        109.87        12.39 o
   6   5  14        990.71        991.07        35.17 o
   7   5  14       3893.05       3930.58        55.86 o
   8   5  14         50.93         59.86        14.22 o
   9   5  14         63.24         50.45        15.25 o
  10   5  14        228.24        205.72        21.82 o
  11   5  14       1143.36       1189.57        44.76 o
  12   5  14        241.88        228.24        28.44 o
  13   5  14          1.26        -14.88        25.42 o
   0   6  14       3262.64       3131.78        55.06 o
   1   6  14       2453.13       2429.24        32.42 o
   2   6  14        862.12        847.53        17.90 o
   3   6  14        752.72        673.72        20.16 o
   4   6  14        646.19        660.52        20.43 o
   5   6  14       1823.64       1835.43        32.04 o
   6   6  14        299.85        285.64        15.82 o
   7   6  14        500.69        488.00        23.15 o
   8   6  14       1293.49       1327.45        35.98 o
   9   6  14       1625.30       1673.85        99.43 o
  10   6  14        975.44        970.44        34.25 o
  11   6  14         30.29         16.09        20.33 o
  12   6  14        134.76        152.61        26.78 o
  13   6  14        706.92        690.07        40.23 o
   1   7  14       1605.58       1602.48        37.22 o
   2   7  14          9.66          8.29         9.56 o
   3   7  14       2738.36       2822.48        47.06 o
   4   7  14          3.30         10.27        12.48 o
   5   7  14          6.88         13.61        13.15 o
   6   7  14         48.33         46.90        14.81 o
   7   7  14        988.29        944.82        43.81 o
   8   7  14          0.99         -0.46        16.45 o
   9   7  14          0.18        -17.42        17.42 o
  10   7  14        620.95        631.26        35.93 o
  11   7  14        152.76        193.65        23.67 o
  12   7  14        298.97        305.08        51.84 o
   0   8  14         19.98          8.03        22.76 o
   1   8  14         16.90         18.94        16.32 o
   2   8  14        107.01        105.56        17.17 o
   3   8  14         22.30         27.35        18.67 o
   4   8  14         45.10         29.76        12.58 o
   5   8  14        253.37        277.16        18.59 o
   6   8  14         72.76         56.45        15.29 o
   7   8  14         95.89         87.38        17.49 o
   8   8  14          5.56         19.70        16.93 o
   9   8  14          1.08         -2.26        18.10 o
  10   8  14         72.39         59.46        20.15 o
  11   8  14          4.44        -20.52        20.52 o
  12   8  14         12.03         19.85        22.66 o
   1   9  14        751.34        798.74        29.45 o
   2   9  14         68.46         58.02        18.28 o
   3   9  14        282.13        272.32        25.83 o
   4   9  14        236.69        217.84        14.35 o
   5   9  14        113.44        109.57        14.91 o
   6   9  14        285.74        306.45        19.52 o
   7   9  14        186.87        160.52        18.82 o
   8   9  14         53.56         48.03        18.66 o
   9   9  14        135.03        146.16        21.32 o
  10   9  14         10.90         16.64        20.00 o
  11   9  14        373.71        387.74        27.83 o
   0  10  14        836.24        762.07        42.46 o
   1  10  14        499.94        478.69        25.23 o
   2  10  14          8.39          4.58        18.00 o
   3  10  14        496.65        474.82        26.45 o
   4  10  14       1347.92       1300.00        42.85 o
   5  10  14        594.13        603.05        48.02 o
   6  10  14        272.54        279.08        24.70 o
   7  10  14        130.18        113.24        18.44 o
   8  10  14        108.51        106.59        19.41 o
   9  10  14        814.49        887.65        33.58 o
  10  10  14        143.88        171.18        23.16 o
  11  10  14         22.81         30.48        22.74 o
   1  11  14        635.14        655.51        29.33 o
   2  11  14        958.88        932.83        50.27 o
   3  11  14       2468.93       2460.17        52.65 o
   4  11  14         10.49        -15.51        22.37 o
   5  11  14        838.50        795.64        38.42 o
   6  11  14        321.81        321.92        30.85 o
   7  11  14        997.73       1041.17        36.24 o
   8  11  14         90.09         71.42        19.45 o
   9  11  14         20.15         22.32        19.77 o
  10  11  14        180.26        163.40        30.57 o
   0  12  14        674.72        624.46        51.86 o
   1  12  14        614.40        690.62        31.06 o
   2  12  14         29.43         29.02        20.42 o
   3  12  14        269.77        299.39        25.31 o
   4  12  14         84.02         89.91        26.03 o
   5  12  14        578.24        596.81        36.32 o
   6  12  14         79.48         62.59        25.98 o
   7  12  14        353.99        416.49        33.93 o
   8  12  14         19.78         25.33        27.28 o
   9  12  14        461.88        518.57        28.26 o
   1  13  14         78.53         48.63        28.84 o
   2  13  14          0.07        -12.33        21.14 o
   3  13  14         44.81         26.66        20.86 o
   4  13  14         30.13         42.49        22.73 o
   5  13  14          2.10        -12.44        34.64 o
   6  13  14         15.64          7.78        25.97 o
   7  13  14         63.98         98.31        28.31 o
   8  13  14         50.57         10.26        29.19 o
   0  14  14        109.44         90.43        33.84 o
   1  14  14          0.95          0.60        21.80 o
   2  14  14         79.58         69.93        23.48 o
   3  14  14          0.23         26.35        22.61 o
   4  14  14        226.91        199.89        29.94 o
   5  14  14          1.82          4.72        23.07 o
   6  14  14         12.95         71.68        29.41 o
   7  14  14          8.37         -3.69        27.69 o
   1  15  14        138.66        124.77        25.03 o
   2  15  14        458.79        455.47        31.89 o
   3  15  14        275.47        305.94        39.71 o
   4  15  14         37.33         49.38        25.18 o
   5  15  14          8.94        -12.02        24.96 o
   0  16  14        827.01        895.92        56.34 o
   1  16  14        145.84        125.34        26.28 o
   2  16  14         61.69         62.17        25.08 o
   1   1  15        165.74        159.73        12.08 o
   2   1  15       2315.87       2178.49        33.97 o
   3   1  15        210.87        195.93        14.78 o
   4   1  15        298.58        316.85        16.91 o
   5   1  15          7.21          3.24        12.67 o
   6   1  15         87.28         84.40        14.82 o
   7   1  15        118.09        119.16        16.22 o
   8   1  15         67.74         79.40        16.73 o
   9   1  15         34.64         33.22        16.75 o
  10   1  15        917.95        898.27        31.70 o
  11   1  15          4.53          4.14        19.01 o
  12   1  15          4.04         -0.86        19.77 o
  13   1  15          8.52          0.35        25.53 o
   0   2  15       2583.96       2598.00        48.87 o
   1   2  15          3.27         10.36         8.84 o
   2   2  15         13.92         28.48         9.41 o
   3   2  15          1.50        -10.22        10.22 o
   4   2  15       3339.76       3406.18        53.39 o
   5   2  15        354.46        389.73        20.80 o
   6   2  15        173.15        177.91        16.15 o
   7   2  15        137.14        105.19        17.49 o
   8   2  15       3062.34       2993.50        53.02 o
   9   2  15        450.69        427.24        32.35 o
  10   2  15        451.68        505.41        33.72 o
  11   2  15         30.63         42.42        19.57 o
  12   2  15       1414.18       1476.51        52.00 o
  13   2  15          2.04        -11.01        21.52 o
   1   3  15          0.80         -7.62         8.84 o
   2   3  15       3327.36       3340.08        42.27 o
   3   3  15          4.16         -3.94         9.74 o
   4   3  15        153.02        165.17        12.85 o
   5   3  15         13.35          3.88        11.50 o
   6   3  15       3668.16       3689.98        58.52 o
   7   3  15        200.93        199.15        17.62 o
   8   3  15       1307.25       1311.93        46.64 o
   9   3  15          0.28         -1.26        15.92 o
  10   3  15        855.62        916.51        32.00 o
  11   3  15        202.39        218.30        22.85 o
  12   3  15        752.38        753.62        32.84 o
  13   3  15        147.97        110.00        28.24 o
   0   4  15       2275.67       2268.35        50.64 o
   1   4  15         69.20         79.33        10.04 o
   2   4  15         14.65         25.11        12.21 o
   3   4  15          7.29         11.29         9.91 o
   4   4  15        171.07        207.95        14.79 o
   5   4  15         91.12         94.11        13.95 o
   6   4  15         69.94         99.06        13.44 o
   7   4  15         18.32          4.47        14.15 o
   8   4  15       1091.55       1128.31        32.07 o
   9   4  15        167.77        155.85        19.29 o
  10   4  15        666.88        717.36        28.92 o
  11   4  15          6.23         -4.22        18.94 o
  12   4  15        133.25        142.34        26.86 o
   1   5  15          1.20          7.58         9.77 o
   2   5  15         16.63         34.30         9.24 o
   3   5  15         67.93         66.80        10.75 o
   4   5  15         78.81         69.26        11.40 o
   5   5  15        563.48        561.39        19.46 o
   6   5  15        159.67        199.34        15.04 o
   7   5  15        171.02        162.08        15.54 o
   8   5  15        111.35        125.31        15.52 o
   9   5  15          7.36          4.37        16.85 o
  10   5  15        381.78        305.79        28.33 o
  11   5  15        194.37        193.97        26.71 o
  12   5  15         55.26         90.23        25.98 o
   0   6  15       1676.52       1689.75        36.47 o
   1   6  15        121.52         97.01         8.77 o
   2   6  15          1.27         14.01         8.28 o
   3   6  15        851.31        845.82        27.21 o
   4   6  15         74.54         60.55        15.99 o
   5   6  15        173.91        142.05        23.16 o
   6   6  15        135.27        170.89        17.64 o
   7   6  15          6.25         -6.17        16.55 o
   8   6  15        261.85        264.10        24.55 o
   9   6  15          1.42         -2.35        20.48 o
  10   6  15        295.49        290.78        31.48 o
  11   6  15         49.02         33.06        23.58 o
  12   6  15          1.23        -17.72        24.86 o
   1   7  15        150.87        130.98        18.22 o
   2   7  15       5881.46       5940.32        75.74 o
   3   7  15         10.31          3.45        13.24 o
   4   7  15       1554.03       1448.74        36.73 o
   5   7  15          4.61          8.21        13.80 o
   6   7  15       1134.61       1187.82        32.51 o
   7   7  15        151.28        148.65        18.20 o
   8   7  15        471.77        514.29        30.41 o
   9   7  15         16.40         -4.71        18.00 o
  10   7  15        309.95        298.47        27.90 o
  11   7  15         86.05         86.23        29.34 o
   0   8  15       3743.45       3669.87        89.54 o
   1   8  15        104.24         99.02        26.63 o
   2   8  15         32.93         50.02        17.85 o
   3   8  15         42.51         43.98        18.26 o
   4   8  15       3248.64       3317.32        55.05 o
   5   8  15          4.57        -13.36        13.36 o
   6   8  15        222.63        287.90        19.33 o
   7   8  15          1.44         -7.61        16.40 o
   8   8  15       1290.40       1341.47        37.96 o
   9   8  15         15.34         -5.49        18.96 o
  10   8  15        680.68        681.73        31.10 o
  11   8  15          8.12         24.39        24.15 o
   1   9  15         20.74         15.88        17.56 o
   2   9  15       1195.60       1280.08        52.77 o
   3   9  15        479.37        431.82        25.36 o
   4   9  15         67.81         80.43        22.38 o
   5   9  15        247.13        230.32        25.97 o
   6   9  15       1630.32       1699.00        44.35 o
   7   9  15        137.87        124.62        18.84 o
   8   9  15        436.11        469.68        25.72 o
   9   9  15         25.66         15.42        19.60 o
  10   9  15        205.59        200.70        31.67 o
   0  10  15         89.44        104.13        28.11 o
   1  10  15          3.61        -17.71        17.71 o
   2  10  15         29.22          1.26        18.35 o
   3  10  15         81.17         83.21        20.30 o
   4  10  15       1053.09       1010.58        65.79 o
   5  10  15         72.60         75.27        24.27 o
   6  10  15        221.92        176.45        27.06 o
   7  10  15         83.38         53.42        28.84 o
   8  10  15         67.87         47.71        18.93 o
   9  10  15         33.66         57.25        23.65 o
  10  10  15          7.31        -12.88        20.61 o
   1  11  15          1.44        -19.21        19.21 o
   2  11  15         29.91         17.36        19.35 o
   3  11  15         41.56         67.56        20.81 o
   4  11  15         37.23         54.59        21.00 o
   5  11  15         12.01         11.07        23.49 o
   6  11  15          6.92         35.75        31.33 o
   7  11  15         30.35         58.21        54.63 o
   8  11  15         39.71         81.05        28.35 o
   9  11  15          0.96        -13.69        19.02 o
   0  12  15        715.70        708.67        57.31 o
   1  12  15          0.38        -13.37        20.58 o
   2  12  15        130.41        117.85        23.01 o
   3  12  15         48.30         25.60        21.75 o
   4  12  15        905.25        810.63        34.65 o
   5  12  15         93.85         46.87        26.18 o
   6  12  15        129.41        145.55        29.07 o
   7  12  15         43.57         32.18        26.65 o
   8  12  15        261.88        312.64        57.48 o
   1  13  15         72.19         71.01        23.60 o
   2  13  15       1860.90       1872.50        48.68 o
   3  13  15        108.07        159.62        32.62 o
   4  13  15        197.16        242.71        27.12 o
   5  13  15         29.72         25.66        23.39 o
   6  13  15        502.89        578.95        38.84 o
   7  13  15          5.77        -27.25        27.25 o
   0  14  15       1042.02       1088.22        57.90 o
   1  14  15        565.05        576.84        33.02 o
   2  14  15         54.90         32.13        24.39 o
   3  14  15          5.08         -9.71        23.29 o
   4  14  15       1591.71       1767.62        55.15 o
   5  14  15         81.53         98.52        26.44 o
   1  15  15         24.18         31.05        24.40 o
   2  15  15        497.69        599.63        35.20 o
   3  15  15        133.59        117.28        26.50 o
   0   0  16       5227.39       5233.66       147.38 o
   1   0  16       1771.43       1895.10        50.56 o
   2   0  16        359.42        373.18        33.84 o
   3   0  16       1233.67       1219.24        45.31 o
   4   0  16       1335.52       1475.27        45.93 o
   5   0  16       2790.33       2688.70        98.80 o
   6   0  16        899.37        955.16        48.58 o
   7   0  16        431.30        472.23        32.03 o
   8   0  16       1145.72       1129.66        46.32 o
   9   0  16        711.44        686.45        39.75 o
  10   0  16        250.42        298.51        32.39 o
  11   0  16         15.64         12.19        28.17 o
  12   0  16        544.87        656.06        61.68 o
   1   1  16       1912.64       1907.27        35.98 o
   2   1  16       1608.71       1675.07        33.51 o
   3   1  16        494.54        471.17        19.59 o
   4   1  16         38.00         33.26        15.60 o
   5   1  16         50.56         91.50        20.11 o
   6   1  16        227.02        235.49        18.91 o
   7   1  16       1472.40       1478.12        35.57 o
   8   1  16        227.71        233.26        20.05 o
   9   1  16          1.93         -5.59        17.01 o
  10   1  16        715.23        728.80        30.13 o
  11   1  16        248.58        292.40        25.48 o
  12   1  16        307.22        322.87        29.23 o
   0   2  16        232.65        222.08        32.21 o
   1   2  16        456.03        439.27        18.24 o
   2   2  16         58.25         57.03        12.68 o
   3   2  16        170.37        170.41        14.94 o
   4   2  16        129.12        129.82        14.88 o
   5   2  16        383.90        351.95        19.06 o
   6   2  16          7.41          5.23        14.34 o
   7   2  16        234.14        229.94        18.66 o
   8   2  16         61.88         76.64        17.37 o
   9   2  16        114.51        139.72        18.95 o
  10   2  16        197.20        181.17        21.27 o
  11   2  16          0.01         17.46        19.75 o
  12   2  16         53.60         74.91        22.01 o
   1   3  16        446.72        454.54        18.07 o
   2   3  16         53.95         25.85        11.76 o
   3   3  16         92.60        104.54        13.62 o
   4   3  16        108.32        136.13        14.65 o
   5   3  16         43.58         43.77        13.91 o
   6   3  16         15.32         10.77        13.98 o
   7   3  16          0.88        -14.60        14.60 o
   8   3  16        112.20        112.47        18.06 o
   9   3  16         62.78         23.37        17.06 o
  10   3  16          0.79         -7.87        17.71 o
  11   3  16        116.70        149.77        21.73 o
  12   3  16         10.46         -5.62        20.23 o
   0   4  16       1000.23        974.42        29.69 o
   1   4  16        192.18        191.90        11.80 o
   2   4  16         36.54         38.85        10.00 o
   3   4  16         87.24        104.22        11.23 o
   4   4  16       1421.78       1380.74        38.37 o
   5   4  16        354.59        348.82        26.95 o
   6   4  16        475.60        515.47        21.94 o
   7   4  16          2.70          1.12        14.64 o
   8   4  16        530.26        519.16        24.18 o
   9   4  16        459.42        412.13        23.80 o
  10   4  16        175.17        177.82        21.12 o
  11   4  16          0.11         -8.73        19.00 o
  12   4  16        110.33        109.75        26.78 o
   1   5  16        118.01        111.23        10.50 o
   2   5  16       2539.26       2528.44        35.26 o
   3   5  16         74.65         50.44        10.59 o
   4   5  16        233.99        246.53        14.48 o
   5   5  16        212.33        205.97        16.74 o
   6   5  16       1624.48       1624.35        35.45 o
   7   5  16        486.02        479.94        22.24 o
   8   5  16        226.06        196.87        18.92 o
   9   5  16         26.01         12.71        17.61 o
  10   5  16       1010.25       1023.55        41.22 o
  11   5  16        414.17        427.35        35.37 o
   0   6  16       4657.74       4612.37        76.93 o
   1   6  16        586.17        549.09        21.48 o
   2   6  16         44.86         51.57        10.09 o
   3   6  16          3.01         -5.38         9.20 o
   4   6  16        618.25        632.14        19.67 o
   5   6  16        447.52        471.38        18.12 o
   6   6  16        336.09        324.01        16.96 o
   7   6  16          4.09         26.96        18.38 o
   8   6  16        730.10        709.14        70.14 o
   9   6  16        372.99        353.61        40.37 o
  10   6  16        263.25        338.16        28.75 o
  11   6  16         45.75         59.96        25.01 o
   1   7  16          5.21         18.16        16.75 o
   2   7  16        409.96        434.20        23.73 o
   3   7  16       1454.03       1474.32        33.35 o
   4   7  16          7.90         36.44        13.65 o
   5   7  16        175.66        152.36        16.87 o
   6   7  16        790.79        860.68        42.23 o
   7   7  16         35.19         37.09        16.91 o
   8   7  16        394.98        360.61        27.29 o
   9   7  16        106.49         63.46        22.75 o
  10   7  16          2.63          1.79        23.16 o
  11   7  16        163.96        194.41        28.75 o
   0   8  16        641.25        555.17        37.43 o
   1   8  16         21.16          9.86        16.88 o
   2   8  16        114.65        112.31        19.65 o
   3   8  16         72.52         48.66        18.69 o
   4   8  16       1117.45       1011.67        39.24 o
   5   8  16         98.41        102.77        15.86 o
   6   8  16         37.97         37.03        18.44 o
   7   8  16         10.50         -3.63        16.40 o
   8   8  16          7.95        -16.09        18.59 o
   9   8  16          0.14          8.42        21.28 o
  10   8  16         44.60         42.92        23.54 o
   1   9  16         37.77         28.83        18.95 o
   2   9  16        238.22        264.42        22.72 o
   3   9  16         97.02        106.72        20.14 o
   4   9  16         16.65         29.58        22.90 o
   5   9  16         56.43         40.30        22.62 o
   6   9  16        104.83        116.62        26.03 o
   7   9  16        282.15        274.98        20.95 o
   8   9  16         17.88         21.10        18.31 o
   9   9  16         51.80         82.90        23.83 o
   0  10  16        852.66        908.96        48.04 o
   1  10  16        206.55        170.62        22.47 o
   2  10  16         20.60          1.60        19.57 o
   3  10  16        262.84        218.61        23.82 o
   4  10  16       1577.64       1583.15        43.38 o
   5  10  16        285.76        230.63        28.63 o
   6  10  16        109.36        141.74        27.72 o
   7  10  16         39.64         13.86        50.36 o
   8  10  16        398.67        372.25        33.19 o
   9  10  16        299.70        321.42        24.89 o
   1  11  16        143.48         92.74        22.77 o
   2  11  16        823.65        839.31        33.82 o
   3  11  16        440.54        456.61        28.18 o
   4  11  16         56.93         82.61        22.12 o
   5  11  16        216.57        152.85        27.63 o
   6  11  16        764.98        785.98        48.36 o
   7  11  16        527.84        591.79        68.98 o
   8  11  16        134.14        139.22        30.94 o
   0  12  16        611.97        644.85        58.41 o
   1  12  16          4.32        -11.30        20.97 o
   2  12  16         35.70         44.93        22.19 o
   3  12  16         11.13          7.23        21.81 o
   4  12  16        643.48        649.19        32.47 o
   5  12  16        119.61         96.24        25.10 o
   6  12  16         48.15         35.16        27.04 o
   7  12  16        143.07        149.68        31.01 o
   1  13  16         21.77         14.86        22.73 o
   2  13  16        295.79        309.23        27.49 o
   3  13  16         30.97         34.69        23.30 o
   4  13  16         48.67         18.20        23.44 o
   5  13  16        100.29         89.49        25.71 o
   0  14  16         28.26         68.91        34.64 o
   1  14  16        171.01        173.14        26.94 o
   2  14  16         27.73         37.62        24.38 o
   3  14  16         66.57          8.02        24.24 o
   1   1  17        620.65        678.08        22.60 o
   2   1  17          5.57        -12.68        12.68 o
   3   1  17        778.81        821.59        35.14 o
   4   1  17         24.48         27.29        16.86 o
   5   1  17        636.54        694.59        24.69 o
   6   1  17        193.56        190.64        18.01 o
   7   1  17       1596.24       1535.81        36.84 o
   8   1  17         49.27         45.50        17.45 o
   9   1  17          0.36         -4.85        19.05 o
  10   1  17          4.33         -8.55        19.03 o
  11   1  17        389.74        418.93        27.24 o
   0   2  17          0.41        -11.73        17.84 o
   1   2  17        750.97        759.41        29.43 o
   2   2  17         15.14          5.01        12.68 o
   3   2  17       1303.12       1250.17        30.22 o
   4   2  17         37.03         30.80        14.23 o
   5   2  17       1167.53       1204.70        34.82 o
   6   2  17        326.54        276.71        21.90 o
   7   2  17          2.17         10.96        15.43 o
   8   2  17         22.92        -16.45        16.45 o
   9   2  17       1117.11       1076.74        33.84 o
  10   2  17          0.69          1.69        18.66 o
  11   2  17        156.97        111.44        28.70 o
   1   3  17       1360.92       1488.45        31.48 o
   2   3  17         33.75         17.37        12.59 o
   3   3  17       1522.65       1585.47        33.40 o
   4   3  17         74.28         62.64        14.09 o
   5   3  17        242.11        239.01        18.06 o
   6   3  17         48.75         70.27        15.70 o
   7   3  17       1490.69       1605.20        37.07 o
   8   3  17         76.18         68.07        18.01 o
   9   3  17         44.30         52.70        18.81 o
  10   3  17         12.24         15.24        18.72 o
  11   3  17        979.28       1028.72        36.36 o
   0   4  17        127.68        115.05        33.84 o
   1   4  17       1644.71       1705.96        33.47 o
   2   4  17        158.53        172.69        14.64 o
   3   4  17        266.02        302.00        16.81 o
   4   4  17         18.95         27.95        13.32 o
   5   4  17       1426.71       1406.12        74.38 o
   6   4  17          2.35        -14.34        14.34 o
   7   4  17        291.99        282.12        19.88 o
   8   4  17         59.69         71.89        22.96 o
   9   4  17       1272.87       1312.30        56.90 o
  10   4  17         37.72         25.60        19.36 o
  11   4  17        138.86         95.89        21.81 o
   1   5  17          2.84         -3.36        10.77 o
   2   5  17          7.29          3.61        11.61 o
   3   5  17         14.47         -3.79        11.73 o
   4   5  17        140.53        161.08        14.81 o
   5   5  17        170.46        174.38        18.28 o
   6   5  17         16.11          8.40        14.04 o
   7   5  17         20.87         29.64        15.78 o
   8   5  17         39.04         21.49        20.80 o
   9   5  17        110.17        151.29        20.29 o
  10   5  17         78.43        102.97        25.65 o
   0   6  17          1.54         43.03        23.12 o
   1   6  17         41.67         29.51        11.46 o
   2   6  17        203.28        203.19        21.59 o
   3   6  17         53.03         51.26        14.00 o
   4   6  17         40.63         26.42        12.16 o
   5   6  17        444.67        449.41        26.31 o
   6   6  17        129.82        117.01        28.52 o
   7   6  17          2.33        -12.47        18.40 o
   8   6  17          5.78         39.70        20.37 o
   9   6  17        343.40        321.56        27.27 o
  10   6  17         33.32         41.80        24.05 o
   1   7  17        839.47        760.74        29.44 o
   2   7  17          1.32          3.51        18.84 o
   3   7  17         13.36         10.24        17.71 o
   4   7  17        389.87        340.39        18.91 o
   5   7  17        146.86        136.04        19.28 o
   6   7  17         28.44         -4.00        18.06 o
   7   7  17       1094.38       1096.86        81.75 o
   8   7  17         13.62         -4.91        20.07 o
   9   7  17          1.41          5.61        21.95 o
   0   8  17        408.58        382.32        35.12 o
   1   8  17       1616.37       1516.92        57.36 o
   2   8  17          3.12          1.03        18.00 o
   3   8  17        504.20        500.81        27.28 o
   4   8  17          0.49         19.18        18.67 o
   5   8  17       1405.50       1433.77        50.52 o
   6   8  17         17.54          2.56        25.13 o
   7   8  17         77.92        113.54        20.87 o
   8   8  17        157.69        164.45        23.80 o
   9   8  17        722.55        742.02        35.21 o
   1   9  17        203.96        233.28        24.05 o
   2   9  17        476.69        459.38        26.33 o
   3   9  17       1284.95       1347.42        39.13 o
   4   9  17         99.44         77.90        20.54 o
   5   9  17        226.54        264.92        27.91 o
   6   9  17          1.98          8.99        22.41 o
   7   9  17        511.23        509.60        43.61 o
   8   9  17         14.18         56.31        34.71 o
   0  10  17        136.91        141.39        32.03 o
   1  10  17          2.14         28.10        26.39 o
   2  10  17          9.86         13.19        19.74 o
   3  10  17         32.34         58.15        21.54 o
   4  10  17         22.02         10.90        20.95 o
   5  10  17        104.71        131.17        39.67 o
   6  10  17         13.50         68.72        25.73 o
   7  10  17          1.92        -15.61        25.20 o
   1  11  17         34.48         37.68        21.47 o
   2  11  17          2.89        -21.09        21.09 o
   3  11  17         56.41         57.31        22.04 o
   4  11  17         12.77         11.93        22.10 o
   5  11  17          3.07        -18.90        21.85 o
   6  11  17         13.42         16.04        26.66 o
   0  12  17          0.43          0.00        29.33 o
   1  12  17        473.26        495.92        30.08 o
   2  12  17          1.79         -3.56        21.88 o
   3  12  17        148.32        159.79        25.21 o
   4  12  17          3.88         -1.45        23.44 o
   5  12  17        284.76        271.91        28.22 o
   1  13  17        401.61        401.53        30.62 o
   2  13  17          7.71         20.86        26.35 o
   3  13  17        718.06        786.36        37.21 o
   0   0  18       1632.55       1451.97        65.50 o
   1   0  18        355.52        437.58        28.93 o
   2   0  18        207.09        245.44        24.67 o
   3   0  18        676.64        701.63        34.74 o
   4   0  18        715.22        709.07        76.42 o
   5   0  18        227.92        244.13        26.99 o
   6   0  18         48.41         10.40        30.57 o
   7   0  18        816.72        842.85        41.29 o
   8   0  18        244.47        249.61        30.48 o
   9   0  18        801.77        722.16        42.46 o
  10   0  18         72.47         75.00        30.48 o
   1   1  18       1464.62       1428.64        32.59 o
   2   1  18       1138.22       1102.36        29.29 o
   3   1  18        957.62        952.40        33.09 o
   4   1  18        189.14        175.28        21.43 o
   5   1  18         70.35         68.54        16.21 o
   6   1  18         82.69         77.74        18.03 o
   7   1  18        678.01        673.60        26.94 o
   8   1  18        217.83        209.32        24.90 o
   9   1  18         98.98         79.37        19.00 o
  10   1  18         58.48         69.17        20.19 o
   0   2  18        295.70        381.00        26.11 o
   1   2  18        927.65        867.73        26.13 o
   2   2  18          1.32         -1.00        15.13 o
   3   2  18         81.58         97.96        14.94 o
   4   2  18          6.86          6.80        14.70 o
   5   2  18        426.75        420.79        21.39 o
   6   2  18         85.63         76.58        16.46 o
   7   2  18        117.26        114.21        18.30 o
   8   2  18          3.16        -10.32        19.38 o
   9   2  18         72.70         59.19        19.00 o
  10   2  18         15.67         -0.88        19.76 o
   1   3  18         83.03        107.35        14.53 o
   2   3  18        129.69        140.49        15.76 o
   3   3  18         33.52         40.38        14.28 o
   4   3  18          6.19         20.04        13.99 o
   5   3  18          0.81         -0.31        15.60 o
   6   3  18          1.71         -5.52        15.46 o
   7   3  18         41.20         26.25        16.64 o
   8   3  18        212.54        218.69        20.76 o
   9   3  18         31.63         17.54        18.67 o
  10   3  18        149.49        138.04        24.11 o
   0   4  18        603.68        589.70        29.85 o
   1   4  18         58.24         53.30        13.35 o
   2   4  18          2.89         -8.75        12.48 o
   3   4  18        226.88        226.04        16.81 o
   4   4  18         93.44        101.02        16.07 o
   5   4  18        161.85        155.31        16.86 o
   6   4  18         62.60         86.83        16.65 o
   7   4  18         13.24          5.72        16.30 o
   8   4  18        390.94        436.40        24.19 o
   9   4  18        171.48        162.58        21.20 o
  10   4  18         48.96         48.26        20.29 o
   1   5  18        654.08        726.71        22.98 o
   2   5  18       1370.20       1424.45        48.06 o
   3   5  18       1506.02       1607.43        41.91 o
   4   5  18         71.83         78.13        14.48 o
   5   5  18         27.36         25.17        14.40 o
   6   5  18        681.82        673.80        25.17 o
   7   5  18        412.52        431.60        22.52 o
   8   5  18        124.18        151.01        27.10 o
   9   5  18          3.79          9.42        18.54 o
   0   6  18        955.45       1098.26        67.69 o
   1   6  18        612.40        665.80        40.14 o
   2   6  18         12.55          1.58        24.31 o
   3   6  18        215.19        224.90        41.95 o
   4   6  18        804.92        827.80        35.96 o
   5   6  18        459.67        470.38        26.09 o
   6   6  18        217.07        211.27        35.64 o
   7   6  18        102.03        143.75        22.52 o
   8   6  18        177.40        214.15        25.36 o
   9   6  18        792.05        818.53        50.37 o
   1   7  18         20.45         45.45        28.38 o
   2   7  18         49.32         47.33        27.84 o
   3   7  18          4.79          9.87        26.62 o
   4   7  18          3.06         32.26        27.40 o
   5   7  18        529.15        492.42        39.75 o
   6   7  18        221.37        251.07        23.16 o
   7   7  18        201.89        203.58        23.60 o
   8   7  18         65.65         88.87        22.98 o
   0   8  18         28.77        -28.38        38.21 o
   1   8  18         51.54          4.68        28.17 o
   2   8  18        114.51         93.18        30.48 o
   3   8  18        254.24        263.65        36.57 o
   4   8  18        414.81        309.92        46.94 o
   5   8  18         88.87         54.03        30.85 o
   6   8  18          2.45        -18.56        30.11 o
   7   8  18         22.07          5.40        43.67 o
   8   8  18         74.64         48.04        33.97 o
   1   9  18         65.60         27.69        23.95 o
   2   9  18          5.32        -22.86        22.86 o
   3   9  18         65.63         38.76        24.77 o
   4   9  18          4.49          2.48        34.39 o
   5   9  18         71.64         81.62        32.80 o
   6   9  18         88.72         83.90        31.26 o
   7   9  18         82.08         70.43        33.17 o
   0  10  18        787.57        725.45        51.86 o
   1  10  18        157.37        164.55        23.18 o
   2  10  18         31.19         27.03        21.28 o
   3  10  18         53.75         63.51        21.76 o
   4  10  18        263.04        186.74        29.07 o
   5  10  18        327.17        307.84        31.46 o
   6  10  18        221.87        265.14        41.48 o
   1  11  18        191.00        209.63        34.36 o
   2  11  18         56.75         58.17        23.57 o
   3  11  18        354.17        372.71        28.21 o
   4  11  18         41.23         64.28        22.90 o
   0  12  18         59.75          7.86        59.50 o
   1  12  18        267.66        302.61        28.57 o
   2  12  18         13.35         -4.44        24.12 o
   1   1  19         42.73         36.98        14.62 o
   2   1  19        495.57        517.79        22.06 o
   3   1  19         14.31          9.91        14.94 o
   4   1  19          7.67         14.82        15.49 o
   5   1  19        240.61        201.93        19.20 o
   6   1  19        356.72        378.20        22.50 o
   7   1  19        153.35        129.06        19.24 o
   8   1  19        407.90        340.73        28.55 o
   9   1  19         45.43         46.19        19.99 o
   0   2  19       1875.63       1960.59        54.66 o
   1   2  19        130.66        124.71        15.91 o
   2   2  19          9.93          0.72        14.62 o
   3   2  19          8.16        -14.72        14.72 o
   4   2  19       1708.41       1753.27        38.48 o
   5   2  19        260.24        232.24        24.90 o
   6   2  19        462.83        450.40        24.42 o
   7   2  19          0.65          0.92        18.23 o
   8   2  19        438.33        470.26        25.11 o
   9   2  19          0.01        -16.06        18.80 o
   1   3  19         26.11         19.84        14.53 o
   2   3  19       1605.90       1657.25        35.60 o
   3   3  19         33.68         32.91        23.01 o
   4   3  19         80.63         68.89        15.85 o
   5   3  19         87.04         69.16        16.86 o
   6   3  19       1135.55       1196.75        33.58 o
   7   3  19         70.57         93.56        18.91 o
   8   3  19        242.15        295.33        39.56 o
   9   3  19         28.87         23.85        19.15 o
   0   4  19       1506.92       1712.44        50.09 o
   1   4  19         32.53         44.94        14.20 o
   2   4  19          4.45          7.00        14.81 o
   3   4  19          0.23          3.85        17.02 o
   4   4  19        138.63        159.97        16.74 o
   5   4  19         55.46         30.87        15.77 o
   6   4  19        122.26        150.29        25.53 o
   7   4  19         37.57         52.29        17.69 o
   8   4  19        555.96        548.26        26.31 o
   1   5  19        303.01        316.98        21.46 o
   2   5  19        184.86        196.06        19.86 o
   3   5  19        279.74        237.35        21.32 o
   4   5  19          9.99         -3.84        23.54 o
   5   5  19         80.53         57.65        15.32 o
   6   5  19         13.39         20.50        16.47 o
   7   5  19         79.08        114.78        20.48 o
   8   5  19         11.48         -7.56        17.22 o
   0   6  19         17.37         76.42        38.21 o
   1   6  19         58.25         81.62        27.40 o
   2   6  19          3.32        -16.12        25.66 o
   3   6  19        145.77        123.23        32.21 o
   4   6  19         37.38         13.39        26.21 o
   5   6  19        157.11        166.34        29.94 o
   6   6  19         72.78         75.88        21.19 o
   7   6  19         54.71         31.06        33.59 o
   1   7  19         29.23        -24.87        24.87 o
   2   7  19        493.17        507.00        39.37 o
   3   7  19         84.90         81.33        30.11 o
   4   7  19          4.11        -17.97        26.89 o
   5   7  19         12.72         -8.17        28.88 o
   6   7  19        658.33        645.27        44.38 o
   7   7  19         55.96         67.81        49.13 o
   0   8  19        781.48        817.69        66.59 o
   1   8  19         12.54          3.16        25.85 o
   2   8  19         86.49        104.25        31.26 o
   3   8  19         16.26        -27.33        27.33 o
   4   8  19       1230.08       1272.55        58.28 o
   5   8  19          1.49          2.00        30.48 o
   6   8  19        151.57        221.55        35.41 o
   1   9  19          1.77        -20.74        29.33 o
   2   9  19        640.32        759.85        47.01 o
   3   9  19         45.68         39.96        30.85 o
   4   9  19        167.30        172.47        35.51 o
   5   9  19          9.33          2.79        39.30 o
   0  10  19          5.35          9.83        44.76 o
   1  10  19          0.76        -15.28        31.65 o
   2  10  19         44.43         50.76        48.58 o
   3  10  19          2.39        -19.10        29.33 o
   0   0  20        474.46        514.20        45.85 o
   1   0  20        324.93        354.14        36.03 o
   2   0  20         60.01         72.77        23.54 o
   3   0  20        336.94        404.06        30.48 o
   4   0  20        703.90        789.67        46.40 o
   5   0  20          7.46         30.66        23.54 o
   6   0  20         73.71         56.75        37.66 o
   7   0  20         54.52         47.45        26.62 o
   1   1  20        330.02        328.00        19.55 o
   2   1  20        354.39        386.04        21.39 o
   3   1  20        486.21        468.81        22.60 o
   4   1  20         30.32         24.67        16.68 o
   5   1  20          4.67         -5.75        16.32 o
   6   1  20        332.85        379.80        34.35 o
   7   1  20        142.36        154.12        21.90 o
   0   2  20        200.44        224.25        25.94 o
   1   2  20        212.36        212.65        20.48 o
   2   2  20          2.59         -4.04        15.29 o
   3   2  20          4.38         -2.61        15.71 o
   4   2  20         60.28         86.72        17.35 o
   5   2  20         51.29         44.84        17.11 o
   6   2  20         98.62         67.42        18.06 o
   7   2  20          8.43         14.86        18.00 o
   1   3  20          5.50         -2.06        14.73 o
   2   3  20          5.38        -14.07        14.56 o
   3   3  20        171.45        148.08        17.60 o
   4   3  20         69.17         93.33        16.82 o
   5   3  20          3.59        -15.28        16.10 o
   6   3  20         74.33         81.71        18.15 o
   7   3  20         51.72         81.13        18.71 o
   0   4  20        141.45        143.45        42.03 o
   1   4  20        205.57        209.08        17.14 o
   2   4  20         25.93         50.03        14.61 o
   3   4  20         12.46         -2.37        14.53 o
   4   4  20        675.79        712.13        31.67 o
   5   4  20        102.49         82.29        18.28 o
   6   4  20         51.59         41.03        17.29 o
   7   4  20         16.56         22.87        17.86 o
   1   5  20        504.05        381.29        35.48 o
   2   5  20        353.86        379.47        62.23 o
   3   5  20        159.66        142.99        29.71 o
   4   5  20          5.75         25.58        19.06 o
   5   5  20          9.10        -12.86        19.73 o
   6   5  20        651.88        681.36        32.60 o
   0   6  20        735.83        732.54        62.23 o
   1   6  20         79.83         52.04        28.17 o
   2   6  20         25.51         31.66        27.79 o
   3   6  20        214.74        198.31        32.03 o
   4   6  20        533.79        580.82        42.07 o
   5   6  20        742.85        660.14        44.38 o
   6   6  20         19.69         24.47        30.08 o
   1   7  20         10.12        -34.93        34.93 o
   2   7  20        452.66        439.38        38.98 o
   3   7  20         18.74         14.10        29.48 o
   4   7  20         13.96         20.08        31.11 o
   5   7  20         91.20         73.14        31.65 o
   0   8  20          0.92         12.01        42.58 o
   1   8  20         14.67          3.03        29.71 o
   2   8  20         26.45         41.16        31.20 o
   3   8  20          3.88        -18.28        29.71 o
   4   8  20         31.29         34.63        31.97 o
   1   9  20        111.08        140.07        39.85 o
   1   1  21         70.71         61.39        16.43 o
   2   1  21          4.74         -4.78        15.72 o
   3   1  21        315.33        306.17        21.25 o
   4   1  21          0.33         -8.77        16.53 o
   5   1  21          0.59         19.65        17.56 o
   0   2  21         69.94         87.27        23.78 o
   1   2  21        416.36        426.04        21.98 o
   2   2  21         22.64         -9.26        15.92 o
   3   2  21        151.77        165.62        19.34 o
   4   2  21         17.87         11.89        17.06 o
   5   2  21        576.20        643.64        27.17 o
   1   3  21        292.01        327.93        20.21 o
   2   3  21         44.34         19.53        16.22 o
   3   3  21        799.15        838.02        28.40 o
   4   3  21         91.84         83.20        17.61 o
   5   3  21         93.34         73.83        18.12 o
   0   4  21        115.76        169.21        42.58 o
   1   4  21        363.91        308.97        33.19 o
   2   4  21         47.42         32.35        19.71 o
   3   4  21          9.40         16.80        19.58 o
   4   4  21         51.56         61.12        21.12 o
   1   5  21          0.68          6.00        27.02 o
   2   5  21          4.75         -1.97        27.40 o
   3   5  21         36.77         27.00        28.53 o
   4   5  21        122.31         54.74        31.11 o
   0   6  21         74.10         58.95        41.48 o
   1   6  21        109.19        122.27        31.26 o
   2   6  21        157.54        168.24        65.50 o
   3   6  21         19.11         -7.64        28.56 o
   0   0  22        161.07        162.66        39.30 o
   1   0  22         99.25         79.66        25.85 o
   2   0  22         95.24         86.83        25.78 o
   1   1  22         76.10         77.97        17.99 o
   2   1  22        132.77        148.59        18.93 o
   0   2  22          9.84         15.77        23.31 o
   1   2  22          5.16        -16.86        16.86 o
   2   2  22         22.24         38.76        17.30 o
   1   3  22          1.62          9.05        20.00 o
                                                
